# Supplementary material for: CDC (Cindy and David’s Conversations) game: Advising President to survive pandemic
Source: iScience. 2023 Jun 9;26(7):107079. doi: 10.1016/j.isci.2023.107079 (PMC10250248; doi:10.1016/j.isci.2023.107079)
Supplement: Table S1. The list of equilibriums associated with the LOHC Policy (Figures 3, 4, and 5) [file mmc1.xlsx]

## Sheet: LOHC
Table S1. The list of equilibriums associated with the LOHC Policy
a	b	c	d	k	m	Cindy_Payoff	David_Payoff
0.4	0.1	0.1	0.3	0.8	0.1	1.596	1.626
0.4	0.1	0.1	0.3	0.8	0.2	1.592	1.612
0.4	0.1	0.1	0.3	0.8	0.3	1.588	1.598
0.4	0.1	0.1	0.3	0.8	0.4	1.584	1.584
0.4	0.1	0.1	0.3	0.8	0.5	1.58	1.57
0.4	0.1	0.1	0.3	0.8	0.6	1.576	1.556
0.4	0.1	0.1	0.3	0.8	0.7	1.572	1.542
0.4	0.1	0.1	0.3	0.8	0.8	1.568	1.528
0.4	0.1	0.1	0.3	0.8	0.9	1.564	1.514
0.4	0.1	0.1	0.3	0.8	1	1.56	1.5
0.4	0.1	0.1	0.3	0.9	0.1	1.693	1.708
0.4	0.1	0.1	0.3	0.9	0.2	1.686	1.696
0.4	0.1	0.1	0.3	0.9	0.3	1.679	1.684
0.4	0.1	0.1	0.3	0.9	0.4	1.672	1.672
0.4	0.1	0.1	0.3	0.9	0.5	1.665	1.66
0.4	0.1	0.1	0.3	0.9	0.6	1.658	1.648
0.4	0.1	0.1	0.3	0.9	0.7	1.651	1.636
0.4	0.1	0.1	0.3	0.9	0.8	1.644	1.624
0.4	0.1	0.1	0.3	0.9	0.9	1.637	1.612
0.4	0.1	0.1	0.3	0.9	1	1.63	1.6
0.4	0.1	0.1	0.3	1	0.1	1.79	1.79
0.4	0.1	0.1	0.3	1	0.2	1.78	1.78
0.4	0.1	0.1	0.3	1	0.3	1.77	1.77
0.4	0.1	0.1	0.3	1	0.4	1.76	1.76
0.4	0.1	0.1	0.3	1	0.5	1.75	1.75
0.4	0.1	0.1	0.3	1	0.6	1.74	1.74
0.4	0.1	0.1	0.3	1	0.7	1.73	1.73
0.4	0.1	0.1	0.3	1	0.8	1.72	1.72
0.4	0.1	0.1	0.3	1	0.9	1.71	1.71
0.4	0.1	0.1	0.3	1	1	1.7	1.7
0.5	0.1	0.1	0.3	0.7	0.1	1.499	1.544
0.5	0.1	0.1	0.3	0.7	0.2	1.498	1.528
0.5	0.1	0.1	0.3	0.7	0.3	1.497	1.512
0.5	0.1	0.1	0.3	0.7	0.4	1.496	1.496
0.5	0.1	0.1	0.3	0.7	0.5	1.495	1.48
0.5	0.1	0.1	0.3	0.7	0.6	1.494	1.464
0.5	0.1	0.1	0.3	0.7	0.7	1.493	1.448
0.5	0.1	0.1	0.3	0.7	0.8	1.492	1.432
0.5	0.1	0.1	0.3	0.7	0.9	1.491	1.416
0.5	0.1	0.1	0.3	0.7	1	1.49	1.4
0.5	0.1	0.1	0.3	0.8	0.1	1.596	1.626
0.5	0.1	0.1	0.3	0.8	0.2	1.592	1.612
0.5	0.1	0.1	0.3	0.8	0.3	1.588	1.598
0.5	0.1	0.1	0.3	0.8	0.4	1.584	1.584
0.5	0.1	0.1	0.3	0.8	0.5	1.58	1.57
0.5	0.1	0.1	0.3	0.8	0.6	1.576	1.556
0.5	0.1	0.1	0.3	0.8	0.7	1.572	1.542
0.5	0.1	0.1	0.3	0.8	0.8	1.568	1.528
0.5	0.1	0.1	0.3	0.8	0.9	1.564	1.514
0.5	0.1	0.1	0.3	0.8	1	1.56	1.5
0.5	0.1	0.1	0.3	0.9	0.1	1.693	1.708
0.5	0.1	0.1	0.3	0.9	0.2	1.686	1.696
0.5	0.1	0.1	0.3	0.9	0.3	1.679	1.684
0.5	0.1	0.1	0.3	0.9	0.4	1.672	1.672
0.5	0.1	0.1	0.3	0.9	0.5	1.665	1.66
0.5	0.1	0.1	0.3	0.9	0.6	1.658	1.648
0.5	0.1	0.1	0.3	0.9	0.7	1.651	1.636
0.5	0.1	0.1	0.3	0.9	0.8	1.644	1.624
0.5	0.1	0.1	0.3	0.9	0.9	1.637	1.612
0.5	0.1	0.1	0.3	0.9	1	1.63	1.6
0.5	0.1	0.1	0.3	1	0.1	1.79	1.79
0.5	0.1	0.1	0.3	1	0.2	1.78	1.78
0.5	0.1	0.1	0.3	1	0.3	1.77	1.77
0.5	0.1	0.1	0.3	1	0.4	1.76	1.76
0.5	0.1	0.1	0.3	1	0.5	1.75	1.75
0.5	0.1	0.1	0.3	1	0.6	1.74	1.74
0.5	0.1	0.1	0.3	1	0.7	1.73	1.73
0.5	0.1	0.1	0.3	1	0.8	1.72	1.72
0.5	0.1	0.1	0.3	1	0.9	1.71	1.71
0.5	0.1	0.1	0.3	1	1	1.7	1.7
0.5	0.1	0.1	0.4	0.9	0.1	1.684	1.698
0.5	0.1	0.1	0.4	0.9	0.2	1.668	1.676
0.5	0.1	0.1	0.4	0.9	0.3	1.652	1.654
0.5	0.1	0.1	0.4	0.9	0.4	1.636	1.632
0.5	0.1	0.1	0.4	0.9	0.5	1.62	1.61
0.5	0.1	0.1	0.4	0.9	0.6	1.604	1.588
0.5	0.1	0.1	0.4	0.9	0.7	1.588	1.566
0.5	0.1	0.1	0.4	0.9	0.8	1.572	1.544
0.5	0.1	0.1	0.4	0.9	0.9	1.556	1.522
0.5	0.1	0.1	0.4	0.9	1	1.54	1.5
0.5	0.1	0.1	0.4	1	0.1	1.78	1.78
0.5	0.1	0.1	0.4	1	0.2	1.76	1.76
0.5	0.1	0.1	0.4	1	0.3	1.74	1.74
0.5	0.1	0.1	0.4	1	0.4	1.72	1.72
0.5	0.1	0.1	0.4	1	0.5	1.7	1.7
0.5	0.1	0.1	0.4	1	0.6	1.68	1.68
0.5	0.1	0.1	0.4	1	0.7	1.66	1.66
0.5	0.1	0.1	0.4	1	0.8	1.64	1.64
0.5	0.1	0.1	0.4	1	0.9	1.62	1.62
0.5	0.1	0.1	0.4	1	1	1.6	1.6
0.5	0.1	0.2	0.4	0.9	0.1	1.594	1.617
0.5	0.1	0.2	0.4	0.9	0.2	1.588	1.604
0.5	0.1	0.2	0.4	0.9	0.3	1.582	1.591
0.5	0.1	0.2	0.4	0.9	0.4	1.576	1.578
0.5	0.1	0.2	0.4	0.9	0.5	1.57	1.565
0.5	0.1	0.2	0.4	0.9	0.6	1.564	1.552
0.5	0.1	0.2	0.4	0.9	0.7	1.558	1.539
0.5	0.1	0.2	0.4	0.9	0.8	1.552	1.526
0.5	0.1	0.2	0.4	0.9	0.9	1.546	1.513
0.5	0.1	0.2	0.4	0.9	1	1.54	1.5
0.5	0.1	0.2	0.4	1	0.1	1.69	1.69
0.5	0.1	0.2	0.4	1	0.2	1.68	1.68
0.5	0.1	0.2	0.4	1	0.3	1.67	1.67
0.5	0.1	0.2	0.4	1	0.4	1.66	1.66
0.5	0.1	0.2	0.4	1	0.5	1.65	1.65
0.5	0.1	0.2	0.4	1	0.6	1.64	1.64
0.5	0.1	0.2	0.4	1	0.7	1.63	1.63
0.5	0.1	0.2	0.4	1	0.8	1.62	1.62
0.5	0.1	0.2	0.4	1	0.9	1.61	1.61
0.5	0.1	0.2	0.4	1	1	1.6	1.6
0.5	0.1	0.3	0.4	1	0.1	1.6	1.6
0.5	0.1	0.3	0.4	1	0.2	1.6	1.6
0.5	0.1	0.3	0.4	1	0.3	1.6	1.6
0.5	0.1	0.3	0.4	1	0.4	1.6	1.6
0.5	0.1	0.3	0.4	1	0.5	1.6	1.6
0.5	0.1	0.3	0.4	1	0.6	1.6	1.6
0.5	0.1	0.3	0.4	1	0.7	1.6	1.6
0.5	0.1	0.3	0.4	1	0.8	1.6	1.6
0.5	0.1	0.3	0.4	1	0.9	1.6	1.6
0.5	0.1	0.3	0.4	1	1	1.6	1.6
0.5	0.2	0.1	0.4	0.9	0.1	1.594	1.617
0.5	0.2	0.1	0.4	0.9	0.2	1.588	1.604
0.5	0.2	0.1	0.4	0.9	0.3	1.582	1.591
0.5	0.2	0.1	0.4	0.9	0.4	1.576	1.578
0.5	0.2	0.1	0.4	0.9	0.5	1.57	1.565
0.5	0.2	0.1	0.4	0.9	0.6	1.564	1.552
0.5	0.2	0.1	0.4	0.9	0.7	1.558	1.539
0.5	0.2	0.1	0.4	0.9	0.8	1.552	1.526
0.5	0.2	0.1	0.4	0.9	0.9	1.546	1.513
0.5	0.2	0.1	0.4	0.9	1	1.54	1.5
0.5	0.2	0.1	0.4	1	0.1	1.69	1.69
0.5	0.2	0.1	0.4	1	0.2	1.68	1.68
0.5	0.2	0.1	0.4	1	0.3	1.67	1.67
0.5	0.2	0.1	0.4	1	0.4	1.66	1.66
0.5	0.2	0.1	0.4	1	0.5	1.65	1.65
0.5	0.2	0.1	0.4	1	0.6	1.64	1.64
0.5	0.2	0.1	0.4	1	0.7	1.63	1.63
0.5	0.2	0.1	0.4	1	0.8	1.62	1.62
0.5	0.2	0.1	0.4	1	0.9	1.61	1.61
0.5	0.2	0.1	0.4	1	1	1.6	1.6
0.5	0.3	0.1	0.4	1	0.1	1.6	1.6
0.5	0.3	0.1	0.4	1	0.2	1.6	1.6
0.5	0.3	0.1	0.4	1	0.3	1.6	1.6
0.5	0.3	0.1	0.4	1	0.4	1.6	1.6
0.5	0.3	0.1	0.4	1	0.5	1.6	1.6
0.5	0.3	0.1	0.4	1	0.6	1.6	1.6
0.5	0.3	0.1	0.4	1	0.7	1.6	1.6
0.5	0.3	0.1	0.4	1	0.8	1.6	1.6
0.5	0.3	0.1	0.4	1	0.9	1.6	1.6
0.5	0.3	0.1	0.4	1	1	1.6	1.6
0.6	0.1	0.1	0.3	0.7	0.1	1.499	1.544
0.6	0.1	0.1	0.3	0.7	0.2	1.498	1.528
0.6	0.1	0.1	0.3	0.7	0.3	1.497	1.512
0.6	0.1	0.1	0.3	0.7	0.4	1.496	1.496
0.6	0.1	0.1	0.3	0.7	0.5	1.495	1.48
0.6	0.1	0.1	0.3	0.7	0.6	1.494	1.464
0.6	0.1	0.1	0.3	0.7	0.7	1.493	1.448
0.6	0.1	0.1	0.3	0.7	0.8	1.492	1.432
0.6	0.1	0.1	0.3	0.7	0.9	1.491	1.416
0.6	0.1	0.1	0.3	0.7	1	1.49	1.4
0.6	0.1	0.1	0.3	0.8	0.1	1.596	1.626
0.6	0.1	0.1	0.3	0.8	0.2	1.592	1.612
0.6	0.1	0.1	0.3	0.8	0.3	1.588	1.598
0.6	0.1	0.1	0.3	0.8	0.4	1.584	1.584
0.6	0.1	0.1	0.3	0.8	0.5	1.58	1.57
0.6	0.1	0.1	0.3	0.8	0.6	1.576	1.556
0.6	0.1	0.1	0.3	0.8	0.7	1.572	1.542
0.6	0.1	0.1	0.3	0.8	0.8	1.568	1.528
0.6	0.1	0.1	0.3	0.8	0.9	1.564	1.514
0.6	0.1	0.1	0.3	0.8	1	1.56	1.5
0.6	0.1	0.1	0.3	0.9	0.1	1.693	1.708
0.6	0.1	0.1	0.3	0.9	0.2	1.686	1.696
0.6	0.1	0.1	0.3	0.9	0.3	1.679	1.684
0.6	0.1	0.1	0.3	0.9	0.4	1.672	1.672
0.6	0.1	0.1	0.3	0.9	0.5	1.665	1.66
0.6	0.1	0.1	0.3	0.9	0.6	1.658	1.648
0.6	0.1	0.1	0.3	0.9	0.7	1.651	1.636
0.6	0.1	0.1	0.3	0.9	0.8	1.644	1.624
0.6	0.1	0.1	0.3	0.9	0.9	1.637	1.612
0.6	0.1	0.1	0.3	0.9	1	1.63	1.6
0.6	0.1	0.1	0.3	1	0.1	1.79	1.79
0.6	0.1	0.1	0.3	1	0.2	1.78	1.78
0.6	0.1	0.1	0.3	1	0.3	1.77	1.77
0.6	0.1	0.1	0.3	1	0.4	1.76	1.76
0.6	0.1	0.1	0.3	1	0.5	1.75	1.75
0.6	0.1	0.1	0.3	1	0.6	1.74	1.74
0.6	0.1	0.1	0.3	1	0.7	1.73	1.73
0.6	0.1	0.1	0.3	1	0.8	1.72	1.72
0.6	0.1	0.1	0.3	1	0.9	1.71	1.71
0.6	0.1	0.1	0.3	1	1	1.7	1.7
0.6	0.1	0.1	0.4	0.7	0.1	1.492	1.534
0.6	0.1	0.1	0.4	0.7	0.2	1.484	1.508
0.6	0.1	0.1	0.4	0.7	0.3	1.476	1.482
0.6	0.1	0.1	0.4	0.7	0.4	1.468	1.456
0.6	0.1	0.1	0.4	0.7	0.5	1.46	1.43
0.6	0.1	0.1	0.4	0.7	0.6	1.452	1.404
0.6	0.1	0.1	0.4	0.7	0.7	1.444	1.378
0.6	0.1	0.1	0.4	0.7	0.8	1.436	1.352
0.6	0.1	0.1	0.4	0.7	0.9	1.428	1.326
0.6	0.1	0.1	0.4	0.7	1	1.42	1.3
0.6	0.1	0.1	0.4	0.8	0.1	1.588	1.616
0.6	0.1	0.1	0.4	0.8	0.2	1.576	1.592
0.6	0.1	0.1	0.4	0.8	0.3	1.564	1.568
0.6	0.1	0.1	0.4	0.8	0.4	1.552	1.544
0.6	0.1	0.1	0.4	0.8	0.5	1.54	1.52
0.6	0.1	0.1	0.4	0.8	0.6	1.528	1.496
0.6	0.1	0.1	0.4	0.8	0.7	1.516	1.472
0.6	0.1	0.1	0.4	0.8	0.8	1.504	1.448
0.6	0.1	0.1	0.4	0.8	0.9	1.492	1.424
0.6	0.1	0.1	0.4	0.8	1	1.48	1.4
0.6	0.1	0.1	0.4	0.9	0.1	1.684	1.698
0.6	0.1	0.1	0.4	0.9	0.2	1.668	1.676
0.6	0.1	0.1	0.4	0.9	0.3	1.652	1.654
0.6	0.1	0.1	0.4	0.9	0.4	1.636	1.632
0.6	0.1	0.1	0.4	0.9	0.5	1.62	1.61
0.6	0.1	0.1	0.4	0.9	0.6	1.604	1.588
0.6	0.1	0.1	0.4	0.9	0.7	1.588	1.566
0.6	0.1	0.1	0.4	0.9	0.8	1.572	1.544
0.6	0.1	0.1	0.4	0.9	0.9	1.556	1.522
0.6	0.1	0.1	0.4	0.9	1	1.54	1.5
0.6	0.1	0.1	0.4	1	0.1	1.78	1.78
0.6	0.1	0.1	0.4	1	0.2	1.76	1.76
0.6	0.1	0.1	0.4	1	0.3	1.74	1.74
0.6	0.1	0.1	0.4	1	0.4	1.72	1.72
0.6	0.1	0.1	0.4	1	0.5	1.7	1.7
0.6	0.1	0.1	0.4	1	0.6	1.68	1.68
0.6	0.1	0.1	0.4	1	0.7	1.66	1.66
0.6	0.1	0.1	0.4	1	0.8	1.64	1.64
0.6	0.1	0.1	0.4	1	0.9	1.62	1.62
0.6	0.1	0.1	0.4	1	1	1.6	1.6
0.6	0.1	0.1	0.5	0.9	0.1	1.675	1.688
0.6	0.1	0.1	0.5	0.9	0.2	1.65	1.656
0.6	0.1	0.1	0.5	0.9	0.3	1.625	1.624
0.6	0.1	0.1	0.5	0.9	0.4	1.6	1.592
0.6	0.1	0.1	0.5	0.9	0.5	1.575	1.56
0.6	0.1	0.1	0.5	0.9	0.6	1.55	1.528
0.6	0.1	0.1	0.5	0.9	0.7	1.525	1.496
0.6	0.1	0.1	0.5	0.9	0.8	1.5	1.464
0.6	0.1	0.1	0.5	0.9	0.9	1.475	1.432
0.6	0.1	0.1	0.5	0.9	1	1.45	1.4
0.6	0.1	0.1	0.5	1	0.1	1.77	1.77
0.6	0.1	0.1	0.5	1	0.2	1.74	1.74
0.6	0.1	0.1	0.5	1	0.3	1.71	1.71
0.6	0.1	0.1	0.5	1	0.4	1.68	1.68
0.6	0.1	0.1	0.5	1	0.5	1.65	1.65
0.6	0.1	0.1	0.5	1	0.6	1.62	1.62
0.6	0.1	0.1	0.5	1	0.7	1.59	1.59
0.6	0.1	0.1	0.5	1	0.8	1.56	1.56
0.6	0.1	0.1	0.5	1	0.9	1.53	1.53
0.6	0.1	0.1	0.5	1	1	1.5	1.5
0.6	0.1	0.2	0.4	0.8	0.1	1.498	1.544
0.6	0.1	0.2	0.4	0.8	0.2	1.496	1.528
0.6	0.1	0.2	0.4	0.8	0.3	1.494	1.512
0.6	0.1	0.2	0.4	0.8	0.4	1.492	1.496
0.6	0.1	0.2	0.4	0.8	0.5	1.49	1.48
0.6	0.1	0.2	0.4	0.8	0.6	1.488	1.464
0.6	0.1	0.2	0.4	0.8	0.7	1.486	1.448
0.6	0.1	0.2	0.4	0.8	0.8	1.484	1.432
0.6	0.1	0.2	0.4	0.8	0.9	1.482	1.416
0.6	0.1	0.2	0.4	0.8	1	1.48	1.4
0.6	0.1	0.2	0.4	0.9	0.1	1.594	1.617
0.6	0.1	0.2	0.4	0.9	0.2	1.588	1.604
0.6	0.1	0.2	0.4	0.9	0.3	1.582	1.591
0.6	0.1	0.2	0.4	0.9	0.4	1.576	1.578
0.6	0.1	0.2	0.4	0.9	0.5	1.57	1.565
0.6	0.1	0.2	0.4	0.9	0.6	1.564	1.552
0.6	0.1	0.2	0.4	0.9	0.7	1.558	1.539
0.6	0.1	0.2	0.4	0.9	0.8	1.552	1.526
0.6	0.1	0.2	0.4	0.9	0.9	1.546	1.513
0.6	0.1	0.2	0.4	0.9	1	1.54	1.5
0.6	0.1	0.2	0.4	1	0.1	1.69	1.69
0.6	0.1	0.2	0.4	1	0.2	1.68	1.68
0.6	0.1	0.2	0.4	1	0.3	1.67	1.67
0.6	0.1	0.2	0.4	1	0.4	1.66	1.66
0.6	0.1	0.2	0.4	1	0.5	1.65	1.65
0.6	0.1	0.2	0.4	1	0.6	1.64	1.64
0.6	0.1	0.2	0.4	1	0.7	1.63	1.63
0.6	0.1	0.2	0.4	1	0.8	1.62	1.62
0.6	0.1	0.2	0.4	1	0.9	1.61	1.61
0.6	0.1	0.2	0.4	1	1	1.6	1.6
0.6	0.1	0.2	0.5	0.9	0.1	1.585	1.607
0.6	0.1	0.2	0.5	0.9	0.2	1.57	1.584
0.6	0.1	0.2	0.5	0.9	0.3	1.555	1.561
0.6	0.1	0.2	0.5	0.9	0.4	1.54	1.538
0.6	0.1	0.2	0.5	0.9	0.5	1.525	1.515
0.6	0.1	0.2	0.5	0.9	0.6	1.51	1.492
0.6	0.1	0.2	0.5	0.9	0.7	1.495	1.469
0.6	0.1	0.2	0.5	0.9	0.8	1.48	1.446
0.6	0.1	0.2	0.5	0.9	0.9	1.465	1.423
0.6	0.1	0.2	0.5	0.9	1	1.45	1.4
0.6	0.1	0.2	0.5	1	0.1	1.68	1.68
0.6	0.1	0.2	0.5	1	0.2	1.66	1.66
0.6	0.1	0.2	0.5	1	0.3	1.64	1.64
0.6	0.1	0.2	0.5	1	0.4	1.62	1.62
0.6	0.1	0.2	0.5	1	0.5	1.6	1.6
0.6	0.1	0.2	0.5	1	0.6	1.58	1.58
0.6	0.1	0.2	0.5	1	0.7	1.56	1.56
0.6	0.1	0.2	0.5	1	0.8	1.54	1.54
0.6	0.1	0.2	0.5	1	0.9	1.52	1.52
0.6	0.1	0.2	0.5	1	1	1.5	1.5
0.6	0.1	0.3	0.4	1	0.1	1.6	1.6
0.6	0.1	0.3	0.4	1	0.2	1.6	1.6
0.6	0.1	0.3	0.4	1	0.3	1.6	1.6
0.6	0.1	0.3	0.4	1	0.4	1.6	1.6
0.6	0.1	0.3	0.4	1	0.5	1.6	1.6
0.6	0.1	0.3	0.4	1	0.6	1.6	1.6
0.6	0.1	0.3	0.4	1	0.7	1.6	1.6
0.6	0.1	0.3	0.4	1	0.8	1.6	1.6
0.6	0.1	0.3	0.4	1	0.9	1.6	1.6
0.6	0.1	0.3	0.4	1	1	1.6	1.6
0.6	0.1	0.3	0.5	0.9	0.1	1.495	1.526
0.6	0.1	0.3	0.5	0.9	0.2	1.49	1.512
0.6	0.1	0.3	0.5	0.9	0.3	1.485	1.498
0.6	0.1	0.3	0.5	0.9	0.4	1.48	1.484
0.6	0.1	0.3	0.5	0.9	0.5	1.475	1.47
0.6	0.1	0.3	0.5	0.9	0.6	1.47	1.456
0.6	0.1	0.3	0.5	0.9	0.7	1.465	1.442
0.6	0.1	0.3	0.5	0.9	0.8	1.46	1.428
0.6	0.1	0.3	0.5	0.9	0.9	1.455	1.414
0.6	0.1	0.3	0.5	0.9	1	1.45	1.4
0.6	0.1	0.3	0.5	1	0.1	1.59	1.59
0.6	0.1	0.3	0.5	1	0.2	1.58	1.58
0.6	0.1	0.3	0.5	1	0.3	1.57	1.57
0.6	0.1	0.3	0.5	1	0.4	1.56	1.56
0.6	0.1	0.3	0.5	1	0.5	1.55	1.55
0.6	0.1	0.3	0.5	1	0.6	1.54	1.54
0.6	0.1	0.3	0.5	1	0.7	1.53	1.53
0.6	0.1	0.3	0.5	1	0.8	1.52	1.52
0.6	0.1	0.3	0.5	1	0.9	1.51	1.51
0.6	0.1	0.3	0.5	1	1	1.5	1.5
0.6	0.2	0.1	0.4	0.8	0.1	1.498	1.544
0.6	0.2	0.1	0.4	0.8	0.2	1.496	1.528
0.6	0.2	0.1	0.4	0.8	0.3	1.494	1.512
0.6	0.2	0.1	0.4	0.8	0.4	1.492	1.496
0.6	0.2	0.1	0.4	0.8	0.5	1.49	1.48
0.6	0.2	0.1	0.4	0.8	0.6	1.488	1.464
0.6	0.2	0.1	0.4	0.8	0.7	1.486	1.448
0.6	0.2	0.1	0.4	0.8	0.8	1.484	1.432
0.6	0.2	0.1	0.4	0.8	0.9	1.482	1.416
0.6	0.2	0.1	0.4	0.8	1	1.48	1.4
0.6	0.2	0.1	0.4	0.9	0.1	1.594	1.617
0.6	0.2	0.1	0.4	0.9	0.2	1.588	1.604
0.6	0.2	0.1	0.4	0.9	0.3	1.582	1.591
0.6	0.2	0.1	0.4	0.9	0.4	1.576	1.578
0.6	0.2	0.1	0.4	0.9	0.5	1.57	1.565
0.6	0.2	0.1	0.4	0.9	0.6	1.564	1.552
0.6	0.2	0.1	0.4	0.9	0.7	1.558	1.539
0.6	0.2	0.1	0.4	0.9	0.8	1.552	1.526
0.6	0.2	0.1	0.4	0.9	0.9	1.546	1.513
0.6	0.2	0.1	0.4	0.9	1	1.54	1.5
0.6	0.2	0.1	0.4	1	0.1	1.69	1.69
0.6	0.2	0.1	0.4	1	0.2	1.68	1.68
0.6	0.2	0.1	0.4	1	0.3	1.67	1.67
0.6	0.2	0.1	0.4	1	0.4	1.66	1.66
0.6	0.2	0.1	0.4	1	0.5	1.65	1.65
0.6	0.2	0.1	0.4	1	0.6	1.64	1.64
0.6	0.2	0.1	0.4	1	0.7	1.63	1.63
0.6	0.2	0.1	0.4	1	0.8	1.62	1.62
0.6	0.2	0.1	0.4	1	0.9	1.61	1.61
0.6	0.2	0.1	0.4	1	1	1.6	1.6
0.6	0.2	0.1	0.5	0.9	0.1	1.585	1.607
0.6	0.2	0.1	0.5	0.9	0.2	1.57	1.584
0.6	0.2	0.1	0.5	0.9	0.3	1.555	1.561
0.6	0.2	0.1	0.5	0.9	0.4	1.54	1.538
0.6	0.2	0.1	0.5	0.9	0.5	1.525	1.515
0.6	0.2	0.1	0.5	0.9	0.6	1.51	1.492
0.6	0.2	0.1	0.5	0.9	0.7	1.495	1.469
0.6	0.2	0.1	0.5	0.9	0.8	1.48	1.446
0.6	0.2	0.1	0.5	0.9	0.9	1.465	1.423
0.6	0.2	0.1	0.5	0.9	1	1.45	1.4
0.6	0.2	0.1	0.5	1	0.1	1.68	1.68
0.6	0.2	0.1	0.5	1	0.2	1.66	1.66
0.6	0.2	0.1	0.5	1	0.3	1.64	1.64
0.6	0.2	0.1	0.5	1	0.4	1.62	1.62
0.6	0.2	0.1	0.5	1	0.5	1.6	1.6
0.6	0.2	0.1	0.5	1	0.6	1.58	1.58
0.6	0.2	0.1	0.5	1	0.7	1.56	1.56
0.6	0.2	0.1	0.5	1	0.8	1.54	1.54
0.6	0.2	0.1	0.5	1	0.9	1.52	1.52
0.6	0.2	0.1	0.5	1	1	1.5	1.5
0.6	0.2	0.2	0.5	0.9	0.1	1.495	1.526
0.6	0.2	0.2	0.5	0.9	0.2	1.49	1.512
0.6	0.2	0.2	0.5	0.9	0.3	1.485	1.498
0.6	0.2	0.2	0.5	0.9	0.4	1.48	1.484
0.6	0.2	0.2	0.5	0.9	0.5	1.475	1.47
0.6	0.2	0.2	0.5	0.9	0.6	1.47	1.456
0.6	0.2	0.2	0.5	0.9	0.7	1.465	1.442
0.6	0.2	0.2	0.5	0.9	0.8	1.46	1.428
0.6	0.2	0.2	0.5	0.9	0.9	1.455	1.414
0.6	0.2	0.2	0.5	0.9	1	1.45	1.4
0.6	0.2	0.2	0.5	1	0.1	1.59	1.59
0.6	0.2	0.2	0.5	1	0.2	1.58	1.58
0.6	0.2	0.2	0.5	1	0.3	1.57	1.57
0.6	0.2	0.2	0.5	1	0.4	1.56	1.56
0.6	0.2	0.2	0.5	1	0.5	1.55	1.55
0.6	0.2	0.2	0.5	1	0.6	1.54	1.54
0.6	0.2	0.2	0.5	1	0.7	1.53	1.53
0.6	0.2	0.2	0.5	1	0.8	1.52	1.52
0.6	0.2	0.2	0.5	1	0.9	1.51	1.51
0.6	0.2	0.2	0.5	1	1	1.5	1.5
0.6	0.3	0.1	0.4	1	0.1	1.6	1.6
0.6	0.3	0.1	0.4	1	0.2	1.6	1.6
0.6	0.3	0.1	0.4	1	0.3	1.6	1.6
0.6	0.3	0.1	0.4	1	0.4	1.6	1.6
0.6	0.3	0.1	0.4	1	0.5	1.6	1.6
0.6	0.3	0.1	0.4	1	0.6	1.6	1.6
0.6	0.3	0.1	0.4	1	0.7	1.6	1.6
0.6	0.3	0.1	0.4	1	0.8	1.6	1.6
0.6	0.3	0.1	0.4	1	0.9	1.6	1.6
0.6	0.3	0.1	0.4	1	1	1.6	1.6
0.6	0.3	0.1	0.5	0.9	0.1	1.495	1.526
0.6	0.3	0.1	0.5	0.9	0.2	1.49	1.512
0.6	0.3	0.1	0.5	0.9	0.3	1.485	1.498
0.6	0.3	0.1	0.5	0.9	0.4	1.48	1.484
0.6	0.3	0.1	0.5	0.9	0.5	1.475	1.47
0.6	0.3	0.1	0.5	0.9	0.6	1.47	1.456
0.6	0.3	0.1	0.5	0.9	0.7	1.465	1.442
0.6	0.3	0.1	0.5	0.9	0.8	1.46	1.428
0.6	0.3	0.1	0.5	0.9	0.9	1.455	1.414
0.6	0.3	0.1	0.5	0.9	1	1.45	1.4
0.6	0.3	0.1	0.5	1	0.1	1.59	1.59
0.6	0.3	0.1	0.5	1	0.2	1.58	1.58
0.6	0.3	0.1	0.5	1	0.3	1.57	1.57
0.6	0.3	0.1	0.5	1	0.4	1.56	1.56
0.6	0.3	0.1	0.5	1	0.5	1.55	1.55
0.6	0.3	0.1	0.5	1	0.6	1.54	1.54
0.6	0.3	0.1	0.5	1	0.7	1.53	1.53
0.6	0.3	0.1	0.5	1	0.8	1.52	1.52
0.6	0.3	0.1	0.5	1	0.9	1.51	1.51
0.6	0.3	0.1	0.5	1	1	1.5	1.5
0.7	0.1	0.1	0.3	0.7	0.1	1.499	1.544
0.7	0.1	0.1	0.3	0.7	0.2	1.498	1.528
0.7	0.1	0.1	0.3	0.7	0.3	1.497	1.512
0.7	0.1	0.1	0.3	0.7	0.4	1.496	1.496
0.7	0.1	0.1	0.3	0.7	0.5	1.495	1.48
0.7	0.1	0.1	0.3	0.7	0.6	1.494	1.464
0.7	0.1	0.1	0.3	0.7	0.7	1.493	1.448
0.7	0.1	0.1	0.3	0.7	0.8	1.492	1.432
0.7	0.1	0.1	0.3	0.7	0.9	1.491	1.416
0.7	0.1	0.1	0.3	0.7	1	1.49	1.4
0.7	0.1	0.1	0.3	0.8	0.1	1.596	1.626
0.7	0.1	0.1	0.3	0.8	0.2	1.592	1.612
0.7	0.1	0.1	0.3	0.8	0.3	1.588	1.598
0.7	0.1	0.1	0.3	0.8	0.4	1.584	1.584
0.7	0.1	0.1	0.3	0.8	0.5	1.58	1.57
0.7	0.1	0.1	0.3	0.8	0.6	1.576	1.556
0.7	0.1	0.1	0.3	0.8	0.7	1.572	1.542
0.7	0.1	0.1	0.3	0.8	0.8	1.568	1.528
0.7	0.1	0.1	0.3	0.8	0.9	1.564	1.514
0.7	0.1	0.1	0.3	0.8	1	1.56	1.5
0.7	0.1	0.1	0.3	0.9	0.1	1.693	1.708
0.7	0.1	0.1	0.3	0.9	0.2	1.686	1.696
0.7	0.1	0.1	0.3	0.9	0.3	1.679	1.684
0.7	0.1	0.1	0.3	0.9	0.4	1.672	1.672
0.7	0.1	0.1	0.3	0.9	0.5	1.665	1.66
0.7	0.1	0.1	0.3	0.9	0.6	1.658	1.648
0.7	0.1	0.1	0.3	0.9	0.7	1.651	1.636
0.7	0.1	0.1	0.3	0.9	0.8	1.644	1.624
0.7	0.1	0.1	0.3	0.9	0.9	1.637	1.612
0.7	0.1	0.1	0.3	0.9	1	1.63	1.6
0.7	0.1	0.1	0.3	1	0.1	1.79	1.79
0.7	0.1	0.1	0.3	1	0.2	1.78	1.78
0.7	0.1	0.1	0.3	1	0.3	1.77	1.77
0.7	0.1	0.1	0.3	1	0.4	1.76	1.76
0.7	0.1	0.1	0.3	1	0.5	1.75	1.75
0.7	0.1	0.1	0.3	1	0.6	1.74	1.74
0.7	0.1	0.1	0.3	1	0.7	1.73	1.73
0.7	0.1	0.1	0.3	1	0.8	1.72	1.72
0.7	0.1	0.1	0.3	1	0.9	1.71	1.71
0.7	0.1	0.1	0.3	1	1	1.7	1.7
0.7	0.1	0.1	0.4	0.6	0.1	1.396	1.452
0.7	0.1	0.1	0.4	0.6	0.2	1.392	1.424
0.7	0.1	0.1	0.4	0.6	0.3	1.388	1.396
0.7	0.1	0.1	0.4	0.6	0.4	1.384	1.368
0.7	0.1	0.1	0.4	0.6	0.5	1.38	1.34
0.7	0.1	0.1	0.4	0.6	0.6	1.376	1.312
0.7	0.1	0.1	0.4	0.6	0.7	1.372	1.284
0.7	0.1	0.1	0.4	0.6	0.8	1.368	1.256
0.7	0.1	0.1	0.4	0.6	0.9	1.364	1.228
0.7	0.1	0.1	0.4	0.6	1	1.36	1.2
0.7	0.1	0.1	0.4	0.7	0.1	1.492	1.534
0.7	0.1	0.1	0.4	0.7	0.2	1.484	1.508
0.7	0.1	0.1	0.4	0.7	0.3	1.476	1.482
0.7	0.1	0.1	0.4	0.7	0.4	1.468	1.456
0.7	0.1	0.1	0.4	0.7	0.5	1.46	1.43
0.7	0.1	0.1	0.4	0.7	0.6	1.452	1.404
0.7	0.1	0.1	0.4	0.7	0.7	1.444	1.378
0.7	0.1	0.1	0.4	0.7	0.8	1.436	1.352
0.7	0.1	0.1	0.4	0.7	0.9	1.428	1.326
0.7	0.1	0.1	0.4	0.7	1	1.42	1.3
0.7	0.1	0.1	0.4	0.8	0.1	1.588	1.616
0.7	0.1	0.1	0.4	0.8	0.2	1.576	1.592
0.7	0.1	0.1	0.4	0.8	0.3	1.564	1.568
0.7	0.1	0.1	0.4	0.8	0.4	1.552	1.544
0.7	0.1	0.1	0.4	0.8	0.5	1.54	1.52
0.7	0.1	0.1	0.4	0.8	0.6	1.528	1.496
0.7	0.1	0.1	0.4	0.8	0.7	1.516	1.472
0.7	0.1	0.1	0.4	0.8	0.8	1.504	1.448
0.7	0.1	0.1	0.4	0.8	0.9	1.492	1.424
0.7	0.1	0.1	0.4	0.8	1	1.48	1.4
0.7	0.1	0.1	0.4	0.9	0.1	1.684	1.698
0.7	0.1	0.1	0.4	0.9	0.2	1.668	1.676
0.7	0.1	0.1	0.4	0.9	0.3	1.652	1.654
0.7	0.1	0.1	0.4	0.9	0.4	1.636	1.632
0.7	0.1	0.1	0.4	0.9	0.5	1.62	1.61
0.7	0.1	0.1	0.4	0.9	0.6	1.604	1.588
0.7	0.1	0.1	0.4	0.9	0.7	1.588	1.566
0.7	0.1	0.1	0.4	0.9	0.8	1.572	1.544
0.7	0.1	0.1	0.4	0.9	0.9	1.556	1.522
0.7	0.1	0.1	0.4	0.9	1	1.54	1.5
0.7	0.1	0.1	0.4	1	0.1	1.78	1.78
0.7	0.1	0.1	0.4	1	0.2	1.76	1.76
0.7	0.1	0.1	0.4	1	0.3	1.74	1.74
0.7	0.1	0.1	0.4	1	0.4	1.72	1.72
0.7	0.1	0.1	0.4	1	0.5	1.7	1.7
0.7	0.1	0.1	0.4	1	0.6	1.68	1.68
0.7	0.1	0.1	0.4	1	0.7	1.66	1.66
0.7	0.1	0.1	0.4	1	0.8	1.64	1.64
0.7	0.1	0.1	0.4	1	0.9	1.62	1.62
0.7	0.1	0.1	0.4	1	1	1.6	1.6
0.7	0.1	0.1	0.5	0.8	0.1	1.58	1.606
0.7	0.1	0.1	0.5	0.8	0.2	1.56	1.572
0.7	0.1	0.1	0.5	0.8	0.3	1.54	1.538
0.7	0.1	0.1	0.5	0.8	0.4	1.52	1.504
0.7	0.1	0.1	0.5	0.8	0.5	1.5	1.47
0.7	0.1	0.1	0.5	0.8	0.6	1.48	1.436
0.7	0.1	0.1	0.5	0.8	0.7	1.46	1.402
0.7	0.1	0.1	0.5	0.8	0.8	1.44	1.368
0.7	0.1	0.1	0.5	0.8	0.9	1.42	1.334
0.7	0.1	0.1	0.5	0.8	1	1.4	1.3
0.7	0.1	0.1	0.5	0.9	0.1	1.675	1.688
0.7	0.1	0.1	0.5	0.9	0.2	1.65	1.656
0.7	0.1	0.1	0.5	0.9	0.3	1.625	1.624
0.7	0.1	0.1	0.5	0.9	0.4	1.6	1.592
0.7	0.1	0.1	0.5	0.9	0.5	1.575	1.56
0.7	0.1	0.1	0.5	0.9	0.6	1.55	1.528
0.7	0.1	0.1	0.5	0.9	0.7	1.525	1.496
0.7	0.1	0.1	0.5	0.9	0.8	1.5	1.464
0.7	0.1	0.1	0.5	0.9	0.9	1.475	1.432
0.7	0.1	0.1	0.5	0.9	1	1.45	1.4
0.7	0.1	0.1	0.5	1	0.1	1.77	1.77
0.7	0.1	0.1	0.5	1	0.2	1.74	1.74
0.7	0.1	0.1	0.5	1	0.3	1.71	1.71
0.7	0.1	0.1	0.5	1	0.4	1.68	1.68
0.7	0.1	0.1	0.5	1	0.5	1.65	1.65
0.7	0.1	0.1	0.5	1	0.6	1.62	1.62
0.7	0.1	0.1	0.5	1	0.7	1.59	1.59
0.7	0.1	0.1	0.5	1	0.8	1.56	1.56
0.7	0.1	0.1	0.5	1	0.9	1.53	1.53
0.7	0.1	0.1	0.5	1	1	1.5	1.5
0.7	0.1	0.1	0.6	0.9	0.1	1.666	1.678
0.7	0.1	0.1	0.6	0.9	0.2	1.632	1.636
0.7	0.1	0.1	0.6	0.9	0.3	1.598	1.594
0.7	0.1	0.1	0.6	0.9	0.4	1.564	1.552
0.7	0.1	0.1	0.6	0.9	0.5	1.53	1.51
0.7	0.1	0.1	0.6	0.9	0.6	1.496	1.468
0.7	0.1	0.1	0.6	0.9	0.7	1.462	1.426
0.7	0.1	0.1	0.6	0.9	0.8	1.428	1.384
0.7	0.1	0.1	0.6	0.9	0.9	1.394	1.342
0.7	0.1	0.1	0.6	0.9	1	1.36	1.3
0.7	0.1	0.1	0.6	1	0.1	1.76	1.76
0.7	0.1	0.1	0.6	1	0.2	1.72	1.72
0.7	0.1	0.1	0.6	1	0.3	1.68	1.68
0.7	0.1	0.1	0.6	1	0.4	1.64	1.64
0.7	0.1	0.1	0.6	1	0.5	1.6	1.6
0.7	0.1	0.1	0.6	1	0.6	1.56	1.56
0.7	0.1	0.1	0.6	1	0.7	1.52	1.52
0.7	0.1	0.1	0.6	1	0.8	1.48	1.48
0.7	0.1	0.1	0.6	1	0.9	1.44	1.44
0.7	0.1	0.1	0.6	1	1	1.4	1.4
0.7	0.1	0.2	0.4	0.8	0.1	1.498	1.544
0.7	0.1	0.2	0.4	0.8	0.2	1.496	1.528
0.7	0.1	0.2	0.4	0.8	0.3	1.494	1.512
0.7	0.1	0.2	0.4	0.8	0.4	1.492	1.496
0.7	0.1	0.2	0.4	0.8	0.5	1.49	1.48
0.7	0.1	0.2	0.4	0.8	0.6	1.488	1.464
0.7	0.1	0.2	0.4	0.8	0.7	1.486	1.448
0.7	0.1	0.2	0.4	0.8	0.8	1.484	1.432
0.7	0.1	0.2	0.4	0.8	0.9	1.482	1.416
0.7	0.1	0.2	0.4	0.8	1	1.48	1.4
0.7	0.1	0.2	0.4	0.9	0.1	1.594	1.617
0.7	0.1	0.2	0.4	0.9	0.2	1.588	1.604
0.7	0.1	0.2	0.4	0.9	0.3	1.582	1.591
0.7	0.1	0.2	0.4	0.9	0.4	1.576	1.578
0.7	0.1	0.2	0.4	0.9	0.5	1.57	1.565
0.7	0.1	0.2	0.4	0.9	0.6	1.564	1.552
0.7	0.1	0.2	0.4	0.9	0.7	1.558	1.539
0.7	0.1	0.2	0.4	0.9	0.8	1.552	1.526
0.7	0.1	0.2	0.4	0.9	0.9	1.546	1.513
0.7	0.1	0.2	0.4	0.9	1	1.54	1.5
0.7	0.1	0.2	0.4	1	0.1	1.69	1.69
0.7	0.1	0.2	0.4	1	0.2	1.68	1.68
0.7	0.1	0.2	0.4	1	0.3	1.67	1.67
0.7	0.1	0.2	0.4	1	0.4	1.66	1.66
0.7	0.1	0.2	0.4	1	0.5	1.65	1.65
0.7	0.1	0.2	0.4	1	0.6	1.64	1.64
0.7	0.1	0.2	0.4	1	0.7	1.63	1.63
0.7	0.1	0.2	0.4	1	0.8	1.62	1.62
0.7	0.1	0.2	0.4	1	0.9	1.61	1.61
0.7	0.1	0.2	0.4	1	1	1.6	1.6
0.7	0.1	0.2	0.5	0.8	0.1	1.49	1.534
0.7	0.1	0.2	0.5	0.8	0.2	1.48	1.508
0.7	0.1	0.2	0.5	0.8	0.3	1.47	1.482
0.7	0.1	0.2	0.5	0.8	0.4	1.46	1.456
0.7	0.1	0.2	0.5	0.8	0.5	1.45	1.43
0.7	0.1	0.2	0.5	0.8	0.6	1.44	1.404
0.7	0.1	0.2	0.5	0.8	0.7	1.43	1.378
0.7	0.1	0.2	0.5	0.8	0.8	1.42	1.352
0.7	0.1	0.2	0.5	0.8	0.9	1.41	1.326
0.7	0.1	0.2	0.5	0.8	1	1.4	1.3
0.7	0.1	0.2	0.5	0.9	0.1	1.585	1.607
0.7	0.1	0.2	0.5	0.9	0.2	1.57	1.584
0.7	0.1	0.2	0.5	0.9	0.3	1.555	1.561
0.7	0.1	0.2	0.5	0.9	0.4	1.54	1.538
0.7	0.1	0.2	0.5	0.9	0.5	1.525	1.515
0.7	0.1	0.2	0.5	0.9	0.6	1.51	1.492
0.7	0.1	0.2	0.5	0.9	0.7	1.495	1.469
0.7	0.1	0.2	0.5	0.9	0.8	1.48	1.446
0.7	0.1	0.2	0.5	0.9	0.9	1.465	1.423
0.7	0.1	0.2	0.5	0.9	1	1.45	1.4
0.7	0.1	0.2	0.5	1	0.1	1.68	1.68
0.7	0.1	0.2	0.5	1	0.2	1.66	1.66
0.7	0.1	0.2	0.5	1	0.3	1.64	1.64
0.7	0.1	0.2	0.5	1	0.4	1.62	1.62
0.7	0.1	0.2	0.5	1	0.5	1.6	1.6
0.7	0.1	0.2	0.5	1	0.6	1.58	1.58
0.7	0.1	0.2	0.5	1	0.7	1.56	1.56
0.7	0.1	0.2	0.5	1	0.8	1.54	1.54
0.7	0.1	0.2	0.5	1	0.9	1.52	1.52
0.7	0.1	0.2	0.5	1	1	1.5	1.5
0.7	0.1	0.2	0.6	0.9	0.1	1.576	1.597
0.7	0.1	0.2	0.6	0.9	0.2	1.552	1.564
0.7	0.1	0.2	0.6	0.9	0.3	1.528	1.531
0.7	0.1	0.2	0.6	0.9	0.4	1.504	1.498
0.7	0.1	0.2	0.6	0.9	0.5	1.48	1.465
0.7	0.1	0.2	0.6	0.9	0.6	1.456	1.432
0.7	0.1	0.2	0.6	0.9	0.7	1.432	1.399
0.7	0.1	0.2	0.6	0.9	0.8	1.408	1.366
0.7	0.1	0.2	0.6	0.9	0.9	1.384	1.333
0.7	0.1	0.2	0.6	0.9	1	1.36	1.3
0.7	0.1	0.2	0.6	1	0.1	1.67	1.67
0.7	0.1	0.2	0.6	1	0.2	1.64	1.64
0.7	0.1	0.2	0.6	1	0.3	1.61	1.61
0.7	0.1	0.2	0.6	1	0.4	1.58	1.58
0.7	0.1	0.2	0.6	1	0.5	1.55	1.55
0.7	0.1	0.2	0.6	1	0.6	1.52	1.52
0.7	0.1	0.2	0.6	1	0.7	1.49	1.49
0.7	0.1	0.2	0.6	1	0.8	1.46	1.46
0.7	0.1	0.2	0.6	1	0.9	1.43	1.43
0.7	0.1	0.2	0.6	1	1	1.4	1.4
0.7	0.1	0.3	0.4	1	0.1	1.6	1.6
0.7	0.1	0.3	0.4	1	0.2	1.6	1.6
0.7	0.1	0.3	0.4	1	0.3	1.6	1.6
0.7	0.1	0.3	0.4	1	0.4	1.6	1.6
0.7	0.1	0.3	0.4	1	0.5	1.6	1.6
0.7	0.1	0.3	0.4	1	0.6	1.6	1.6
0.7	0.1	0.3	0.4	1	0.7	1.6	1.6
0.7	0.1	0.3	0.4	1	0.8	1.6	1.6
0.7	0.1	0.3	0.4	1	0.9	1.6	1.6
0.7	0.1	0.3	0.4	1	1	1.6	1.6
0.7	0.1	0.3	0.5	0.8	0.1	1.4	1.462
0.7	0.1	0.3	0.5	0.8	0.2	1.4	1.444
0.7	0.1	0.3	0.5	0.8	0.3	1.4	1.426
0.7	0.1	0.3	0.5	0.8	0.4	1.4	1.408
0.7	0.1	0.3	0.5	0.8	0.5	1.4	1.39
0.7	0.1	0.3	0.5	0.8	0.6	1.4	1.372
0.7	0.1	0.3	0.5	0.8	0.7	1.4	1.354
0.7	0.1	0.3	0.5	0.8	0.8	1.4	1.336
0.7	0.1	0.3	0.5	0.8	0.9	1.4	1.318
0.7	0.1	0.3	0.5	0.8	1	1.4	1.3
0.7	0.1	0.3	0.5	0.9	0.1	1.495	1.526
0.7	0.1	0.3	0.5	0.9	0.2	1.49	1.512
0.7	0.1	0.3	0.5	0.9	0.3	1.485	1.498
0.7	0.1	0.3	0.5	0.9	0.4	1.48	1.484
0.7	0.1	0.3	0.5	0.9	0.5	1.475	1.47
0.7	0.1	0.3	0.5	0.9	0.6	1.47	1.456
0.7	0.1	0.3	0.5	0.9	0.7	1.465	1.442
0.7	0.1	0.3	0.5	0.9	0.8	1.46	1.428
0.7	0.1	0.3	0.5	0.9	0.9	1.455	1.414
0.7	0.1	0.3	0.5	0.9	1	1.45	1.4
0.7	0.1	0.3	0.5	1	0.1	1.59	1.59
0.7	0.1	0.3	0.5	1	0.2	1.58	1.58
0.7	0.1	0.3	0.5	1	0.3	1.57	1.57
0.7	0.1	0.3	0.5	1	0.4	1.56	1.56
0.7	0.1	0.3	0.5	1	0.5	1.55	1.55
0.7	0.1	0.3	0.5	1	0.6	1.54	1.54
0.7	0.1	0.3	0.5	1	0.7	1.53	1.53
0.7	0.1	0.3	0.5	1	0.8	1.52	1.52
0.7	0.1	0.3	0.5	1	0.9	1.51	1.51
0.7	0.1	0.3	0.5	1	1	1.5	1.5
0.7	0.1	0.3	0.6	0.9	0.1	1.486	1.516
0.7	0.1	0.3	0.6	0.9	0.2	1.472	1.492
0.7	0.1	0.3	0.6	0.9	0.3	1.458	1.468
0.7	0.1	0.3	0.6	0.9	0.4	1.444	1.444
0.7	0.1	0.3	0.6	0.9	0.5	1.43	1.42
0.7	0.1	0.3	0.6	0.9	0.6	1.416	1.396
0.7	0.1	0.3	0.6	0.9	0.7	1.402	1.372
0.7	0.1	0.3	0.6	0.9	0.8	1.388	1.348
0.7	0.1	0.3	0.6	0.9	0.9	1.374	1.324
0.7	0.1	0.3	0.6	0.9	1	1.36	1.3
0.7	0.1	0.3	0.6	1	0.1	1.58	1.58
0.7	0.1	0.3	0.6	1	0.2	1.56	1.56
0.7	0.1	0.3	0.6	1	0.3	1.54	1.54
0.7	0.1	0.3	0.6	1	0.4	1.52	1.52
0.7	0.1	0.3	0.6	1	0.5	1.5	1.5
0.7	0.1	0.3	0.6	1	0.6	1.48	1.48
0.7	0.1	0.3	0.6	1	0.7	1.46	1.46
0.7	0.1	0.3	0.6	1	0.8	1.44	1.44
0.7	0.1	0.3	0.6	1	0.9	1.42	1.42
0.7	0.1	0.3	0.6	1	1	1.4	1.4
0.7	0.1	0.4	0.6	0.9	0.1	1.396	1.435
0.7	0.1	0.4	0.6	0.9	0.2	1.392	1.42
0.7	0.1	0.4	0.6	0.9	0.3	1.388	1.405
0.7	0.1	0.4	0.6	0.9	0.4	1.384	1.39
0.7	0.1	0.4	0.6	0.9	0.5	1.38	1.375
0.7	0.1	0.4	0.6	0.9	0.6	1.376	1.36
0.7	0.1	0.4	0.6	0.9	0.7	1.372	1.345
0.7	0.1	0.4	0.6	0.9	0.8	1.368	1.33
0.7	0.1	0.4	0.6	0.9	0.9	1.364	1.315
0.7	0.1	0.4	0.6	0.9	1	1.36	1.3
0.7	0.1	0.4	0.6	1	0.1	1.49	1.49
0.7	0.1	0.4	0.6	1	0.2	1.48	1.48
0.7	0.1	0.4	0.6	1	0.3	1.47	1.47
0.7	0.1	0.4	0.6	1	0.4	1.46	1.46
0.7	0.1	0.4	0.6	1	0.5	1.45	1.45
0.7	0.1	0.4	0.6	1	0.6	1.44	1.44
0.7	0.1	0.4	0.6	1	0.7	1.43	1.43
0.7	0.1	0.4	0.6	1	0.8	1.42	1.42
0.7	0.1	0.4	0.6	1	0.9	1.41	1.41
0.7	0.1	0.4	0.6	1	1	1.4	1.4
0.7	0.2	0.1	0.4	0.8	0.1	1.498	1.544
0.7	0.2	0.1	0.4	0.8	0.2	1.496	1.528
0.7	0.2	0.1	0.4	0.8	0.3	1.494	1.512
0.7	0.2	0.1	0.4	0.8	0.4	1.492	1.496
0.7	0.2	0.1	0.4	0.8	0.5	1.49	1.48
0.7	0.2	0.1	0.4	0.8	0.6	1.488	1.464
0.7	0.2	0.1	0.4	0.8	0.7	1.486	1.448
0.7	0.2	0.1	0.4	0.8	0.8	1.484	1.432
0.7	0.2	0.1	0.4	0.8	0.9	1.482	1.416
0.7	0.2	0.1	0.4	0.8	1	1.48	1.4
0.7	0.2	0.1	0.4	0.9	0.1	1.594	1.617
0.7	0.2	0.1	0.4	0.9	0.2	1.588	1.604
0.7	0.2	0.1	0.4	0.9	0.3	1.582	1.591
0.7	0.2	0.1	0.4	0.9	0.4	1.576	1.578
0.7	0.2	0.1	0.4	0.9	0.5	1.57	1.565
0.7	0.2	0.1	0.4	0.9	0.6	1.564	1.552
0.7	0.2	0.1	0.4	0.9	0.7	1.558	1.539
0.7	0.2	0.1	0.4	0.9	0.8	1.552	1.526
0.7	0.2	0.1	0.4	0.9	0.9	1.546	1.513
0.7	0.2	0.1	0.4	0.9	1	1.54	1.5
0.7	0.2	0.1	0.4	1	0.1	1.69	1.69
0.7	0.2	0.1	0.4	1	0.2	1.68	1.68
0.7	0.2	0.1	0.4	1	0.3	1.67	1.67
0.7	0.2	0.1	0.4	1	0.4	1.66	1.66
0.7	0.2	0.1	0.4	1	0.5	1.65	1.65
0.7	0.2	0.1	0.4	1	0.6	1.64	1.64
0.7	0.2	0.1	0.4	1	0.7	1.63	1.63
0.7	0.2	0.1	0.4	1	0.8	1.62	1.62
0.7	0.2	0.1	0.4	1	0.9	1.61	1.61
0.7	0.2	0.1	0.4	1	1	1.6	1.6
0.7	0.2	0.1	0.5	0.8	0.1	1.49	1.534
0.7	0.2	0.1	0.5	0.8	0.2	1.48	1.508
0.7	0.2	0.1	0.5	0.8	0.3	1.47	1.482
0.7	0.2	0.1	0.5	0.8	0.4	1.46	1.456
0.7	0.2	0.1	0.5	0.8	0.5	1.45	1.43
0.7	0.2	0.1	0.5	0.8	0.6	1.44	1.404
0.7	0.2	0.1	0.5	0.8	0.7	1.43	1.378
0.7	0.2	0.1	0.5	0.8	0.8	1.42	1.352
0.7	0.2	0.1	0.5	0.8	0.9	1.41	1.326
0.7	0.2	0.1	0.5	0.8	1	1.4	1.3
0.7	0.2	0.1	0.5	0.9	0.1	1.585	1.607
0.7	0.2	0.1	0.5	0.9	0.2	1.57	1.584
0.7	0.2	0.1	0.5	0.9	0.3	1.555	1.561
0.7	0.2	0.1	0.5	0.9	0.4	1.54	1.538
0.7	0.2	0.1	0.5	0.9	0.5	1.525	1.515
0.7	0.2	0.1	0.5	0.9	0.6	1.51	1.492
0.7	0.2	0.1	0.5	0.9	0.7	1.495	1.469
0.7	0.2	0.1	0.5	0.9	0.8	1.48	1.446
0.7	0.2	0.1	0.5	0.9	0.9	1.465	1.423
0.7	0.2	0.1	0.5	0.9	1	1.45	1.4
0.7	0.2	0.1	0.5	1	0.1	1.68	1.68
0.7	0.2	0.1	0.5	1	0.2	1.66	1.66
0.7	0.2	0.1	0.5	1	0.3	1.64	1.64
0.7	0.2	0.1	0.5	1	0.4	1.62	1.62
0.7	0.2	0.1	0.5	1	0.5	1.6	1.6
0.7	0.2	0.1	0.5	1	0.6	1.58	1.58
0.7	0.2	0.1	0.5	1	0.7	1.56	1.56
0.7	0.2	0.1	0.5	1	0.8	1.54	1.54
0.7	0.2	0.1	0.5	1	0.9	1.52	1.52
0.7	0.2	0.1	0.5	1	1	1.5	1.5
0.7	0.2	0.1	0.6	0.9	0.1	1.576	1.597
0.7	0.2	0.1	0.6	0.9	0.2	1.552	1.564
0.7	0.2	0.1	0.6	0.9	0.3	1.528	1.531
0.7	0.2	0.1	0.6	0.9	0.4	1.504	1.498
0.7	0.2	0.1	0.6	0.9	0.5	1.48	1.465
0.7	0.2	0.1	0.6	0.9	0.6	1.456	1.432
0.7	0.2	0.1	0.6	0.9	0.7	1.432	1.399
0.7	0.2	0.1	0.6	0.9	0.8	1.408	1.366
0.7	0.2	0.1	0.6	0.9	0.9	1.384	1.333
0.7	0.2	0.1	0.6	0.9	1	1.36	1.3
0.7	0.2	0.1	0.6	1	0.1	1.67	1.67
0.7	0.2	0.1	0.6	1	0.2	1.64	1.64
0.7	0.2	0.1	0.6	1	0.3	1.61	1.61
0.7	0.2	0.1	0.6	1	0.4	1.58	1.58
0.7	0.2	0.1	0.6	1	0.5	1.55	1.55
0.7	0.2	0.1	0.6	1	0.6	1.52	1.52
0.7	0.2	0.1	0.6	1	0.7	1.49	1.49
0.7	0.2	0.1	0.6	1	0.8	1.46	1.46
0.7	0.2	0.1	0.6	1	0.9	1.43	1.43
0.7	0.2	0.1	0.6	1	1	1.4	1.4
0.7	0.2	0.2	0.5	0.9	0.1	1.495	1.526
0.7	0.2	0.2	0.5	0.9	0.2	1.49	1.512
0.7	0.2	0.2	0.5	0.9	0.3	1.485	1.498
0.7	0.2	0.2	0.5	0.9	0.4	1.48	1.484
0.7	0.2	0.2	0.5	0.9	0.5	1.475	1.47
0.7	0.2	0.2	0.5	0.9	0.6	1.47	1.456
0.7	0.2	0.2	0.5	0.9	0.7	1.465	1.442
0.7	0.2	0.2	0.5	0.9	0.8	1.46	1.428
0.7	0.2	0.2	0.5	0.9	0.9	1.455	1.414
0.7	0.2	0.2	0.5	0.9	1	1.45	1.4
0.7	0.2	0.2	0.5	1	0.1	1.59	1.59
0.7	0.2	0.2	0.5	1	0.2	1.58	1.58
0.7	0.2	0.2	0.5	1	0.3	1.57	1.57
0.7	0.2	0.2	0.5	1	0.4	1.56	1.56
0.7	0.2	0.2	0.5	1	0.5	1.55	1.55
0.7	0.2	0.2	0.5	1	0.6	1.54	1.54
0.7	0.2	0.2	0.5	1	0.7	1.53	1.53
0.7	0.2	0.2	0.5	1	0.8	1.52	1.52
0.7	0.2	0.2	0.5	1	0.9	1.51	1.51
0.7	0.2	0.2	0.5	1	1	1.5	1.5
0.7	0.2	0.2	0.6	0.9	0.1	1.486	1.516
0.7	0.2	0.2	0.6	0.9	0.2	1.472	1.492
0.7	0.2	0.2	0.6	0.9	0.3	1.458	1.468
0.7	0.2	0.2	0.6	0.9	0.4	1.444	1.444
0.7	0.2	0.2	0.6	0.9	0.5	1.43	1.42
0.7	0.2	0.2	0.6	0.9	0.6	1.416	1.396
0.7	0.2	0.2	0.6	0.9	0.7	1.402	1.372
0.7	0.2	0.2	0.6	0.9	0.8	1.388	1.348
0.7	0.2	0.2	0.6	0.9	0.9	1.374	1.324
0.7	0.2	0.2	0.6	0.9	1	1.36	1.3
0.7	0.2	0.2	0.6	1	0.1	1.58	1.58
0.7	0.2	0.2	0.6	1	0.2	1.56	1.56
0.7	0.2	0.2	0.6	1	0.3	1.54	1.54
0.7	0.2	0.2	0.6	1	0.4	1.52	1.52
0.7	0.2	0.2	0.6	1	0.5	1.5	1.5
0.7	0.2	0.2	0.6	1	0.6	1.48	1.48
0.7	0.2	0.2	0.6	1	0.7	1.46	1.46
0.7	0.2	0.2	0.6	1	0.8	1.44	1.44
0.7	0.2	0.2	0.6	1	0.9	1.42	1.42
0.7	0.2	0.2	0.6	1	1	1.4	1.4
0.7	0.2	0.3	0.6	0.9	0.1	1.396	1.435
0.7	0.2	0.3	0.6	0.9	0.2	1.392	1.42
0.7	0.2	0.3	0.6	0.9	0.3	1.388	1.405
0.7	0.2	0.3	0.6	0.9	0.4	1.384	1.39
0.7	0.2	0.3	0.6	0.9	0.5	1.38	1.375
0.7	0.2	0.3	0.6	0.9	0.6	1.376	1.36
0.7	0.2	0.3	0.6	0.9	0.7	1.372	1.345
0.7	0.2	0.3	0.6	0.9	0.8	1.368	1.33
0.7	0.2	0.3	0.6	0.9	0.9	1.364	1.315
0.7	0.2	0.3	0.6	0.9	1	1.36	1.3
0.7	0.2	0.3	0.6	1	0.1	1.49	1.49
0.7	0.2	0.3	0.6	1	0.2	1.48	1.48
0.7	0.2	0.3	0.6	1	0.3	1.47	1.47
0.7	0.2	0.3	0.6	1	0.4	1.46	1.46
0.7	0.2	0.3	0.6	1	0.5	1.45	1.45
0.7	0.2	0.3	0.6	1	0.6	1.44	1.44
0.7	0.2	0.3	0.6	1	0.7	1.43	1.43
0.7	0.2	0.3	0.6	1	0.8	1.42	1.42
0.7	0.2	0.3	0.6	1	0.9	1.41	1.41
0.7	0.2	0.3	0.6	1	1	1.4	1.4
0.7	0.3	0.1	0.4	1	0.1	1.6	1.6
0.7	0.3	0.1	0.4	1	0.2	1.6	1.6
0.7	0.3	0.1	0.4	1	0.3	1.6	1.6
0.7	0.3	0.1	0.4	1	0.4	1.6	1.6
0.7	0.3	0.1	0.4	1	0.5	1.6	1.6
0.7	0.3	0.1	0.4	1	0.6	1.6	1.6
0.7	0.3	0.1	0.4	1	0.7	1.6	1.6
0.7	0.3	0.1	0.4	1	0.8	1.6	1.6
0.7	0.3	0.1	0.4	1	0.9	1.6	1.6
0.7	0.3	0.1	0.4	1	1	1.6	1.6
0.7	0.3	0.1	0.5	0.8	0.1	1.4	1.462
0.7	0.3	0.1	0.5	0.8	0.2	1.4	1.444
0.7	0.3	0.1	0.5	0.8	0.3	1.4	1.426
0.7	0.3	0.1	0.5	0.8	0.4	1.4	1.408
0.7	0.3	0.1	0.5	0.8	0.5	1.4	1.39
0.7	0.3	0.1	0.5	0.8	0.6	1.4	1.372
0.7	0.3	0.1	0.5	0.8	0.7	1.4	1.354
0.7	0.3	0.1	0.5	0.8	0.8	1.4	1.336
0.7	0.3	0.1	0.5	0.8	0.9	1.4	1.318
0.7	0.3	0.1	0.5	0.8	1	1.4	1.3
0.7	0.3	0.1	0.5	0.9	0.1	1.495	1.526
0.7	0.3	0.1	0.5	0.9	0.2	1.49	1.512
0.7	0.3	0.1	0.5	0.9	0.3	1.485	1.498
0.7	0.3	0.1	0.5	0.9	0.4	1.48	1.484
0.7	0.3	0.1	0.5	0.9	0.5	1.475	1.47
0.7	0.3	0.1	0.5	0.9	0.6	1.47	1.456
0.7	0.3	0.1	0.5	0.9	0.7	1.465	1.442
0.7	0.3	0.1	0.5	0.9	0.8	1.46	1.428
0.7	0.3	0.1	0.5	0.9	0.9	1.455	1.414
0.7	0.3	0.1	0.5	0.9	1	1.45	1.4
0.7	0.3	0.1	0.5	1	0.1	1.59	1.59
0.7	0.3	0.1	0.5	1	0.2	1.58	1.58
0.7	0.3	0.1	0.5	1	0.3	1.57	1.57
0.7	0.3	0.1	0.5	1	0.4	1.56	1.56
0.7	0.3	0.1	0.5	1	0.5	1.55	1.55
0.7	0.3	0.1	0.5	1	0.6	1.54	1.54
0.7	0.3	0.1	0.5	1	0.7	1.53	1.53
0.7	0.3	0.1	0.5	1	0.8	1.52	1.52
0.7	0.3	0.1	0.5	1	0.9	1.51	1.51
0.7	0.3	0.1	0.5	1	1	1.5	1.5
0.7	0.3	0.1	0.6	0.9	0.1	1.486	1.516
0.7	0.3	0.1	0.6	0.9	0.2	1.472	1.492
0.7	0.3	0.1	0.6	0.9	0.3	1.458	1.468
0.7	0.3	0.1	0.6	0.9	0.4	1.444	1.444
0.7	0.3	0.1	0.6	0.9	0.5	1.43	1.42
0.7	0.3	0.1	0.6	0.9	0.6	1.416	1.396
0.7	0.3	0.1	0.6	0.9	0.7	1.402	1.372
0.7	0.3	0.1	0.6	0.9	0.8	1.388	1.348
0.7	0.3	0.1	0.6	0.9	0.9	1.374	1.324
0.7	0.3	0.1	0.6	0.9	1	1.36	1.3
0.7	0.3	0.1	0.6	1	0.1	1.58	1.58
0.7	0.3	0.1	0.6	1	0.2	1.56	1.56
0.7	0.3	0.1	0.6	1	0.3	1.54	1.54
0.7	0.3	0.1	0.6	1	0.4	1.52	1.52
0.7	0.3	0.1	0.6	1	0.5	1.5	1.5
0.7	0.3	0.1	0.6	1	0.6	1.48	1.48
0.7	0.3	0.1	0.6	1	0.7	1.46	1.46
0.7	0.3	0.1	0.6	1	0.8	1.44	1.44
0.7	0.3	0.1	0.6	1	0.9	1.42	1.42
0.7	0.3	0.1	0.6	1	1	1.4	1.4
0.7	0.3	0.2	0.6	0.9	0.1	1.396	1.435
0.7	0.3	0.2	0.6	0.9	0.2	1.392	1.42
0.7	0.3	0.2	0.6	0.9	0.3	1.388	1.405
0.7	0.3	0.2	0.6	0.9	0.4	1.384	1.39
0.7	0.3	0.2	0.6	0.9	0.5	1.38	1.375
0.7	0.3	0.2	0.6	0.9	0.6	1.376	1.36
0.7	0.3	0.2	0.6	0.9	0.7	1.372	1.345
0.7	0.3	0.2	0.6	0.9	0.8	1.368	1.33
0.7	0.3	0.2	0.6	0.9	0.9	1.364	1.315
0.7	0.3	0.2	0.6	0.9	1	1.36	1.3
0.7	0.3	0.2	0.6	1	0.1	1.49	1.49
0.7	0.3	0.2	0.6	1	0.2	1.48	1.48
0.7	0.3	0.2	0.6	1	0.3	1.47	1.47
0.7	0.3	0.2	0.6	1	0.4	1.46	1.46
0.7	0.3	0.2	0.6	1	0.5	1.45	1.45
0.7	0.3	0.2	0.6	1	0.6	1.44	1.44
0.7	0.3	0.2	0.6	1	0.7	1.43	1.43
0.7	0.3	0.2	0.6	1	0.8	1.42	1.42
0.7	0.3	0.2	0.6	1	0.9	1.41	1.41
0.7	0.3	0.2	0.6	1	1	1.4	1.4
0.7	0.4	0.1	0.6	0.9	0.1	1.396	1.435
0.7	0.4	0.1	0.6	0.9	0.2	1.392	1.42
0.7	0.4	0.1	0.6	0.9	0.3	1.388	1.405
0.7	0.4	0.1	0.6	0.9	0.4	1.384	1.39
0.7	0.4	0.1	0.6	0.9	0.5	1.38	1.375
0.7	0.4	0.1	0.6	0.9	0.6	1.376	1.36
0.7	0.4	0.1	0.6	0.9	0.7	1.372	1.345
0.7	0.4	0.1	0.6	0.9	0.8	1.368	1.33
0.7	0.4	0.1	0.6	0.9	0.9	1.364	1.315
0.7	0.4	0.1	0.6	0.9	1	1.36	1.3
0.7	0.4	0.1	0.6	1	0.1	1.49	1.49
0.7	0.4	0.1	0.6	1	0.2	1.48	1.48
0.7	0.4	0.1	0.6	1	0.3	1.47	1.47
0.7	0.4	0.1	0.6	1	0.4	1.46	1.46
0.7	0.4	0.1	0.6	1	0.5	1.45	1.45
0.7	0.4	0.1	0.6	1	0.6	1.44	1.44
0.7	0.4	0.1	0.6	1	0.7	1.43	1.43
0.7	0.4	0.1	0.6	1	0.8	1.42	1.42
0.7	0.4	0.1	0.6	1	0.9	1.41	1.41
0.7	0.4	0.1	0.6	1	1	1.4	1.4
0.8	0.1	0.1	0.3	0.7	0.1	1.499	1.544
0.8	0.1	0.1	0.3	0.7	0.2	1.498	1.528
0.8	0.1	0.1	0.3	0.7	0.3	1.497	1.512
0.8	0.1	0.1	0.3	0.7	0.4	1.496	1.496
0.8	0.1	0.1	0.3	0.7	0.5	1.495	1.48
0.8	0.1	0.1	0.3	0.7	0.6	1.494	1.464
0.8	0.1	0.1	0.3	0.7	0.7	1.493	1.448
0.8	0.1	0.1	0.3	0.7	0.8	1.492	1.432
0.8	0.1	0.1	0.3	0.7	0.9	1.491	1.416
0.8	0.1	0.1	0.3	0.7	1	1.49	1.4
0.8	0.1	0.1	0.3	0.8	0.1	1.596	1.626
0.8	0.1	0.1	0.3	0.8	0.2	1.592	1.612
0.8	0.1	0.1	0.3	0.8	0.3	1.588	1.598
0.8	0.1	0.1	0.3	0.8	0.4	1.584	1.584
0.8	0.1	0.1	0.3	0.8	0.5	1.58	1.57
0.8	0.1	0.1	0.3	0.8	0.6	1.576	1.556
0.8	0.1	0.1	0.3	0.8	0.7	1.572	1.542
0.8	0.1	0.1	0.3	0.8	0.8	1.568	1.528
0.8	0.1	0.1	0.3	0.8	0.9	1.564	1.514
0.8	0.1	0.1	0.3	0.8	1	1.56	1.5
0.8	0.1	0.1	0.3	0.9	0.1	1.693	1.708
0.8	0.1	0.1	0.3	0.9	0.2	1.686	1.696
0.8	0.1	0.1	0.3	0.9	0.3	1.679	1.684
0.8	0.1	0.1	0.3	0.9	0.4	1.672	1.672
0.8	0.1	0.1	0.3	0.9	0.5	1.665	1.66
0.8	0.1	0.1	0.3	0.9	0.6	1.658	1.648
0.8	0.1	0.1	0.3	0.9	0.7	1.651	1.636
0.8	0.1	0.1	0.3	0.9	0.8	1.644	1.624
0.8	0.1	0.1	0.3	0.9	0.9	1.637	1.612
0.8	0.1	0.1	0.3	0.9	1	1.63	1.6
0.8	0.1	0.1	0.3	1	0.1	1.79	1.79
0.8	0.1	0.1	0.3	1	0.2	1.78	1.78
0.8	0.1	0.1	0.3	1	0.3	1.77	1.77
0.8	0.1	0.1	0.3	1	0.4	1.76	1.76
0.8	0.1	0.1	0.3	1	0.5	1.75	1.75
0.8	0.1	0.1	0.3	1	0.6	1.74	1.74
0.8	0.1	0.1	0.3	1	0.7	1.73	1.73
0.8	0.1	0.1	0.3	1	0.8	1.72	1.72
0.8	0.1	0.1	0.3	1	0.9	1.71	1.71
0.8	0.1	0.1	0.3	1	1	1.7	1.7
0.8	0.1	0.1	0.4	0.6	0.1	1.396	1.452
0.8	0.1	0.1	0.4	0.6	0.2	1.392	1.424
0.8	0.1	0.1	0.4	0.6	0.3	1.388	1.396
0.8	0.1	0.1	0.4	0.6	0.4	1.384	1.368
0.8	0.1	0.1	0.4	0.6	0.5	1.38	1.34
0.8	0.1	0.1	0.4	0.6	0.6	1.376	1.312
0.8	0.1	0.1	0.4	0.6	0.7	1.372	1.284
0.8	0.1	0.1	0.4	0.6	0.8	1.368	1.256
0.8	0.1	0.1	0.4	0.6	0.9	1.364	1.228
0.8	0.1	0.1	0.4	0.6	1	1.36	1.2
0.8	0.1	0.1	0.4	0.7	0.1	1.492	1.534
0.8	0.1	0.1	0.4	0.7	0.2	1.484	1.508
0.8	0.1	0.1	0.4	0.7	0.3	1.476	1.482
0.8	0.1	0.1	0.4	0.7	0.4	1.468	1.456
0.8	0.1	0.1	0.4	0.7	0.5	1.46	1.43
0.8	0.1	0.1	0.4	0.7	0.6	1.452	1.404
0.8	0.1	0.1	0.4	0.7	0.7	1.444	1.378
0.8	0.1	0.1	0.4	0.7	0.8	1.436	1.352
0.8	0.1	0.1	0.4	0.7	0.9	1.428	1.326
0.8	0.1	0.1	0.4	0.7	1	1.42	1.3
0.8	0.1	0.1	0.4	0.8	0.1	1.588	1.616
0.8	0.1	0.1	0.4	0.8	0.2	1.576	1.592
0.8	0.1	0.1	0.4	0.8	0.3	1.564	1.568
0.8	0.1	0.1	0.4	0.8	0.4	1.552	1.544
0.8	0.1	0.1	0.4	0.8	0.5	1.54	1.52
0.8	0.1	0.1	0.4	0.8	0.6	1.528	1.496
0.8	0.1	0.1	0.4	0.8	0.7	1.516	1.472
0.8	0.1	0.1	0.4	0.8	0.8	1.504	1.448
0.8	0.1	0.1	0.4	0.8	0.9	1.492	1.424
0.8	0.1	0.1	0.4	0.8	1	1.48	1.4
0.8	0.1	0.1	0.4	0.9	0.1	1.684	1.698
0.8	0.1	0.1	0.4	0.9	0.2	1.668	1.676
0.8	0.1	0.1	0.4	0.9	0.3	1.652	1.654
0.8	0.1	0.1	0.4	0.9	0.4	1.636	1.632
0.8	0.1	0.1	0.4	0.9	0.5	1.62	1.61
0.8	0.1	0.1	0.4	0.9	0.6	1.604	1.588
0.8	0.1	0.1	0.4	0.9	0.7	1.588	1.566
0.8	0.1	0.1	0.4	0.9	0.8	1.572	1.544
0.8	0.1	0.1	0.4	0.9	0.9	1.556	1.522
0.8	0.1	0.1	0.4	0.9	1	1.54	1.5
0.8	0.1	0.1	0.4	1	0.1	1.78	1.78
0.8	0.1	0.1	0.4	1	0.2	1.76	1.76
0.8	0.1	0.1	0.4	1	0.3	1.74	1.74
0.8	0.1	0.1	0.4	1	0.4	1.72	1.72
0.8	0.1	0.1	0.4	1	0.5	1.7	1.7
0.8	0.1	0.1	0.4	1	0.6	1.68	1.68
0.8	0.1	0.1	0.4	1	0.7	1.66	1.66
0.8	0.1	0.1	0.4	1	0.8	1.64	1.64
0.8	0.1	0.1	0.4	1	0.9	1.62	1.62
0.8	0.1	0.1	0.4	1	1	1.6	1.6
0.8	0.1	0.1	0.5	0.7	0.1	1.485	1.524
0.8	0.1	0.1	0.5	0.7	0.2	1.47	1.488
0.8	0.1	0.1	0.5	0.7	0.3	1.455	1.452
0.8	0.1	0.1	0.5	0.7	0.4	1.44	1.416
0.8	0.1	0.1	0.5	0.7	0.5	1.425	1.38
0.8	0.1	0.1	0.5	0.7	0.6	1.41	1.344
0.8	0.1	0.1	0.5	0.7	0.7	1.395	1.308
0.8	0.1	0.1	0.5	0.7	0.8	1.38	1.272
0.8	0.1	0.1	0.5	0.7	0.9	1.365	1.236
0.8	0.1	0.1	0.5	0.7	1	1.35	1.2
0.8	0.1	0.1	0.5	0.8	0.1	1.58	1.606
0.8	0.1	0.1	0.5	0.8	0.2	1.56	1.572
0.8	0.1	0.1	0.5	0.8	0.3	1.54	1.538
0.8	0.1	0.1	0.5	0.8	0.4	1.52	1.504
0.8	0.1	0.1	0.5	0.8	0.5	1.5	1.47
0.8	0.1	0.1	0.5	0.8	0.6	1.48	1.436
0.8	0.1	0.1	0.5	0.8	0.7	1.46	1.402
0.8	0.1	0.1	0.5	0.8	0.8	1.44	1.368
0.8	0.1	0.1	0.5	0.8	0.9	1.42	1.334
0.8	0.1	0.1	0.5	0.8	1	1.4	1.3
0.8	0.1	0.1	0.5	0.9	0.1	1.675	1.688
0.8	0.1	0.1	0.5	0.9	0.2	1.65	1.656
0.8	0.1	0.1	0.5	0.9	0.3	1.625	1.624
0.8	0.1	0.1	0.5	0.9	0.4	1.6	1.592
0.8	0.1	0.1	0.5	0.9	0.5	1.575	1.56
0.8	0.1	0.1	0.5	0.9	0.6	1.55	1.528
0.8	0.1	0.1	0.5	0.9	0.7	1.525	1.496
0.8	0.1	0.1	0.5	0.9	0.8	1.5	1.464
0.8	0.1	0.1	0.5	0.9	0.9	1.475	1.432
0.8	0.1	0.1	0.5	0.9	1	1.45	1.4
0.8	0.1	0.1	0.5	1	0.1	1.77	1.77
0.8	0.1	0.1	0.5	1	0.2	1.74	1.74
0.8	0.1	0.1	0.5	1	0.3	1.71	1.71
0.8	0.1	0.1	0.5	1	0.4	1.68	1.68
0.8	0.1	0.1	0.5	1	0.5	1.65	1.65
0.8	0.1	0.1	0.5	1	0.6	1.62	1.62
0.8	0.1	0.1	0.5	1	0.7	1.59	1.59
0.8	0.1	0.1	0.5	1	0.8	1.56	1.56
0.8	0.1	0.1	0.5	1	0.9	1.53	1.53
0.8	0.1	0.1	0.5	1	1	1.5	1.5
0.8	0.1	0.1	0.6	0.8	0.1	1.572	1.596
0.8	0.1	0.1	0.6	0.8	0.2	1.544	1.552
0.8	0.1	0.1	0.6	0.8	0.3	1.516	1.508
0.8	0.1	0.1	0.6	0.8	0.4	1.488	1.464
0.8	0.1	0.1	0.6	0.8	0.5	1.46	1.42
0.8	0.1	0.1	0.6	0.8	0.6	1.432	1.376
0.8	0.1	0.1	0.6	0.8	0.7	1.404	1.332
0.8	0.1	0.1	0.6	0.8	0.8	1.376	1.288
0.8	0.1	0.1	0.6	0.8	0.9	1.348	1.244
0.8	0.1	0.1	0.6	0.8	1	1.32	1.2
0.8	0.1	0.1	0.6	0.9	0.1	1.666	1.678
0.8	0.1	0.1	0.6	0.9	0.2	1.632	1.636
0.8	0.1	0.1	0.6	0.9	0.3	1.598	1.594
0.8	0.1	0.1	0.6	0.9	0.4	1.564	1.552
0.8	0.1	0.1	0.6	0.9	0.5	1.53	1.51
0.8	0.1	0.1	0.6	0.9	0.6	1.496	1.468
0.8	0.1	0.1	0.6	0.9	0.7	1.462	1.426
0.8	0.1	0.1	0.6	0.9	0.8	1.428	1.384
0.8	0.1	0.1	0.6	0.9	0.9	1.394	1.342
0.8	0.1	0.1	0.6	0.9	1	1.36	1.3
0.8	0.1	0.1	0.6	1	0.1	1.76	1.76
0.8	0.1	0.1	0.6	1	0.2	1.72	1.72
0.8	0.1	0.1	0.6	1	0.3	1.68	1.68
0.8	0.1	0.1	0.6	1	0.4	1.64	1.64
0.8	0.1	0.1	0.6	1	0.5	1.6	1.6
0.8	0.1	0.1	0.6	1	0.6	1.56	1.56
0.8	0.1	0.1	0.6	1	0.7	1.52	1.52
0.8	0.1	0.1	0.6	1	0.8	1.48	1.48
0.8	0.1	0.1	0.6	1	0.9	1.44	1.44
0.8	0.1	0.1	0.6	1	1	1.4	1.4
0.8	0.1	0.1	0.7	0.9	0.1	1.657	1.668
0.8	0.1	0.1	0.7	0.9	0.2	1.614	1.616
0.8	0.1	0.1	0.7	0.9	0.3	1.571	1.564
0.8	0.1	0.1	0.7	0.9	0.4	1.528	1.512
0.8	0.1	0.1	0.7	0.9	0.5	1.485	1.46
0.8	0.1	0.1	0.7	0.9	0.6	1.442	1.408
0.8	0.1	0.1	0.7	0.9	0.7	1.399	1.356
0.8	0.1	0.1	0.7	0.9	0.8	1.356	1.304
0.8	0.1	0.1	0.7	0.9	0.9	1.313	1.252
0.8	0.1	0.1	0.7	0.9	1	1.27	1.2
0.8	0.1	0.1	0.7	1	0.1	1.75	1.75
0.8	0.1	0.1	0.7	1	0.2	1.7	1.7
0.8	0.1	0.1	0.7	1	0.3	1.65	1.65
0.8	0.1	0.1	0.7	1	0.4	1.6	1.6
0.8	0.1	0.1	0.7	1	0.5	1.55	1.55
0.8	0.1	0.1	0.7	1	0.6	1.5	1.5
0.8	0.1	0.1	0.7	1	0.7	1.45	1.45
0.8	0.1	0.1	0.7	1	0.8	1.4	1.4
0.8	0.1	0.1	0.7	1	0.9	1.35	1.35
0.8	0.1	0.1	0.7	1	1	1.3	1.3
0.8	0.1	0.2	0.4	0.8	0.1	1.498	1.544
0.8	0.1	0.2	0.4	0.8	0.2	1.496	1.528
0.8	0.1	0.2	0.4	0.8	0.3	1.494	1.512
0.8	0.1	0.2	0.4	0.8	0.4	1.492	1.496
0.8	0.1	0.2	0.4	0.8	0.5	1.49	1.48
0.8	0.1	0.2	0.4	0.8	0.6	1.488	1.464
0.8	0.1	0.2	0.4	0.8	0.7	1.486	1.448
0.8	0.1	0.2	0.4	0.8	0.8	1.484	1.432
0.8	0.1	0.2	0.4	0.8	0.9	1.482	1.416
0.8	0.1	0.2	0.4	0.8	1	1.48	1.4
0.8	0.1	0.2	0.4	0.9	0.1	1.594	1.617
0.8	0.1	0.2	0.4	0.9	0.2	1.588	1.604
0.8	0.1	0.2	0.4	0.9	0.3	1.582	1.591
0.8	0.1	0.2	0.4	0.9	0.4	1.576	1.578
0.8	0.1	0.2	0.4	0.9	0.5	1.57	1.565
0.8	0.1	0.2	0.4	0.9	0.6	1.564	1.552
0.8	0.1	0.2	0.4	0.9	0.7	1.558	1.539
0.8	0.1	0.2	0.4	0.9	0.8	1.552	1.526
0.8	0.1	0.2	0.4	0.9	0.9	1.546	1.513
0.8	0.1	0.2	0.4	0.9	1	1.54	1.5
0.8	0.1	0.2	0.4	1	0.1	1.69	1.69
0.8	0.1	0.2	0.4	1	0.2	1.68	1.68
0.8	0.1	0.2	0.4	1	0.3	1.67	1.67
0.8	0.1	0.2	0.4	1	0.4	1.66	1.66
0.8	0.1	0.2	0.4	1	0.5	1.65	1.65
0.8	0.1	0.2	0.4	1	0.6	1.64	1.64
0.8	0.1	0.2	0.4	1	0.7	1.63	1.63
0.8	0.1	0.2	0.4	1	0.8	1.62	1.62
0.8	0.1	0.2	0.4	1	0.9	1.61	1.61
0.8	0.1	0.2	0.4	1	1	1.6	1.6
0.8	0.1	0.2	0.5	0.7	0.1	1.395	1.461
0.8	0.1	0.2	0.5	0.7	0.2	1.39	1.432
0.8	0.1	0.2	0.5	0.7	0.3	1.385	1.403
0.8	0.1	0.2	0.5	0.7	0.4	1.38	1.374
0.8	0.1	0.2	0.5	0.7	0.5	1.375	1.345
0.8	0.1	0.2	0.5	0.7	0.6	1.37	1.316
0.8	0.1	0.2	0.5	0.7	0.7	1.365	1.287
0.8	0.1	0.2	0.5	0.7	0.8	1.36	1.258
0.8	0.1	0.2	0.5	0.7	0.9	1.355	1.229
0.8	0.1	0.2	0.5	0.7	1	1.35	1.2
0.8	0.1	0.2	0.5	0.8	0.1	1.49	1.534
0.8	0.1	0.2	0.5	0.8	0.2	1.48	1.508
0.8	0.1	0.2	0.5	0.8	0.3	1.47	1.482
0.8	0.1	0.2	0.5	0.8	0.4	1.46	1.456
0.8	0.1	0.2	0.5	0.8	0.5	1.45	1.43
0.8	0.1	0.2	0.5	0.8	0.6	1.44	1.404
0.8	0.1	0.2	0.5	0.8	0.7	1.43	1.378
0.8	0.1	0.2	0.5	0.8	0.8	1.42	1.352
0.8	0.1	0.2	0.5	0.8	0.9	1.41	1.326
0.8	0.1	0.2	0.5	0.8	1	1.4	1.3
0.8	0.1	0.2	0.5	0.9	0.1	1.585	1.607
0.8	0.1	0.2	0.5	0.9	0.2	1.57	1.584
0.8	0.1	0.2	0.5	0.9	0.3	1.555	1.561
0.8	0.1	0.2	0.5	0.9	0.4	1.54	1.538
0.8	0.1	0.2	0.5	0.9	0.5	1.525	1.515
0.8	0.1	0.2	0.5	0.9	0.6	1.51	1.492
0.8	0.1	0.2	0.5	0.9	0.7	1.495	1.469
0.8	0.1	0.2	0.5	0.9	0.8	1.48	1.446
0.8	0.1	0.2	0.5	0.9	0.9	1.465	1.423
0.8	0.1	0.2	0.5	0.9	1	1.45	1.4
0.8	0.1	0.2	0.5	1	0.1	1.68	1.68
0.8	0.1	0.2	0.5	1	0.2	1.66	1.66
0.8	0.1	0.2	0.5	1	0.3	1.64	1.64
0.8	0.1	0.2	0.5	1	0.4	1.62	1.62
0.8	0.1	0.2	0.5	1	0.5	1.6	1.6
0.8	0.1	0.2	0.5	1	0.6	1.58	1.58
0.8	0.1	0.2	0.5	1	0.7	1.56	1.56
0.8	0.1	0.2	0.5	1	0.8	1.54	1.54
0.8	0.1	0.2	0.5	1	0.9	1.52	1.52
0.8	0.1	0.2	0.5	1	1	1.5	1.5
0.8	0.1	0.2	0.6	0.8	0.1	1.482	1.524
0.8	0.1	0.2	0.6	0.8	0.2	1.464	1.488
0.8	0.1	0.2	0.6	0.8	0.3	1.446	1.452
0.8	0.1	0.2	0.6	0.8	0.4	1.428	1.416
0.8	0.1	0.2	0.6	0.8	0.5	1.41	1.38
0.8	0.1	0.2	0.6	0.8	0.6	1.392	1.344
0.8	0.1	0.2	0.6	0.8	0.7	1.374	1.308
0.8	0.1	0.2	0.6	0.8	0.8	1.356	1.272
0.8	0.1	0.2	0.6	0.8	0.9	1.338	1.236
0.8	0.1	0.2	0.6	0.8	1	1.32	1.2
0.8	0.1	0.2	0.6	0.9	0.1	1.576	1.597
0.8	0.1	0.2	0.6	0.9	0.2	1.552	1.564
0.8	0.1	0.2	0.6	0.9	0.3	1.528	1.531
0.8	0.1	0.2	0.6	0.9	0.4	1.504	1.498
0.8	0.1	0.2	0.6	0.9	0.5	1.48	1.465
0.8	0.1	0.2	0.6	0.9	0.6	1.456	1.432
0.8	0.1	0.2	0.6	0.9	0.7	1.432	1.399
0.8	0.1	0.2	0.6	0.9	0.8	1.408	1.366
0.8	0.1	0.2	0.6	0.9	0.9	1.384	1.333
0.8	0.1	0.2	0.6	0.9	1	1.36	1.3
0.8	0.1	0.2	0.6	1	0.1	1.67	1.67
0.8	0.1	0.2	0.6	1	0.2	1.64	1.64
0.8	0.1	0.2	0.6	1	0.3	1.61	1.61
0.8	0.1	0.2	0.6	1	0.4	1.58	1.58
0.8	0.1	0.2	0.6	1	0.5	1.55	1.55
0.8	0.1	0.2	0.6	1	0.6	1.52	1.52
0.8	0.1	0.2	0.6	1	0.7	1.49	1.49
0.8	0.1	0.2	0.6	1	0.8	1.46	1.46
0.8	0.1	0.2	0.6	1	0.9	1.43	1.43
0.8	0.1	0.2	0.6	1	1	1.4	1.4
0.8	0.1	0.2	0.7	0.9	0.1	1.567	1.587
0.8	0.1	0.2	0.7	0.9	0.2	1.534	1.544
0.8	0.1	0.2	0.7	0.9	0.3	1.501	1.501
0.8	0.1	0.2	0.7	0.9	0.4	1.468	1.458
0.8	0.1	0.2	0.7	0.9	0.5	1.435	1.415
0.8	0.1	0.2	0.7	0.9	0.6	1.402	1.372
0.8	0.1	0.2	0.7	0.9	0.7	1.369	1.329
0.8	0.1	0.2	0.7	0.9	0.8	1.336	1.286
0.8	0.1	0.2	0.7	0.9	0.9	1.303	1.243
0.8	0.1	0.2	0.7	0.9	1	1.27	1.2
0.8	0.1	0.2	0.7	1	0.1	1.66	1.66
0.8	0.1	0.2	0.7	1	0.2	1.62	1.62
0.8	0.1	0.2	0.7	1	0.3	1.58	1.58
0.8	0.1	0.2	0.7	1	0.4	1.54	1.54
0.8	0.1	0.2	0.7	1	0.5	1.5	1.5
0.8	0.1	0.2	0.7	1	0.6	1.46	1.46
0.8	0.1	0.2	0.7	1	0.7	1.42	1.42
0.8	0.1	0.2	0.7	1	0.8	1.38	1.38
0.8	0.1	0.2	0.7	1	0.9	1.34	1.34
0.8	0.1	0.2	0.7	1	1	1.3	1.3
0.8	0.1	0.3	0.4	1	0.1	1.6	1.6
0.8	0.1	0.3	0.4	1	0.2	1.6	1.6
0.8	0.1	0.3	0.4	1	0.3	1.6	1.6
0.8	0.1	0.3	0.4	1	0.4	1.6	1.6
0.8	0.1	0.3	0.4	1	0.5	1.6	1.6
0.8	0.1	0.3	0.4	1	0.6	1.6	1.6
0.8	0.1	0.3	0.4	1	0.7	1.6	1.6
0.8	0.1	0.3	0.4	1	0.8	1.6	1.6
0.8	0.1	0.3	0.4	1	0.9	1.6	1.6
0.8	0.1	0.3	0.4	1	1	1.6	1.6
0.8	0.1	0.3	0.5	0.8	0.1	1.4	1.462
0.8	0.1	0.3	0.5	0.8	0.2	1.4	1.444
0.8	0.1	0.3	0.5	0.8	0.3	1.4	1.426
0.8	0.1	0.3	0.5	0.8	0.4	1.4	1.408
0.8	0.1	0.3	0.5	0.8	0.5	1.4	1.39
0.8	0.1	0.3	0.5	0.8	0.6	1.4	1.372
0.8	0.1	0.3	0.5	0.8	0.7	1.4	1.354
0.8	0.1	0.3	0.5	0.8	0.8	1.4	1.336
0.8	0.1	0.3	0.5	0.8	0.9	1.4	1.318
0.8	0.1	0.3	0.5	0.8	1	1.4	1.3
0.8	0.1	0.3	0.5	0.9	0.1	1.495	1.526
0.8	0.1	0.3	0.5	0.9	0.2	1.49	1.512
0.8	0.1	0.3	0.5	0.9	0.3	1.485	1.498
0.8	0.1	0.3	0.5	0.9	0.4	1.48	1.484
0.8	0.1	0.3	0.5	0.9	0.5	1.475	1.47
0.8	0.1	0.3	0.5	0.9	0.6	1.47	1.456
0.8	0.1	0.3	0.5	0.9	0.7	1.465	1.442
0.8	0.1	0.3	0.5	0.9	0.8	1.46	1.428
0.8	0.1	0.3	0.5	0.9	0.9	1.455	1.414
0.8	0.1	0.3	0.5	0.9	1	1.45	1.4
0.8	0.1	0.3	0.5	1	0.1	1.59	1.59
0.8	0.1	0.3	0.5	1	0.2	1.58	1.58
0.8	0.1	0.3	0.5	1	0.3	1.57	1.57
0.8	0.1	0.3	0.5	1	0.4	1.56	1.56
0.8	0.1	0.3	0.5	1	0.5	1.55	1.55
0.8	0.1	0.3	0.5	1	0.6	1.54	1.54
0.8	0.1	0.3	0.5	1	0.7	1.53	1.53
0.8	0.1	0.3	0.5	1	0.8	1.52	1.52
0.8	0.1	0.3	0.5	1	0.9	1.51	1.51
0.8	0.1	0.3	0.5	1	1	1.5	1.5
0.8	0.1	0.3	0.6	0.8	0.1	1.392	1.452
0.8	0.1	0.3	0.6	0.8	0.2	1.384	1.424
0.8	0.1	0.3	0.6	0.8	0.3	1.376	1.396
0.8	0.1	0.3	0.6	0.8	0.4	1.368	1.368
0.8	0.1	0.3	0.6	0.8	0.5	1.36	1.34
0.8	0.1	0.3	0.6	0.8	0.6	1.352	1.312
0.8	0.1	0.3	0.6	0.8	0.7	1.344	1.284
0.8	0.1	0.3	0.6	0.8	0.8	1.336	1.256
0.8	0.1	0.3	0.6	0.8	0.9	1.328	1.228
0.8	0.1	0.3	0.6	0.8	1	1.32	1.2
0.8	0.1	0.3	0.6	0.9	0.1	1.486	1.516
0.8	0.1	0.3	0.6	0.9	0.2	1.472	1.492
0.8	0.1	0.3	0.6	0.9	0.3	1.458	1.468
0.8	0.1	0.3	0.6	0.9	0.4	1.444	1.444
0.8	0.1	0.3	0.6	0.9	0.5	1.43	1.42
0.8	0.1	0.3	0.6	0.9	0.6	1.416	1.396
0.8	0.1	0.3	0.6	0.9	0.7	1.402	1.372
0.8	0.1	0.3	0.6	0.9	0.8	1.388	1.348
0.8	0.1	0.3	0.6	0.9	0.9	1.374	1.324
0.8	0.1	0.3	0.6	0.9	1	1.36	1.3
0.8	0.1	0.3	0.6	1	0.1	1.58	1.58
0.8	0.1	0.3	0.6	1	0.2	1.56	1.56
0.8	0.1	0.3	0.6	1	0.3	1.54	1.54
0.8	0.1	0.3	0.6	1	0.4	1.52	1.52
0.8	0.1	0.3	0.6	1	0.5	1.5	1.5
0.8	0.1	0.3	0.6	1	0.6	1.48	1.48
0.8	0.1	0.3	0.6	1	0.7	1.46	1.46
0.8	0.1	0.3	0.6	1	0.8	1.44	1.44
0.8	0.1	0.3	0.6	1	0.9	1.42	1.42
0.8	0.1	0.3	0.6	1	1	1.4	1.4
0.8	0.1	0.3	0.7	0.9	0.1	1.477	1.506
0.8	0.1	0.3	0.7	0.9	0.2	1.454	1.472
0.8	0.1	0.3	0.7	0.9	0.3	1.431	1.438
0.8	0.1	0.3	0.7	0.9	0.4	1.408	1.404
0.8	0.1	0.3	0.7	0.9	0.5	1.385	1.37
0.8	0.1	0.3	0.7	0.9	0.6	1.362	1.336
0.8	0.1	0.3	0.7	0.9	0.7	1.339	1.302
0.8	0.1	0.3	0.7	0.9	0.8	1.316	1.268
0.8	0.1	0.3	0.7	0.9	0.9	1.293	1.234
0.8	0.1	0.3	0.7	0.9	1	1.27	1.2
0.8	0.1	0.3	0.7	1	0.1	1.57	1.57
0.8	0.1	0.3	0.7	1	0.2	1.54	1.54
0.8	0.1	0.3	0.7	1	0.3	1.51	1.51
0.8	0.1	0.3	0.7	1	0.4	1.48	1.48
0.8	0.1	0.3	0.7	1	0.5	1.45	1.45
0.8	0.1	0.3	0.7	1	0.6	1.42	1.42
0.8	0.1	0.3	0.7	1	0.7	1.39	1.39
0.8	0.1	0.3	0.7	1	0.8	1.36	1.36
0.8	0.1	0.3	0.7	1	0.9	1.33	1.33
0.8	0.1	0.3	0.7	1	1	1.3	1.3
0.8	0.1	0.4	0.6	0.9	0.1	1.396	1.435
0.8	0.1	0.4	0.6	0.9	0.2	1.392	1.42
0.8	0.1	0.4	0.6	0.9	0.3	1.388	1.405
0.8	0.1	0.4	0.6	0.9	0.4	1.384	1.39
0.8	0.1	0.4	0.6	0.9	0.5	1.38	1.375
0.8	0.1	0.4	0.6	0.9	0.6	1.376	1.36
0.8	0.1	0.4	0.6	0.9	0.7	1.372	1.345
0.8	0.1	0.4	0.6	0.9	0.8	1.368	1.33
0.8	0.1	0.4	0.6	0.9	0.9	1.364	1.315
0.8	0.1	0.4	0.6	0.9	1	1.36	1.3
0.8	0.1	0.4	0.6	1	0.1	1.49	1.49
0.8	0.1	0.4	0.6	1	0.2	1.48	1.48
0.8	0.1	0.4	0.6	1	0.3	1.47	1.47
0.8	0.1	0.4	0.6	1	0.4	1.46	1.46
0.8	0.1	0.4	0.6	1	0.5	1.45	1.45
0.8	0.1	0.4	0.6	1	0.6	1.44	1.44
0.8	0.1	0.4	0.6	1	0.7	1.43	1.43
0.8	0.1	0.4	0.6	1	0.8	1.42	1.42
0.8	0.1	0.4	0.6	1	0.9	1.41	1.41
0.8	0.1	0.4	0.6	1	1	1.4	1.4
0.8	0.1	0.4	0.7	0.9	0.1	1.387	1.425
0.8	0.1	0.4	0.7	0.9	0.2	1.374	1.4
0.8	0.1	0.4	0.7	0.9	0.3	1.361	1.375
0.8	0.1	0.4	0.7	0.9	0.4	1.348	1.35
0.8	0.1	0.4	0.7	0.9	0.5	1.335	1.325
0.8	0.1	0.4	0.7	0.9	0.6	1.322	1.3
0.8	0.1	0.4	0.7	0.9	0.7	1.309	1.275
0.8	0.1	0.4	0.7	0.9	0.8	1.296	1.25
0.8	0.1	0.4	0.7	0.9	0.9	1.283	1.225
0.8	0.1	0.4	0.7	0.9	1	1.27	1.2
0.8	0.1	0.4	0.7	1	0.1	1.48	1.48
0.8	0.1	0.4	0.7	1	0.2	1.46	1.46
0.8	0.1	0.4	0.7	1	0.3	1.44	1.44
0.8	0.1	0.4	0.7	1	0.4	1.42	1.42
0.8	0.1	0.4	0.7	1	0.5	1.4	1.4
0.8	0.1	0.4	0.7	1	0.6	1.38	1.38
0.8	0.1	0.4	0.7	1	0.7	1.36	1.36
0.8	0.1	0.4	0.7	1	0.8	1.34	1.34
0.8	0.1	0.4	0.7	1	0.9	1.32	1.32
0.8	0.1	0.4	0.7	1	1	1.3	1.3
0.8	0.1	0.5	0.7	0.9	0.1	1.297	1.344
0.8	0.1	0.5	0.7	0.9	0.2	1.294	1.328
0.8	0.1	0.5	0.7	0.9	0.3	1.291	1.312
0.8	0.1	0.5	0.7	0.9	0.4	1.288	1.296
0.8	0.1	0.5	0.7	0.9	0.5	1.285	1.28
0.8	0.1	0.5	0.7	0.9	0.6	1.282	1.264
0.8	0.1	0.5	0.7	0.9	0.7	1.279	1.248
0.8	0.1	0.5	0.7	0.9	0.8	1.276	1.232
0.8	0.1	0.5	0.7	0.9	0.9	1.273	1.216
0.8	0.1	0.5	0.7	0.9	1	1.27	1.2
0.8	0.1	0.5	0.7	1	0.1	1.39	1.39
0.8	0.1	0.5	0.7	1	0.2	1.38	1.38
0.8	0.1	0.5	0.7	1	0.3	1.37	1.37
0.8	0.1	0.5	0.7	1	0.4	1.36	1.36
0.8	0.1	0.5	0.7	1	0.5	1.35	1.35
0.8	0.1	0.5	0.7	1	0.6	1.34	1.34
0.8	0.1	0.5	0.7	1	0.7	1.33	1.33
0.8	0.1	0.5	0.7	1	0.8	1.32	1.32
0.8	0.1	0.5	0.7	1	0.9	1.31	1.31
0.8	0.1	0.5	0.7	1	1	1.3	1.3
0.8	0.2	0.1	0.4	0.8	0.1	1.498	1.544
0.8	0.2	0.1	0.4	0.8	0.2	1.496	1.528
0.8	0.2	0.1	0.4	0.8	0.3	1.494	1.512
0.8	0.2	0.1	0.4	0.8	0.4	1.492	1.496
0.8	0.2	0.1	0.4	0.8	0.5	1.49	1.48
0.8	0.2	0.1	0.4	0.8	0.6	1.488	1.464
0.8	0.2	0.1	0.4	0.8	0.7	1.486	1.448
0.8	0.2	0.1	0.4	0.8	0.8	1.484	1.432
0.8	0.2	0.1	0.4	0.8	0.9	1.482	1.416
0.8	0.2	0.1	0.4	0.8	1	1.48	1.4
0.8	0.2	0.1	0.4	0.9	0.1	1.594	1.617
0.8	0.2	0.1	0.4	0.9	0.2	1.588	1.604
0.8	0.2	0.1	0.4	0.9	0.3	1.582	1.591
0.8	0.2	0.1	0.4	0.9	0.4	1.576	1.578
0.8	0.2	0.1	0.4	0.9	0.5	1.57	1.565
0.8	0.2	0.1	0.4	0.9	0.6	1.564	1.552
0.8	0.2	0.1	0.4	0.9	0.7	1.558	1.539
0.8	0.2	0.1	0.4	0.9	0.8	1.552	1.526
0.8	0.2	0.1	0.4	0.9	0.9	1.546	1.513
0.8	0.2	0.1	0.4	0.9	1	1.54	1.5
0.8	0.2	0.1	0.4	1	0.1	1.69	1.69
0.8	0.2	0.1	0.4	1	0.2	1.68	1.68
0.8	0.2	0.1	0.4	1	0.3	1.67	1.67
0.8	0.2	0.1	0.4	1	0.4	1.66	1.66
0.8	0.2	0.1	0.4	1	0.5	1.65	1.65
0.8	0.2	0.1	0.4	1	0.6	1.64	1.64
0.8	0.2	0.1	0.4	1	0.7	1.63	1.63
0.8	0.2	0.1	0.4	1	0.8	1.62	1.62
0.8	0.2	0.1	0.4	1	0.9	1.61	1.61
0.8	0.2	0.1	0.4	1	1	1.6	1.6
0.8	0.2	0.1	0.5	0.7	0.1	1.395	1.461
0.8	0.2	0.1	0.5	0.7	0.2	1.39	1.432
0.8	0.2	0.1	0.5	0.7	0.3	1.385	1.403
0.8	0.2	0.1	0.5	0.7	0.4	1.38	1.374
0.8	0.2	0.1	0.5	0.7	0.5	1.375	1.345
0.8	0.2	0.1	0.5	0.7	0.6	1.37	1.316
0.8	0.2	0.1	0.5	0.7	0.7	1.365	1.287
0.8	0.2	0.1	0.5	0.7	0.8	1.36	1.258
0.8	0.2	0.1	0.5	0.7	0.9	1.355	1.229
0.8	0.2	0.1	0.5	0.7	1	1.35	1.2
0.8	0.2	0.1	0.5	0.8	0.1	1.49	1.534
0.8	0.2	0.1	0.5	0.8	0.2	1.48	1.508
0.8	0.2	0.1	0.5	0.8	0.3	1.47	1.482
0.8	0.2	0.1	0.5	0.8	0.4	1.46	1.456
0.8	0.2	0.1	0.5	0.8	0.5	1.45	1.43
0.8	0.2	0.1	0.5	0.8	0.6	1.44	1.404
0.8	0.2	0.1	0.5	0.8	0.7	1.43	1.378
0.8	0.2	0.1	0.5	0.8	0.8	1.42	1.352
0.8	0.2	0.1	0.5	0.8	0.9	1.41	1.326
0.8	0.2	0.1	0.5	0.8	1	1.4	1.3
0.8	0.2	0.1	0.5	0.9	0.1	1.585	1.607
0.8	0.2	0.1	0.5	0.9	0.2	1.57	1.584
0.8	0.2	0.1	0.5	0.9	0.3	1.555	1.561
0.8	0.2	0.1	0.5	0.9	0.4	1.54	1.538
0.8	0.2	0.1	0.5	0.9	0.5	1.525	1.515
0.8	0.2	0.1	0.5	0.9	0.6	1.51	1.492
0.8	0.2	0.1	0.5	0.9	0.7	1.495	1.469
0.8	0.2	0.1	0.5	0.9	0.8	1.48	1.446
0.8	0.2	0.1	0.5	0.9	0.9	1.465	1.423
0.8	0.2	0.1	0.5	0.9	1	1.45	1.4
0.8	0.2	0.1	0.5	1	0.1	1.68	1.68
0.8	0.2	0.1	0.5	1	0.2	1.66	1.66
0.8	0.2	0.1	0.5	1	0.3	1.64	1.64
0.8	0.2	0.1	0.5	1	0.4	1.62	1.62
0.8	0.2	0.1	0.5	1	0.5	1.6	1.6
0.8	0.2	0.1	0.5	1	0.6	1.58	1.58
0.8	0.2	0.1	0.5	1	0.7	1.56	1.56
0.8	0.2	0.1	0.5	1	0.8	1.54	1.54
0.8	0.2	0.1	0.5	1	0.9	1.52	1.52
0.8	0.2	0.1	0.5	1	1	1.5	1.5
0.8	0.2	0.1	0.6	0.8	0.1	1.482	1.524
0.8	0.2	0.1	0.6	0.8	0.2	1.464	1.488
0.8	0.2	0.1	0.6	0.8	0.3	1.446	1.452
0.8	0.2	0.1	0.6	0.8	0.4	1.428	1.416
0.8	0.2	0.1	0.6	0.8	0.5	1.41	1.38
0.8	0.2	0.1	0.6	0.8	0.6	1.392	1.344
0.8	0.2	0.1	0.6	0.8	0.7	1.374	1.308
0.8	0.2	0.1	0.6	0.8	0.8	1.356	1.272
0.8	0.2	0.1	0.6	0.8	0.9	1.338	1.236
0.8	0.2	0.1	0.6	0.8	1	1.32	1.2
0.8	0.2	0.1	0.6	0.9	0.1	1.576	1.597
0.8	0.2	0.1	0.6	0.9	0.2	1.552	1.564
0.8	0.2	0.1	0.6	0.9	0.3	1.528	1.531
0.8	0.2	0.1	0.6	0.9	0.4	1.504	1.498
0.8	0.2	0.1	0.6	0.9	0.5	1.48	1.465
0.8	0.2	0.1	0.6	0.9	0.6	1.456	1.432
0.8	0.2	0.1	0.6	0.9	0.7	1.432	1.399
0.8	0.2	0.1	0.6	0.9	0.8	1.408	1.366
0.8	0.2	0.1	0.6	0.9	0.9	1.384	1.333
0.8	0.2	0.1	0.6	0.9	1	1.36	1.3
0.8	0.2	0.1	0.6	1	0.1	1.67	1.67
0.8	0.2	0.1	0.6	1	0.2	1.64	1.64
0.8	0.2	0.1	0.6	1	0.3	1.61	1.61
0.8	0.2	0.1	0.6	1	0.4	1.58	1.58
0.8	0.2	0.1	0.6	1	0.5	1.55	1.55
0.8	0.2	0.1	0.6	1	0.6	1.52	1.52
0.8	0.2	0.1	0.6	1	0.7	1.49	1.49
0.8	0.2	0.1	0.6	1	0.8	1.46	1.46
0.8	0.2	0.1	0.6	1	0.9	1.43	1.43
0.8	0.2	0.1	0.6	1	1	1.4	1.4
0.8	0.2	0.1	0.7	0.9	0.1	1.567	1.587
0.8	0.2	0.1	0.7	0.9	0.2	1.534	1.544
0.8	0.2	0.1	0.7	0.9	0.3	1.501	1.501
0.8	0.2	0.1	0.7	0.9	0.4	1.468	1.458
0.8	0.2	0.1	0.7	0.9	0.5	1.435	1.415
0.8	0.2	0.1	0.7	0.9	0.6	1.402	1.372
0.8	0.2	0.1	0.7	0.9	0.7	1.369	1.329
0.8	0.2	0.1	0.7	0.9	0.8	1.336	1.286
0.8	0.2	0.1	0.7	0.9	0.9	1.303	1.243
0.8	0.2	0.1	0.7	0.9	1	1.27	1.2
0.8	0.2	0.1	0.7	1	0.1	1.66	1.66
0.8	0.2	0.1	0.7	1	0.2	1.62	1.62
0.8	0.2	0.1	0.7	1	0.3	1.58	1.58
0.8	0.2	0.1	0.7	1	0.4	1.54	1.54
0.8	0.2	0.1	0.7	1	0.5	1.5	1.5
0.8	0.2	0.1	0.7	1	0.6	1.46	1.46
0.8	0.2	0.1	0.7	1	0.7	1.42	1.42
0.8	0.2	0.1	0.7	1	0.8	1.38	1.38
0.8	0.2	0.1	0.7	1	0.9	1.34	1.34
0.8	0.2	0.1	0.7	1	1	1.3	1.3
0.8	0.2	0.2	0.5	0.9	0.1	1.495	1.526
0.8	0.2	0.2	0.5	0.9	0.2	1.49	1.512
0.8	0.2	0.2	0.5	0.9	0.3	1.485	1.498
0.8	0.2	0.2	0.5	0.9	0.4	1.48	1.484
0.8	0.2	0.2	0.5	0.9	0.5	1.475	1.47
0.8	0.2	0.2	0.5	0.9	0.6	1.47	1.456
0.8	0.2	0.2	0.5	0.9	0.7	1.465	1.442
0.8	0.2	0.2	0.5	0.9	0.8	1.46	1.428
0.8	0.2	0.2	0.5	0.9	0.9	1.455	1.414
0.8	0.2	0.2	0.5	0.9	1	1.45	1.4
0.8	0.2	0.2	0.5	1	0.1	1.59	1.59
0.8	0.2	0.2	0.5	1	0.2	1.58	1.58
0.8	0.2	0.2	0.5	1	0.3	1.57	1.57
0.8	0.2	0.2	0.5	1	0.4	1.56	1.56
0.8	0.2	0.2	0.5	1	0.5	1.55	1.55
0.8	0.2	0.2	0.5	1	0.6	1.54	1.54
0.8	0.2	0.2	0.5	1	0.7	1.53	1.53
0.8	0.2	0.2	0.5	1	0.8	1.52	1.52
0.8	0.2	0.2	0.5	1	0.9	1.51	1.51
0.8	0.2	0.2	0.5	1	1	1.5	1.5
0.8	0.2	0.2	0.6	0.8	0.1	1.392	1.452
0.8	0.2	0.2	0.6	0.8	0.2	1.384	1.424
0.8	0.2	0.2	0.6	0.8	0.3	1.376	1.396
0.8	0.2	0.2	0.6	0.8	0.4	1.368	1.368
0.8	0.2	0.2	0.6	0.8	0.5	1.36	1.34
0.8	0.2	0.2	0.6	0.8	0.6	1.352	1.312
0.8	0.2	0.2	0.6	0.8	0.7	1.344	1.284
0.8	0.2	0.2	0.6	0.8	0.8	1.336	1.256
0.8	0.2	0.2	0.6	0.8	0.9	1.328	1.228
0.8	0.2	0.2	0.6	0.8	1	1.32	1.2
0.8	0.2	0.2	0.6	0.9	0.1	1.486	1.516
0.8	0.2	0.2	0.6	0.9	0.2	1.472	1.492
0.8	0.2	0.2	0.6	0.9	0.3	1.458	1.468
0.8	0.2	0.2	0.6	0.9	0.4	1.444	1.444
0.8	0.2	0.2	0.6	0.9	0.5	1.43	1.42
0.8	0.2	0.2	0.6	0.9	0.6	1.416	1.396
0.8	0.2	0.2	0.6	0.9	0.7	1.402	1.372
0.8	0.2	0.2	0.6	0.9	0.8	1.388	1.348
0.8	0.2	0.2	0.6	0.9	0.9	1.374	1.324
0.8	0.2	0.2	0.6	0.9	1	1.36	1.3
0.8	0.2	0.2	0.6	1	0.1	1.58	1.58
0.8	0.2	0.2	0.6	1	0.2	1.56	1.56
0.8	0.2	0.2	0.6	1	0.3	1.54	1.54
0.8	0.2	0.2	0.6	1	0.4	1.52	1.52
0.8	0.2	0.2	0.6	1	0.5	1.5	1.5
0.8	0.2	0.2	0.6	1	0.6	1.48	1.48
0.8	0.2	0.2	0.6	1	0.7	1.46	1.46
0.8	0.2	0.2	0.6	1	0.8	1.44	1.44
0.8	0.2	0.2	0.6	1	0.9	1.42	1.42
0.8	0.2	0.2	0.6	1	1	1.4	1.4
0.8	0.2	0.2	0.7	0.9	0.1	1.477	1.506
0.8	0.2	0.2	0.7	0.9	0.2	1.454	1.472
0.8	0.2	0.2	0.7	0.9	0.3	1.431	1.438
0.8	0.2	0.2	0.7	0.9	0.4	1.408	1.404
0.8	0.2	0.2	0.7	0.9	0.5	1.385	1.37
0.8	0.2	0.2	0.7	0.9	0.6	1.362	1.336
0.8	0.2	0.2	0.7	0.9	0.7	1.339	1.302
0.8	0.2	0.2	0.7	0.9	0.8	1.316	1.268
0.8	0.2	0.2	0.7	0.9	0.9	1.293	1.234
0.8	0.2	0.2	0.7	0.9	1	1.27	1.2
0.8	0.2	0.2	0.7	1	0.1	1.57	1.57
0.8	0.2	0.2	0.7	1	0.2	1.54	1.54
0.8	0.2	0.2	0.7	1	0.3	1.51	1.51
0.8	0.2	0.2	0.7	1	0.4	1.48	1.48
0.8	0.2	0.2	0.7	1	0.5	1.45	1.45
0.8	0.2	0.2	0.7	1	0.6	1.42	1.42
0.8	0.2	0.2	0.7	1	0.7	1.39	1.39
0.8	0.2	0.2	0.7	1	0.8	1.36	1.36
0.8	0.2	0.2	0.7	1	0.9	1.33	1.33
0.8	0.2	0.2	0.7	1	1	1.3	1.3
0.8	0.2	0.3	0.6	0.9	0.1	1.396	1.435
0.8	0.2	0.3	0.6	0.9	0.2	1.392	1.42
0.8	0.2	0.3	0.6	0.9	0.3	1.388	1.405
0.8	0.2	0.3	0.6	0.9	0.4	1.384	1.39
0.8	0.2	0.3	0.6	0.9	0.5	1.38	1.375
0.8	0.2	0.3	0.6	0.9	0.6	1.376	1.36
0.8	0.2	0.3	0.6	0.9	0.7	1.372	1.345
0.8	0.2	0.3	0.6	0.9	0.8	1.368	1.33
0.8	0.2	0.3	0.6	0.9	0.9	1.364	1.315
0.8	0.2	0.3	0.6	0.9	1	1.36	1.3
0.8	0.2	0.3	0.6	1	0.1	1.49	1.49
0.8	0.2	0.3	0.6	1	0.2	1.48	1.48
0.8	0.2	0.3	0.6	1	0.3	1.47	1.47
0.8	0.2	0.3	0.6	1	0.4	1.46	1.46
0.8	0.2	0.3	0.6	1	0.5	1.45	1.45
0.8	0.2	0.3	0.6	1	0.6	1.44	1.44
0.8	0.2	0.3	0.6	1	0.7	1.43	1.43
0.8	0.2	0.3	0.6	1	0.8	1.42	1.42
0.8	0.2	0.3	0.6	1	0.9	1.41	1.41
0.8	0.2	0.3	0.6	1	1	1.4	1.4
0.8	0.2	0.3	0.7	0.9	0.1	1.387	1.425
0.8	0.2	0.3	0.7	0.9	0.2	1.374	1.4
0.8	0.2	0.3	0.7	0.9	0.3	1.361	1.375
0.8	0.2	0.3	0.7	0.9	0.4	1.348	1.35
0.8	0.2	0.3	0.7	0.9	0.5	1.335	1.325
0.8	0.2	0.3	0.7	0.9	0.6	1.322	1.3
0.8	0.2	0.3	0.7	0.9	0.7	1.309	1.275
0.8	0.2	0.3	0.7	0.9	0.8	1.296	1.25
0.8	0.2	0.3	0.7	0.9	0.9	1.283	1.225
0.8	0.2	0.3	0.7	0.9	1	1.27	1.2
0.8	0.2	0.3	0.7	1	0.1	1.48	1.48
0.8	0.2	0.3	0.7	1	0.2	1.46	1.46
0.8	0.2	0.3	0.7	1	0.3	1.44	1.44
0.8	0.2	0.3	0.7	1	0.4	1.42	1.42
0.8	0.2	0.3	0.7	1	0.5	1.4	1.4
0.8	0.2	0.3	0.7	1	0.6	1.38	1.38
0.8	0.2	0.3	0.7	1	0.7	1.36	1.36
0.8	0.2	0.3	0.7	1	0.8	1.34	1.34
0.8	0.2	0.3	0.7	1	0.9	1.32	1.32
0.8	0.2	0.3	0.7	1	1	1.3	1.3
0.8	0.2	0.4	0.7	0.9	0.1	1.297	1.344
0.8	0.2	0.4	0.7	0.9	0.2	1.294	1.328
0.8	0.2	0.4	0.7	0.9	0.3	1.291	1.312
0.8	0.2	0.4	0.7	0.9	0.4	1.288	1.296
0.8	0.2	0.4	0.7	0.9	0.5	1.285	1.28
0.8	0.2	0.4	0.7	0.9	0.6	1.282	1.264
0.8	0.2	0.4	0.7	0.9	0.7	1.279	1.248
0.8	0.2	0.4	0.7	0.9	0.8	1.276	1.232
0.8	0.2	0.4	0.7	0.9	0.9	1.273	1.216
0.8	0.2	0.4	0.7	0.9	1	1.27	1.2
0.8	0.2	0.4	0.7	1	0.1	1.39	1.39
0.8	0.2	0.4	0.7	1	0.2	1.38	1.38
0.8	0.2	0.4	0.7	1	0.3	1.37	1.37
0.8	0.2	0.4	0.7	1	0.4	1.36	1.36
0.8	0.2	0.4	0.7	1	0.5	1.35	1.35
0.8	0.2	0.4	0.7	1	0.6	1.34	1.34
0.8	0.2	0.4	0.7	1	0.7	1.33	1.33
0.8	0.2	0.4	0.7	1	0.8	1.32	1.32
0.8	0.2	0.4	0.7	1	0.9	1.31	1.31
0.8	0.2	0.4	0.7	1	1	1.3	1.3
0.8	0.3	0.1	0.4	1	0.1	1.6	1.6
0.8	0.3	0.1	0.4	1	0.2	1.6	1.6
0.8	0.3	0.1	0.4	1	0.3	1.6	1.6
0.8	0.3	0.1	0.4	1	0.4	1.6	1.6
0.8	0.3	0.1	0.4	1	0.5	1.6	1.6
0.8	0.3	0.1	0.4	1	0.6	1.6	1.6
0.8	0.3	0.1	0.4	1	0.7	1.6	1.6
0.8	0.3	0.1	0.4	1	0.8	1.6	1.6
0.8	0.3	0.1	0.4	1	0.9	1.6	1.6
0.8	0.3	0.1	0.4	1	1	1.6	1.6
0.8	0.3	0.1	0.5	0.8	0.1	1.4	1.462
0.8	0.3	0.1	0.5	0.8	0.2	1.4	1.444
0.8	0.3	0.1	0.5	0.8	0.3	1.4	1.426
0.8	0.3	0.1	0.5	0.8	0.4	1.4	1.408
0.8	0.3	0.1	0.5	0.8	0.5	1.4	1.39
0.8	0.3	0.1	0.5	0.8	0.6	1.4	1.372
0.8	0.3	0.1	0.5	0.8	0.7	1.4	1.354
0.8	0.3	0.1	0.5	0.8	0.8	1.4	1.336
0.8	0.3	0.1	0.5	0.8	0.9	1.4	1.318
0.8	0.3	0.1	0.5	0.8	1	1.4	1.3
0.8	0.3	0.1	0.5	0.9	0.1	1.495	1.526
0.8	0.3	0.1	0.5	0.9	0.2	1.49	1.512
0.8	0.3	0.1	0.5	0.9	0.3	1.485	1.498
0.8	0.3	0.1	0.5	0.9	0.4	1.48	1.484
0.8	0.3	0.1	0.5	0.9	0.5	1.475	1.47
0.8	0.3	0.1	0.5	0.9	0.6	1.47	1.456
0.8	0.3	0.1	0.5	0.9	0.7	1.465	1.442
0.8	0.3	0.1	0.5	0.9	0.8	1.46	1.428
0.8	0.3	0.1	0.5	0.9	0.9	1.455	1.414
0.8	0.3	0.1	0.5	0.9	1	1.45	1.4
0.8	0.3	0.1	0.5	1	0.1	1.59	1.59
0.8	0.3	0.1	0.5	1	0.2	1.58	1.58
0.8	0.3	0.1	0.5	1	0.3	1.57	1.57
0.8	0.3	0.1	0.5	1	0.4	1.56	1.56
0.8	0.3	0.1	0.5	1	0.5	1.55	1.55
0.8	0.3	0.1	0.5	1	0.6	1.54	1.54
0.8	0.3	0.1	0.5	1	0.7	1.53	1.53
0.8	0.3	0.1	0.5	1	0.8	1.52	1.52
0.8	0.3	0.1	0.5	1	0.9	1.51	1.51
0.8	0.3	0.1	0.5	1	1	1.5	1.5
0.8	0.3	0.1	0.6	0.8	0.1	1.392	1.452
0.8	0.3	0.1	0.6	0.8	0.2	1.384	1.424
0.8	0.3	0.1	0.6	0.8	0.3	1.376	1.396
0.8	0.3	0.1	0.6	0.8	0.4	1.368	1.368
0.8	0.3	0.1	0.6	0.8	0.5	1.36	1.34
0.8	0.3	0.1	0.6	0.8	0.6	1.352	1.312
0.8	0.3	0.1	0.6	0.8	0.7	1.344	1.284
0.8	0.3	0.1	0.6	0.8	0.8	1.336	1.256
0.8	0.3	0.1	0.6	0.8	0.9	1.328	1.228
0.8	0.3	0.1	0.6	0.8	1	1.32	1.2
0.8	0.3	0.1	0.6	0.9	0.1	1.486	1.516
0.8	0.3	0.1	0.6	0.9	0.2	1.472	1.492
0.8	0.3	0.1	0.6	0.9	0.3	1.458	1.468
0.8	0.3	0.1	0.6	0.9	0.4	1.444	1.444
0.8	0.3	0.1	0.6	0.9	0.5	1.43	1.42
0.8	0.3	0.1	0.6	0.9	0.6	1.416	1.396
0.8	0.3	0.1	0.6	0.9	0.7	1.402	1.372
0.8	0.3	0.1	0.6	0.9	0.8	1.388	1.348
0.8	0.3	0.1	0.6	0.9	0.9	1.374	1.324
0.8	0.3	0.1	0.6	0.9	1	1.36	1.3
0.8	0.3	0.1	0.6	1	0.1	1.58	1.58
0.8	0.3	0.1	0.6	1	0.2	1.56	1.56
0.8	0.3	0.1	0.6	1	0.3	1.54	1.54
0.8	0.3	0.1	0.6	1	0.4	1.52	1.52
0.8	0.3	0.1	0.6	1	0.5	1.5	1.5
0.8	0.3	0.1	0.6	1	0.6	1.48	1.48
0.8	0.3	0.1	0.6	1	0.7	1.46	1.46
0.8	0.3	0.1	0.6	1	0.8	1.44	1.44
0.8	0.3	0.1	0.6	1	0.9	1.42	1.42
0.8	0.3	0.1	0.6	1	1	1.4	1.4
0.8	0.3	0.1	0.7	0.9	0.1	1.477	1.506
0.8	0.3	0.1	0.7	0.9	0.2	1.454	1.472
0.8	0.3	0.1	0.7	0.9	0.3	1.431	1.438
0.8	0.3	0.1	0.7	0.9	0.4	1.408	1.404
0.8	0.3	0.1	0.7	0.9	0.5	1.385	1.37
0.8	0.3	0.1	0.7	0.9	0.6	1.362	1.336
0.8	0.3	0.1	0.7	0.9	0.7	1.339	1.302
0.8	0.3	0.1	0.7	0.9	0.8	1.316	1.268
0.8	0.3	0.1	0.7	0.9	0.9	1.293	1.234
0.8	0.3	0.1	0.7	0.9	1	1.27	1.2
0.8	0.3	0.1	0.7	1	0.1	1.57	1.57
0.8	0.3	0.1	0.7	1	0.2	1.54	1.54
0.8	0.3	0.1	0.7	1	0.3	1.51	1.51
0.8	0.3	0.1	0.7	1	0.4	1.48	1.48
0.8	0.3	0.1	0.7	1	0.5	1.45	1.45
0.8	0.3	0.1	0.7	1	0.6	1.42	1.42
0.8	0.3	0.1	0.7	1	0.7	1.39	1.39
0.8	0.3	0.1	0.7	1	0.8	1.36	1.36
0.8	0.3	0.1	0.7	1	0.9	1.33	1.33
0.8	0.3	0.1	0.7	1	1	1.3	1.3
0.8	0.3	0.2	0.6	0.9	0.1	1.396	1.435
0.8	0.3	0.2	0.6	0.9	0.2	1.392	1.42
0.8	0.3	0.2	0.6	0.9	0.3	1.388	1.405
0.8	0.3	0.2	0.6	0.9	0.4	1.384	1.39
0.8	0.3	0.2	0.6	0.9	0.5	1.38	1.375
0.8	0.3	0.2	0.6	0.9	0.6	1.376	1.36
0.8	0.3	0.2	0.6	0.9	0.7	1.372	1.345
0.8	0.3	0.2	0.6	0.9	0.8	1.368	1.33
0.8	0.3	0.2	0.6	0.9	0.9	1.364	1.315
0.8	0.3	0.2	0.6	0.9	1	1.36	1.3
0.8	0.3	0.2	0.6	1	0.1	1.49	1.49
0.8	0.3	0.2	0.6	1	0.2	1.48	1.48
0.8	0.3	0.2	0.6	1	0.3	1.47	1.47
0.8	0.3	0.2	0.6	1	0.4	1.46	1.46
0.8	0.3	0.2	0.6	1	0.5	1.45	1.45
0.8	0.3	0.2	0.6	1	0.6	1.44	1.44
0.8	0.3	0.2	0.6	1	0.7	1.43	1.43
0.8	0.3	0.2	0.6	1	0.8	1.42	1.42
0.8	0.3	0.2	0.6	1	0.9	1.41	1.41
0.8	0.3	0.2	0.6	1	1	1.4	1.4
0.8	0.3	0.2	0.7	0.9	0.1	1.387	1.425
0.8	0.3	0.2	0.7	0.9	0.2	1.374	1.4
0.8	0.3	0.2	0.7	0.9	0.3	1.361	1.375
0.8	0.3	0.2	0.7	0.9	0.4	1.348	1.35
0.8	0.3	0.2	0.7	0.9	0.5	1.335	1.325
0.8	0.3	0.2	0.7	0.9	0.6	1.322	1.3
0.8	0.3	0.2	0.7	0.9	0.7	1.309	1.275
0.8	0.3	0.2	0.7	0.9	0.8	1.296	1.25
0.8	0.3	0.2	0.7	0.9	0.9	1.283	1.225
0.8	0.3	0.2	0.7	0.9	1	1.27	1.2
0.8	0.3	0.2	0.7	1	0.1	1.48	1.48
0.8	0.3	0.2	0.7	1	0.2	1.46	1.46
0.8	0.3	0.2	0.7	1	0.3	1.44	1.44
0.8	0.3	0.2	0.7	1	0.4	1.42	1.42
0.8	0.3	0.2	0.7	1	0.5	1.4	1.4
0.8	0.3	0.2	0.7	1	0.6	1.38	1.38
0.8	0.3	0.2	0.7	1	0.7	1.36	1.36
0.8	0.3	0.2	0.7	1	0.8	1.34	1.34
0.8	0.3	0.2	0.7	1	0.9	1.32	1.32
0.8	0.3	0.2	0.7	1	1	1.3	1.3
0.8	0.3	0.3	0.7	0.9	0.1	1.297	1.344
0.8	0.3	0.3	0.7	0.9	0.2	1.294	1.328
0.8	0.3	0.3	0.7	0.9	0.3	1.291	1.312
0.8	0.3	0.3	0.7	0.9	0.4	1.288	1.296
0.8	0.3	0.3	0.7	0.9	0.5	1.285	1.28
0.8	0.3	0.3	0.7	0.9	0.6	1.282	1.264
0.8	0.3	0.3	0.7	0.9	0.7	1.279	1.248
0.8	0.3	0.3	0.7	0.9	0.8	1.276	1.232
0.8	0.3	0.3	0.7	0.9	0.9	1.273	1.216
0.8	0.3	0.3	0.7	0.9	1	1.27	1.2
0.8	0.3	0.3	0.7	1	0.1	1.39	1.39
0.8	0.3	0.3	0.7	1	0.2	1.38	1.38
0.8	0.3	0.3	0.7	1	0.3	1.37	1.37
0.8	0.3	0.3	0.7	1	0.4	1.36	1.36
0.8	0.3	0.3	0.7	1	0.5	1.35	1.35
0.8	0.3	0.3	0.7	1	0.6	1.34	1.34
0.8	0.3	0.3	0.7	1	0.7	1.33	1.33
0.8	0.3	0.3	0.7	1	0.8	1.32	1.32
0.8	0.3	0.3	0.7	1	0.9	1.31	1.31
0.8	0.3	0.3	0.7	1	1	1.3	1.3
0.8	0.4	0.1	0.6	0.9	0.1	1.396	1.435
0.8	0.4	0.1	0.6	0.9	0.2	1.392	1.42
0.8	0.4	0.1	0.6	0.9	0.3	1.388	1.405
0.8	0.4	0.1	0.6	0.9	0.4	1.384	1.39
0.8	0.4	0.1	0.6	0.9	0.5	1.38	1.375
0.8	0.4	0.1	0.6	0.9	0.6	1.376	1.36
0.8	0.4	0.1	0.6	0.9	0.7	1.372	1.345
0.8	0.4	0.1	0.6	0.9	0.8	1.368	1.33
0.8	0.4	0.1	0.6	0.9	0.9	1.364	1.315
0.8	0.4	0.1	0.6	0.9	1	1.36	1.3
0.8	0.4	0.1	0.6	1	0.1	1.49	1.49
0.8	0.4	0.1	0.6	1	0.2	1.48	1.48
0.8	0.4	0.1	0.6	1	0.3	1.47	1.47
0.8	0.4	0.1	0.6	1	0.4	1.46	1.46
0.8	0.4	0.1	0.6	1	0.5	1.45	1.45
0.8	0.4	0.1	0.6	1	0.6	1.44	1.44
0.8	0.4	0.1	0.6	1	0.7	1.43	1.43
0.8	0.4	0.1	0.6	1	0.8	1.42	1.42
0.8	0.4	0.1	0.6	1	0.9	1.41	1.41
0.8	0.4	0.1	0.6	1	1	1.4	1.4
0.8	0.4	0.1	0.7	0.9	0.1	1.387	1.425
0.8	0.4	0.1	0.7	0.9	0.2	1.374	1.4
0.8	0.4	0.1	0.7	0.9	0.3	1.361	1.375
0.8	0.4	0.1	0.7	0.9	0.4	1.348	1.35
0.8	0.4	0.1	0.7	0.9	0.5	1.335	1.325
0.8	0.4	0.1	0.7	0.9	0.6	1.322	1.3
0.8	0.4	0.1	0.7	0.9	0.7	1.309	1.275
0.8	0.4	0.1	0.7	0.9	0.8	1.296	1.25
0.8	0.4	0.1	0.7	0.9	0.9	1.283	1.225
0.8	0.4	0.1	0.7	0.9	1	1.27	1.2
0.8	0.4	0.1	0.7	1	0.1	1.48	1.48
0.8	0.4	0.1	0.7	1	0.2	1.46	1.46
0.8	0.4	0.1	0.7	1	0.3	1.44	1.44
0.8	0.4	0.1	0.7	1	0.4	1.42	1.42
0.8	0.4	0.1	0.7	1	0.5	1.4	1.4
0.8	0.4	0.1	0.7	1	0.6	1.38	1.38
0.8	0.4	0.1	0.7	1	0.7	1.36	1.36
0.8	0.4	0.1	0.7	1	0.8	1.34	1.34
0.8	0.4	0.1	0.7	1	0.9	1.32	1.32
0.8	0.4	0.1	0.7	1	1	1.3	1.3
0.8	0.4	0.2	0.7	0.9	0.1	1.297	1.344
0.8	0.4	0.2	0.7	0.9	0.2	1.294	1.328
0.8	0.4	0.2	0.7	0.9	0.3	1.291	1.312
0.8	0.4	0.2	0.7	0.9	0.4	1.288	1.296
0.8	0.4	0.2	0.7	0.9	0.5	1.285	1.28
0.8	0.4	0.2	0.7	0.9	0.6	1.282	1.264
0.8	0.4	0.2	0.7	0.9	0.7	1.279	1.248
0.8	0.4	0.2	0.7	0.9	0.8	1.276	1.232
0.8	0.4	0.2	0.7	0.9	0.9	1.273	1.216
0.8	0.4	0.2	0.7	0.9	1	1.27	1.2
0.8	0.4	0.2	0.7	1	0.1	1.39	1.39
0.8	0.4	0.2	0.7	1	0.2	1.38	1.38
0.8	0.4	0.2	0.7	1	0.3	1.37	1.37
0.8	0.4	0.2	0.7	1	0.4	1.36	1.36
0.8	0.4	0.2	0.7	1	0.5	1.35	1.35
0.8	0.4	0.2	0.7	1	0.6	1.34	1.34
0.8	0.4	0.2	0.7	1	0.7	1.33	1.33
0.8	0.4	0.2	0.7	1	0.8	1.32	1.32
0.8	0.4	0.2	0.7	1	0.9	1.31	1.31
0.8	0.4	0.2	0.7	1	1	1.3	1.3
0.8	0.5	0.1	0.7	0.9	0.1	1.297	1.344
0.8	0.5	0.1	0.7	0.9	0.2	1.294	1.328
0.8	0.5	0.1	0.7	0.9	0.3	1.291	1.312
0.8	0.5	0.1	0.7	0.9	0.4	1.288	1.296
0.8	0.5	0.1	0.7	0.9	0.5	1.285	1.28
0.8	0.5	0.1	0.7	0.9	0.6	1.282	1.264
0.8	0.5	0.1	0.7	0.9	0.7	1.279	1.248
0.8	0.5	0.1	0.7	0.9	0.8	1.276	1.232
0.8	0.5	0.1	0.7	0.9	0.9	1.273	1.216
0.8	0.5	0.1	0.7	0.9	1	1.27	1.2
0.8	0.5	0.1	0.7	1	0.1	1.39	1.39
0.8	0.5	0.1	0.7	1	0.2	1.38	1.38
0.8	0.5	0.1	0.7	1	0.3	1.37	1.37
0.8	0.5	0.1	0.7	1	0.4	1.36	1.36
0.8	0.5	0.1	0.7	1	0.5	1.35	1.35
0.8	0.5	0.1	0.7	1	0.6	1.34	1.34
0.8	0.5	0.1	0.7	1	0.7	1.33	1.33
0.8	0.5	0.1	0.7	1	0.8	1.32	1.32
0.8	0.5	0.1	0.7	1	0.9	1.31	1.31
0.8	0.5	0.1	0.7	1	1	1.3	1.3
0.9	0.1	0.1	0.3	0.7	0.1	1.499	1.544
0.9	0.1	0.1	0.3	0.7	0.2	1.498	1.528
0.9	0.1	0.1	0.3	0.7	0.3	1.497	1.512
0.9	0.1	0.1	0.3	0.7	0.4	1.496	1.496
0.9	0.1	0.1	0.3	0.7	0.5	1.495	1.48
0.9	0.1	0.1	0.3	0.7	0.6	1.494	1.464
0.9	0.1	0.1	0.3	0.7	0.7	1.493	1.448
0.9	0.1	0.1	0.3	0.7	0.8	1.492	1.432
0.9	0.1	0.1	0.3	0.7	0.9	1.491	1.416
0.9	0.1	0.1	0.3	0.7	1	1.49	1.4
0.9	0.1	0.1	0.3	0.8	0.1	1.596	1.626
0.9	0.1	0.1	0.3	0.8	0.2	1.592	1.612
0.9	0.1	0.1	0.3	0.8	0.3	1.588	1.598
0.9	0.1	0.1	0.3	0.8	0.4	1.584	1.584
0.9	0.1	0.1	0.3	0.8	0.5	1.58	1.57
0.9	0.1	0.1	0.3	0.8	0.6	1.576	1.556
0.9	0.1	0.1	0.3	0.8	0.7	1.572	1.542
0.9	0.1	0.1	0.3	0.8	0.8	1.568	1.528
0.9	0.1	0.1	0.3	0.8	0.9	1.564	1.514
0.9	0.1	0.1	0.3	0.8	1	1.56	1.5
0.9	0.1	0.1	0.3	0.9	0.1	1.693	1.708
0.9	0.1	0.1	0.3	0.9	0.2	1.686	1.696
0.9	0.1	0.1	0.3	0.9	0.3	1.679	1.684
0.9	0.1	0.1	0.3	0.9	0.4	1.672	1.672
0.9	0.1	0.1	0.3	0.9	0.5	1.665	1.66
0.9	0.1	0.1	0.3	0.9	0.6	1.658	1.648
0.9	0.1	0.1	0.3	0.9	0.7	1.651	1.636
0.9	0.1	0.1	0.3	0.9	0.8	1.644	1.624
0.9	0.1	0.1	0.3	0.9	0.9	1.637	1.612
0.9	0.1	0.1	0.3	0.9	1	1.63	1.6
0.9	0.1	0.1	0.3	1	0.1	1.79	1.79
0.9	0.1	0.1	0.3	1	0.2	1.78	1.78
0.9	0.1	0.1	0.3	1	0.3	1.77	1.77
0.9	0.1	0.1	0.3	1	0.4	1.76	1.76
0.9	0.1	0.1	0.3	1	0.5	1.75	1.75
0.9	0.1	0.1	0.3	1	0.6	1.74	1.74
0.9	0.1	0.1	0.3	1	0.7	1.73	1.73
0.9	0.1	0.1	0.3	1	0.8	1.72	1.72
0.9	0.1	0.1	0.3	1	0.9	1.71	1.71
0.9	0.1	0.1	0.3	1	1	1.7	1.7
0.9	0.1	0.1	0.4	0.6	0.1	1.396	1.452
0.9	0.1	0.1	0.4	0.6	0.2	1.392	1.424
0.9	0.1	0.1	0.4	0.6	0.3	1.388	1.396
0.9	0.1	0.1	0.4	0.6	0.4	1.384	1.368
0.9	0.1	0.1	0.4	0.6	0.5	1.38	1.34
0.9	0.1	0.1	0.4	0.6	0.6	1.376	1.312
0.9	0.1	0.1	0.4	0.6	0.7	1.372	1.284
0.9	0.1	0.1	0.4	0.6	0.8	1.368	1.256
0.9	0.1	0.1	0.4	0.6	0.9	1.364	1.228
0.9	0.1	0.1	0.4	0.6	1	1.36	1.2
0.9	0.1	0.1	0.4	0.7	0.1	1.492	1.534
0.9	0.1	0.1	0.4	0.7	0.2	1.484	1.508
0.9	0.1	0.1	0.4	0.7	0.3	1.476	1.482
0.9	0.1	0.1	0.4	0.7	0.4	1.468	1.456
0.9	0.1	0.1	0.4	0.7	0.5	1.46	1.43
0.9	0.1	0.1	0.4	0.7	0.6	1.452	1.404
0.9	0.1	0.1	0.4	0.7	0.7	1.444	1.378
0.9	0.1	0.1	0.4	0.7	0.8	1.436	1.352
0.9	0.1	0.1	0.4	0.7	0.9	1.428	1.326
0.9	0.1	0.1	0.4	0.7	1	1.42	1.3
0.9	0.1	0.1	0.4	0.8	0.1	1.588	1.616
0.9	0.1	0.1	0.4	0.8	0.2	1.576	1.592
0.9	0.1	0.1	0.4	0.8	0.3	1.564	1.568
0.9	0.1	0.1	0.4	0.8	0.4	1.552	1.544
0.9	0.1	0.1	0.4	0.8	0.5	1.54	1.52
0.9	0.1	0.1	0.4	0.8	0.6	1.528	1.496
0.9	0.1	0.1	0.4	0.8	0.7	1.516	1.472
0.9	0.1	0.1	0.4	0.8	0.8	1.504	1.448
0.9	0.1	0.1	0.4	0.8	0.9	1.492	1.424
0.9	0.1	0.1	0.4	0.8	1	1.48	1.4
0.9	0.1	0.1	0.4	0.9	0.1	1.684	1.698
0.9	0.1	0.1	0.4	0.9	0.2	1.668	1.676
0.9	0.1	0.1	0.4	0.9	0.3	1.652	1.654
0.9	0.1	0.1	0.4	0.9	0.4	1.636	1.632
0.9	0.1	0.1	0.4	0.9	0.5	1.62	1.61
0.9	0.1	0.1	0.4	0.9	0.6	1.604	1.588
0.9	0.1	0.1	0.4	0.9	0.7	1.588	1.566
0.9	0.1	0.1	0.4	0.9	0.8	1.572	1.544
0.9	0.1	0.1	0.4	0.9	0.9	1.556	1.522
0.9	0.1	0.1	0.4	0.9	1	1.54	1.5
0.9	0.1	0.1	0.4	1	0.1	1.78	1.78
0.9	0.1	0.1	0.4	1	0.2	1.76	1.76
0.9	0.1	0.1	0.4	1	0.3	1.74	1.74
0.9	0.1	0.1	0.4	1	0.4	1.72	1.72
0.9	0.1	0.1	0.4	1	0.5	1.7	1.7
0.9	0.1	0.1	0.4	1	0.6	1.68	1.68
0.9	0.1	0.1	0.4	1	0.7	1.66	1.66
0.9	0.1	0.1	0.4	1	0.8	1.64	1.64
0.9	0.1	0.1	0.4	1	0.9	1.62	1.62
0.9	0.1	0.1	0.4	1	1	1.6	1.6
0.9	0.1	0.1	0.5	0.6	0.1	1.39	1.442
0.9	0.1	0.1	0.5	0.6	0.2	1.38	1.404
0.9	0.1	0.1	0.5	0.6	0.3	1.37	1.366
0.9	0.1	0.1	0.5	0.6	0.4	1.36	1.328
0.9	0.1	0.1	0.5	0.6	0.5	1.35	1.29
0.9	0.1	0.1	0.5	0.6	0.6	1.34	1.252
0.9	0.1	0.1	0.5	0.6	0.7	1.33	1.214
0.9	0.1	0.1	0.5	0.6	0.8	1.32	1.176
[truncated: 42,622 more rows]
