# Supplementary material for: CDC (Cindy and David’s Conversations) game: Advising President to survive pandemic
Source: iScience. 2023 Jun 9;26(7):107079. doi: 10.1016/j.isci.2023.107079 (PMC10250248; doi:10.1016/j.isci.2023.107079)
Supplement: Table S2. The list of equilibriums associated with the AC (Always Closed) Policy (Figures 3, 4, and 5) [file mmc2.xlsx]

## Sheet: AC（merge）
Table S2. The list of equilibriums associated with the AC (Always Closed) Policy
a	b	c	d	k	m	lamda	Cindy_Payoff	David_Payoff
0.1	0.1	0.1	0.1	0.1	0.1	1	0.1	0.1
0.1	0.1	0.1	0.1	0.1	0.1	1	0.1	0.1
0.1	0.1	0.1	0.1	0.1	0.1	1	0.1	0.1
0.1	0.1	0.1	0.1	0.1	0.1	1	0.1	0.1
0.1	0.1	0.1	0.1	0.1	0.1	1	0.1	0.1
0.1	0.1	0.1	0.1	0.1	0.1	1	0.1	0.1
0.1	0.1	0.1	0.1	0.1	0.1	1	0.1	0.1
0.1	0.1	0.1	0.1	0.1	0.1	1	0.1	0.1
0.1	0.1	0.1	0.1	0.1	0.1	1	0.1	0.1
0.1	0.1	0.1	0.1	0.1	0.1	1	0.1	0.1
0.1	0.1	0.1	0.1	0.1	0.1	1	0.1	0.1
0.1	0.1	0.1	0.1	0.1	0.1	1	0.1	0.1
0.1	0.1	0.1	0.1	0.1	0.1	1	0.1	0.1
0.1	0.1	0.1	0.1	0.1	0.1	1	0.1	0.1
0.1	0.1	0.1	0.1	0.1	0.1	1	0.1	0.1
0.1	0.1	0.1	0.1	0.1	0.1	1	0.1	0.1
0.1	0.1	0.1	0.1	0.1	0.1	1	0.1	0.1
0.1	0.1	0.1	0.1	0.1	0.1	1	0.1	0.1
0.1	0.1	0.1	0.1	0.1	0.1	1	0.1	0.1
0.1	0.1	0.1	0.1	0.1	0.1	1	0.1	0.1
0.1	0.1	0.1	0.1	0.1	0.1	1	0.1	0.1
0.1	0.1	0.1	0.1	0.1	0.1	1	0.1	0.1
0.1	0.1	0.1	0.1	0.1	0.1	1	0.1	0.1
0.1	0.1	0.1	0.1	0.1	0.1	1	0.1	0.1
0.1	0.1	0.1	0.1	0.1	0.1	1	0.1	0.1
0.1	0.1	0.1	0.1	0.1	0.1	1	0.1	0.1
0.1	0.1	0.1	0.1	0.1	0.1	1	0.1	0.1
0.1	0.1	0.1	0.1	0.1	0.1	1	0.1	0.1
0.1	0.1	0.1	0.1	0.1	0.1	1	0.1	0.1
0.1	0.1	0.1	0.1	0.1	0.1	1	0.1	0.1
0.1	0.1	0.1	0.1	0.1	0.1	1	0.1	0.1
0.1	0.1	0.1	0.1	0.1	0.1	1	0.1	0.1
0.1	0.1	0.1	0.1	0.1	0.1	1	0.1	0.1
0.1	0.1	0.1	0.1	0.1	0.1	1	0.1	0.1
0.1	0.1	0.1	0.1	0.1	0.1	1	0.1	0.1
0.1	0.1	0.1	0.1	0.1	0.1	1	0.1	0.1
0.1	0.1	0.1	0.1	0.1	0.1	1	0.1	0.1
0.1	0.1	0.1	0.1	0.1	0.1	1	0.1	0.1
0.1	0.1	0.1	0.1	0.1	0.1	1	0.1	0.1
0.1	0.1	0.1	0.1	0.1	0.1	1	0.1	0.1
0.1	0.1	0.1	0.1	0.1	0.1	1	0.1	0.1
0.1	0.1	0.1	0.1	0.1	0.1	1	0.1	0.1
0.1	0.1	0.1	0.1	0.1	0.1	1	0.1	0.1
0.1	0.1	0.1	0.1	0.1	0.1	1	0.1	0.1
0.1	0.1	0.1	0.1	0.1	0.1	1	0.1	0.1
0.1	0.1	0.1	0.1	0.1	0.1	1	0.1	0.1
0.1	0.1	0.1	0.1	0.1	0.1	1	0.1	0.1
0.1	0.1	0.1	0.1	0.1	0.1	1	0.1	0.1
0.1	0.1	0.1	0.1	0.1	0.1	1	0.1	0.1
0.1	0.1	0.1	0.1	0.1	0.1	1	0.1	0.1
0.1	0.1	0.1	0.1	0.1	0.1	1	0.1	0.1
0.1	0.1	0.1	0.1	0.1	0.1	1	0.1	0.1
0.1	0.1	0.1	0.1	0.1	0.1	1	0.1	0.1
0.1	0.1	0.1	0.1	0.1	0.1	1	0.1	0.1
0.1	0.1	0.1	0.1	0.1	0.1	1	0.1	0.1
0.1	0.1	0.1	0.1	0.1	0.1	1	0.1	0.1
0.1	0.1	0.1	0.1	0.1	0.1	1	0.1	0.1
0.1	0.1	0.1	0.1	0.1	0.1	1	0.1	0.1
0.1	0.1	0.1	0.1	0.1	0.1	1	0.1	0.1
0.1	0.1	0.1	0.1	0.1	0.1	1	0.1	0.1
0.1	0.1	0.1	0.1	0.1	0.1	1	0.1	0.1
0.1	0.1	0.1	0.1	0.1	0.1	1	0.1	0.1
0.1	0.1	0.1	0.1	0.1	0.1	1	0.1	0.1
0.1	0.1	0.1	0.1	0.1	0.1	1	0.1	0.1
0.1	0.1	0.1	0.1	0.1	0.1	1	0.1	0.1
0.1	0.1	0.1	0.1	0.1	0.1	1	0.1	0.1
0.1	0.1	0.1	0.1	0.1	0.1	1	0.1	0.1
0.1	0.1	0.1	0.1	0.1	0.1	1	0.1	0.1
0.1	0.1	0.1	0.1	0.1	0.1	1	0.1	0.1
0.1	0.1	0.1	0.1	0.1	0.1	1	0.1	0.1
0.1	0.1	0.1	0.1	0.1	0.1	1	0.1	0.1
0.1	0.1	0.1	0.1	0.1	0.1	1	0.1	0.1
0.1	0.1	0.1	0.1	0.1	0.1	1	0.1	0.1
0.1	0.1	0.1	0.1	0.1	0.1	1	0.1	0.1
0.1	0.1	0.1	0.1	0.1	0.1	1	0.1	0.1
0.1	0.1	0.1	0.1	0.1	0.1	1	0.1	0.1
0.1	0.1	0.1	0.1	0.1	0.1	1	0.1	0.1
0.1	0.1	0.1	0.1	0.1	0.1	1	0.1	0.1
0.1	0.1	0.1	0.1	0.1	0.1	1	0.1	0.1
0.1	0.1	0.1	0.1	0.1	0.1	1	0.1	0.1
0.1	0.1	0.1	0.1	0.1	0.1	1	0.1	0.1
0.1	0.1	0.1	0.1	0.1	0.1	1	0.1	0.1
0.1	0.1	0.1	0.1	0.1	0.1	1	0.1	0.1
0.1	0.1	0.1	0.1	0.1	0.1	1	0.1	0.1
0.1	0.1	0.1	0.1	0.1	0.1	1	0.1	0.1
0.1	0.1	0.1	0.1	0.1	0.1	1	0.1	0.1
0.1	0.1	0.1	0.1	0.1	0.1	1	0.1	0.1
0.1	0.1	0.1	0.1	0.1	0.1	1	0.1	0.1
0.1	0.1	0.1	0.1	0.1	0.1	1	0.1	0.1
0.1	0.1	0.1	0.1	0.1	0.1	1	0.1	0.1
0.1	0.1	0.1	0.1	0.1	0.1	1	0.1	0.1
0.1	0.1	0.1	0.1	0.1	0.1	1	0.1	0.1
0.1	0.1	0.1	0.1	0.1	0.1	1	0.1	0.1
0.1	0.1	0.1	0.1	0.1	0.1	1	0.1	0.1
0.1	0.1	0.1	0.1	0.1	0.1	1	0.1	0.1
0.1	0.1	0.1	0.1	0.1	0.1	1	0.1	0.1
0.1	0.1	0.1	0.1	0.1	0.1	1	0.1	0.1
0.1	0.1	0.1	0.1	0.1	0.1	1	0.1	0.1
0.1	0.1	0.1	0.1	0.1	0.1	1	0.1	0.1
0.1	0.1	0.1	0.1	0.1	0.1	1	0.1	0.1
0.1	0.1	0.1	0.1	0.1	0.1	1	0.1	0.1
0.1	0.1	0.1	0.1	0.1	0.1	1	0.1	0.1
0.1	0.1	0.1	0.1	0.1	0.1	1	0.1	0.1
0.1	0.1	0.1	0.1	0.1	0.1	1	0.1	0.1
0.1	0.1	0.1	0.1	0.1	0.1	1	0.1	0.1
0.1	0.1	0.1	0.1	0.1	0.1	1	0.1	0.1
0.1	0.1	0.1	0.1	0.1	0.1	1	0.1	0.1
0.1	0.1	0.1	0.1	0.1	0.1	1	0.1	0.1
0.1	0.1	0.1	0.1	0.1	0.1	1	0.1	0.1
0.1	0.1	0.1	0.1	0.1	0.1	1	0.1	0.1
0.1	0.1	0.1	0.1	0.1	0.1	1	0.1	0.1
0.1	0.1	0.1	0.1	0.1	0.1	1	0.1	0.1
0.1	0.1	0.1	0.1	0.1	0.1	1	0.1	0.1
0.1	0.1	0.1	0.1	0.1	0.1	1	0.1	0.1
0.1	0.1	0.1	0.1	0.1	0.1	1	0.1	0.1
0.1	0.1	0.1	0.1	0.1	0.1	1	0.1	0.1
0.1	0.1	0.1	0.1	0.1	0.1	1	0.1	0.1
0.1	0.1	0.1	0.1	0.1	0.1	1	0.1	0.1
0.1	0.1	0.1	0.1	0.1	0.1	1	0.1	0.1
0.1	0.1	0.1	0.1	0.1	0.1	1	0.1	0.1
0.1	0.1	0.1	0.1	0.1	0.1	1	0.1	0.1
0.1	0.1	0.1	0.1	0.1	0.1	1	0.1	0.1
0.1	0.1	0.1	0.1	0.1	0.1	1	0.1	0.1
0.1	0.1	0.1	0.1	0.1	0.1	1	0.1	0.1
0.1	0.1	0.1	0.1	0.1	0.1	1	0.1	0.1
0.1	0.1	0.1	0.1	0.1	0.1	1	0.1	0.1
0.1	0.1	0.1	0.1	0.1	0.1	1	0.1	0.1
0.1	0.1	0.1	0.1	0.1	0.1	1	0.1	0.1
0.1	0.1	0.1	0.1	0.1	0.1	1	0.1	0.1
0.1	0.1	0.1	0.1	0.1	0.1	1	0.1	0.1
0.1	0.1	0.1	0.1	0.1	0.1	1	0.1	0.1
0.1	0.1	0.1	0.1	0.1	0.1	1	0.1	0.1
0.1	0.1	0.1	0.1	0.1	0.1	1	0.1	0.1
0.1	0.1	0.1	0.1	0.1	0.1	1	0.1	0.1
0.1	0.1	0.1	0.1	0.1	0.1	1	0.1	0.1
0.1	0.1	0.1	0.1	0.1	0.1	1	0.1	0.1
0.1	0.1	0.1	0.1	0.1	0.1	1	0.1	0.1
0.1	0.1	0.1	0.1	0.1	0.1	1	0.1	0.1
0.1	0.1	0.1	0.1	0.1	0.1	1	0.1	0.1
0.1	0.1	0.1	0.1	0.1	0.1	1	0.1	0.1
0.1	0.1	0.1	0.1	0.1	0.1	1	0.1	0.1
0.1	0.1	0.1	0.1	0.1	0.1	1	0.1	0.1
0.1	0.1	0.1	0.1	0.1	0.1	1	0.1	0.1
0.1	0.1	0.1	0.1	0.1	0.1	1	0.1	0.1
0.1	0.1	0.1	0.1	0.1	0.1	1	0.1	0.1
0.1	0.1	0.1	0.1	0.1	0.1	1	0.1	0.1
0.1	0.1	0.1	0.1	0.1	0.1	1	0.1	0.1
0.1	0.1	0.1	0.1	0.1	0.1	1	0.1	0.1
0.1	0.1	0.1	0.1	0.1	0.1	1	0.1	0.1
0.1	0.1	0.1	0.1	0.1	0.1	1	0.1	0.1
0.1	0.1	0.1	0.1	0.1	0.1	1	0.1	0.1
0.1	0.1	0.1	0.1	0.1	0.1	1	0.1	0.1
0.1	0.1	0.1	0.1	0.1	0.1	1	0.1	0.1
0.1	0.1	0.1	0.1	0.1	0.1	1	0.1	0.1
0.1	0.1	0.1	0.1	0.1	0.1	1	0.1	0.1
0.1	0.1	0.1	0.1	0.1	0.1	1	0.1	0.1
0.1	0.1	0.1	0.1	0.1	0.1	1	0.1	0.1
0.1	0.1	0.1	0.1	0.1	0.1	1	0.1	0.1
0.1	0.1	0.1	0.1	0.1	0.1	1	0.1	0.1
0.1	0.1	0.1	0.1	0.1	0.1	1	0.1	0.1
0.1	0.1	0.1	0.1	0.1	0.1	1	0.1	0.1
0.1	0.1	0.1	0.1	0.1	0.1	1	0.1	0.1
0.1	0.1	0.1	0.1	0.1	0.1	1	0.1	0.1
0.1	0.1	0.1	0.1	0.1	0.1	1	0.1	0.1
0.1	0.1	0.1	0.1	0.1	0.1	1	0.1	0.1
0.1	0.1	0.1	0.1	0.1	0.1	1	0.1	0.1
0.1	0.1	0.1	0.1	0.1	0.1	1	0.1	0.1
0.1	0.1	0.1	0.1	0.1	0.1	1	0.1	0.1
0.1	0.1	0.1	0.1	0.1	0.1	1	0.1	0.1
0.1	0.1	0.1	0.1	0.1	0.1	1	0.1	0.1
0.1	0.1	0.1	0.1	0.1	0.1	1	0.1	0.1
0.1	0.1	0.1	0.1	0.1	0.1	1	0.1	0.1
0.1	0.1	0.1	0.1	0.1	0.1	1	0.1	0.1
0.1	0.1	0.1	0.1	0.1	0.1	1	0.1	0.1
0.1	0.1	0.1	0.1	0.1	0.1	1	0.1	0.1
0.1	0.1	0.1	0.1	0.1	0.1	1	0.1	0.1
0.1	0.1	0.1	0.1	0.1	0.1	1	0.1	0.1
0.1	0.1	0.1	0.1	0.1	0.1	1	0.1	0.1
0.1	0.1	0.1	0.1	0.1	0.1	1	0.1	0.1
0.1	0.1	0.1	0.1	0.1	0.1	1	0.1	0.1
0.1	0.1	0.1	0.1	0.1	0.1	1	0.1	0.1
0.1	0.1	0.1	0.1	0.1	0.1	1	0.1	0.1
0.1	0.1	0.1	0.1	0.1	0.1	1	0.1	0.1
0.1	0.1	0.1	0.1	0.1	0.1	1	0.1	0.1
0.1	0.1	0.1	0.1	0.1	0.1	1	0.1	0.1
0.1	0.1	0.1	0.1	0.1	0.1	1	0.1	0.1
0.1	0.1	0.1	0.1	0.1	0.1	1	0.1	0.1
0.1	0.1	0.1	0.1	0.1	0.1	1	0.1	0.1
0.1	0.1	0.1	0.1	0.1	0.1	1	0.1	0.1
0.1	0.1	0.1	0.1	0.1	0.1	1	0.1	0.1
0.1	0.1	0.1	0.1	0.1	0.1	1	0.1	0.1
0.1	0.1	0.1	0.1	0.1	0.1	1	0.1	0.1
0.1	0.1	0.1	0.1	0.1	0.1	1	0.1	0.1
0.1	0.1	0.1	0.1	0.1	0.1	1	0.1	0.1
0.1	0.1	0.1	0.1	0.1	0.1	1	0.1	0.1
0.1	0.1	0.1	0.1	0.1	0.1	1	0.1	0.1
0.1	0.1	0.1	0.1	0.1	0.1	1	0.1	0.1
0.1	0.1	0.1	0.1	0.1	0.1	1	0.1	0.1
0.1	0.1	0.1	0.1	0.1	0.1	1	0.1	0.1
0.1	0.1	0.1	0.1	0.1	0.1	1	0.1	0.1
0.1	0.1	0.1	0.1	0.1	0.1	1	0.1	0.1
0.1	0.1	0.1	0.1	0.1	0.1	1	0.1	0.1
0.1	0.1	0.1	0.1	0.1	0.1	1	0.1	0.1
0.1	0.1	0.1	0.1	0.1	0.1	1	0.1	0.1
0.1	0.1	0.1	0.1	0.1	0.1	1	0.1	0.1
0.1	0.1	0.1	0.1	0.1	0.1	1	0.1	0.1
0.1	0.1	0.1	0.1	0.1	0.1	1	0.1	0.1
0.1	0.1	0.1	0.1	0.1	0.1	1	0.1	0.1
0.1	0.1	0.1	0.1	0.1	0.1	1	0.1	0.1
0.1	0.1	0.1	0.1	0.1	0.1	1	0.1	0.1
0.1	0.1	0.1	0.1	0.1	0.1	1	0.1	0.1
0.1	0.1	0.1	0.1	0.1	0.1	1	0.1	0.1
0.1	0.1	0.1	0.1	0.1	0.1	1	0.1	0.1
0.1	0.1	0.1	0.1	0.1	0.1	1	0.1	0.1
0.1	0.1	0.1	0.1	0.1	0.1	1	0.1	0.1
0.1	0.1	0.1	0.1	0.1	0.1	1	0.1	0.1
0.1	0.1	0.1	0.1	0.1	0.1	1	0.1	0.1
0.1	0.1	0.1	0.1	0.1	0.1	1	0.1	0.1
0.1	0.1	0.1	0.1	0.1	0.1	1	0.1	0.1
0.1	0.1	0.1	0.1	0.1	0.1	1	0.1	0.1
0.1	0.1	0.1	0.1	0.1	0.1	1	0.1	0.1
0.1	0.1	0.1	0.1	0.1	0.1	1	0.1	0.1
0.1	0.1	0.1	0.1	0.1	0.1	1	0.1	0.1
0.1	0.1	0.1	0.1	0.1	0.1	1	0.1	0.1
0.1	0.1	0.1	0.1	0.1	0.1	1	0.1	0.1
0.1	0.1	0.1	0.1	0.1	0.1	1	0.1	0.1
0.1	0.1	0.1	0.1	0.1	0.1	1	0.1	0.1
0.1	0.1	0.1	0.1	0.1	0.1	1	0.1	0.1
0.1	0.1	0.1	0.1	0.1	0.1	1	0.1	0.1
0.1	0.1	0.1	0.1	0.1	0.1	1	0.1	0.1
0.1	0.1	0.1	0.1	0.1	0.1	1	0.1	0.1
0.1	0.1	0.1	0.1	0.1	0.1	1	0.1	0.1
0.1	0.1	0.1	0.1	0.1	0.1	1	0.1	0.1
0.1	0.1	0.1	0.1	0.1	0.1	1	0.1	0.1
0.1	0.1	0.1	0.1	0.1	0.1	1	0.1	0.1
0.1	0.1	0.1	0.1	0.1	0.1	1	0.1	0.1
0.1	0.1	0.1	0.1	0.1	0.1	1	0.1	0.1
0.1	0.1	0.1	0.1	0.1	0.1	1	0.1	0.1
0.1	0.1	0.1	0.1	0.1	0.1	1	0.1	0.1
0.1	0.1	0.1	0.1	0.1	0.1	1	0.1	0.1
0.1	0.1	0.1	0.1	0.1	0.1	1	0.1	0.1
0.1	0.1	0.1	0.1	0.1	0.1	1	0.1	0.1
0.1	0.1	0.1	0.1	0.1	0.1	1	0.1	0.1
0.1	0.1	0.1	0.1	0.1	0.1	1	0.1	0.1
0.1	0.1	0.1	0.1	0.1	0.1	1	0.1	0.1
0.1	0.1	0.1	0.1	0.1	0.1	1	0.1	0.1
0.1	0.1	0.1	0.1	0.1	0.1	1	0.1	0.1
0.1	0.1	0.1	0.1	0.1	0.1	1	0.1	0.1
0.1	0.1	0.1	0.1	0.1	0.1	1	0.1	0.1
0.1	0.1	0.1	0.1	0.1	0.1	1	0.1	0.1
0.1	0.1	0.1	0.1	0.1	0.1	1	0.1	0.1
0.1	0.1	0.1	0.1	0.1	0.1	1	0.1	0.1
0.1	0.1	0.1	0.1	0.1	0.1	1	0.1	0.1
0.1	0.1	0.1	0.1	0.1	0.1	1	0.1	0.1
0.1	0.1	0.1	0.1	0.1	0.1	1	0.1	0.1
0.1	0.1	0.1	0.1	0.1	0.1	1	0.1	0.1
0.1	0.1	0.1	0.1	0.1	0.1	1	0.1	0.1
0.1	0.1	0.1	0.1	0.1	0.1	1	0.1	0.1
0.1	0.1	0.1	0.1	0.1	0.1	1	0.1	0.1
0.1	0.1	0.1	0.1	0.1	0.1	1	0.1	0.1
0.1	0.1	0.1	0.1	0.1	0.1	1	0.1	0.1
0.1	0.1	0.1	0.1	0.1	0.1	1	0.1	0.1
0.1	0.1	0.1	0.1	0.1	0.1	1	0.1	0.1
0.1	0.1	0.1	0.1	0.1	0.1	1	0.1	0.1
0.1	0.1	0.1	0.1	0.1	0.1	1	0.1	0.1
0.1	0.1	0.1	0.1	0.1	0.1	1	0.1	0.1
0.1	0.1	0.1	0.1	0.1	0.1	1	0.1	0.1
0.1	0.1	0.1	0.1	0.1	0.1	1	0.1	0.1
0.1	0.1	0.1	0.1	0.1	0.1	1	0.1	0.1
0.1	0.1	0.1	0.1	0.1	0.1	1	0.1	0.1
0.1	0.1	0.1	0.1	0.1	0.1	1	0.1	0.1
0.1	0.1	0.1	0.1	0.1	0.1	1	0.1	0.1
0.1	0.1	0.1	0.1	0.1	0.1	1	0.1	0.1
0.1	0.1	0.1	0.1	0.1	0.1	1	0.1	0.1
0.1	0.1	0.1	0.1	0.1	0.1	1	0.1	0.1
0.1	0.1	0.1	0.1	0.1	0.1	1	0.1	0.1
0.1	0.1	0.1	0.1	0.1	0.1	1	0.1	0.1
0.1	0.1	0.1	0.1	0.1	0.1	1	0.1	0.1
0.1	0.1	0.1	0.1	0.1	0.1	1	0.1	0.1
0.1	0.1	0.1	0.1	0.1	0.1	1	0.1	0.1
0.1	0.1	0.1	0.1	0.1	0.1	1	0.1	0.1
0.1	0.1	0.1	0.1	0.1	0.1	1	0.1	0.1
0.1	0.1	0.1	0.1	0.1	0.1	1	0.1	0.1
0.1	0.1	0.1	0.1	0.1	0.1	1	0.1	0.1
0.1	0.1	0.1	0.1	0.1	0.1	1	0.1	0.1
0.1	0.1	0.1	0.1	0.1	0.1	1	0.1	0.1
0.1	0.1	0.1	0.1	0.1	0.1	1	0.1	0.1
0.1	0.1	0.1	0.1	0.1	0.1	1	0.1	0.1
0.1	0.1	0.1	0.1	0.1	0.1	1	0.1	0.1
0.1	0.1	0.1	0.1	0.1	0.1	1	0.1	0.1
0.1	0.1	0.1	0.1	0.1	0.1	1	0.1	0.1
0.1	0.1	0.1	0.1	0.1	0.1	1	0.1	0.1
0.1	0.1	0.1	0.1	0.1	0.1	1	0.1	0.1
0.1	0.1	0.1	0.1	0.1	0.1	1	0.1	0.1
0.1	0.1	0.1	0.1	0.1	0.1	1	0.1	0.1
0.1	0.1	0.1	0.1	0.1	0.1	1	0.1	0.1
0.1	0.1	0.1	0.1	0.1	0.1	1	0.1	0.1
0.1	0.1	0.1	0.1	0.1	0.1	1	0.1	0.1
0.1	0.1	0.1	0.1	0.1	0.1	1	0.1	0.1
0.1	0.1	0.1	0.1	0.1	0.1	1	0.1	0.1
0.1	0.1	0.1	0.1	0.1	0.1	1	0.1	0.1
0.1	0.1	0.1	0.1	0.1	0.1	1	0.1	0.1
0.1	0.1	0.1	0.1	0.1	0.1	1	0.1	0.1
0.1	0.1	0.1	0.1	0.1	0.1	1	0.1	0.1
0.1	0.1	0.1	0.1	0.1	0.1	1	0.1	0.1
0.1	0.1	0.1	0.1	0.1	0.1	1	0.1	0.1
0.1	0.1	0.1	0.1	0.1	0.1	1	0.1	0.1
0.1	0.1	0.1	0.1	0.1	0.1	1	0.1	0.1
0.1	0.1	0.1	0.1	0.1	0.1	1	0.1	0.1
0.1	0.1	0.1	0.1	0.1	0.1	1	0.1	0.1
0.1	0.1	0.1	0.1	0.1	0.1	1	0.1	0.1
0.1	0.1	0.1	0.1	0.1	0.1	1	0.1	0.1
0.1	0.1	0.1	0.1	0.1	0.1	1	0.1	0.1
0.1	0.1	0.1	0.1	0.1	0.1	1	0.1	0.1
0.1	0.1	0.1	0.1	0.1	0.1	1	0.1	0.1
0.1	0.1	0.1	0.1	0.1	0.1	1	0.1	0.1
0.1	0.1	0.1	0.1	0.1	0.1	1	0.1	0.1
0.1	0.1	0.1	0.1	0.1	0.1	1	0.1	0.1
0.1	0.1	0.1	0.1	0.1	0.1	1	0.1	0.1
0.1	0.1	0.1	0.1	0.1	0.1	1	0.1	0.1
0.1	0.1	0.1	0.1	0.1	0.1	1	0.1	0.1
0.1	0.1	0.1	0.1	0.1	0.1	1	0.1	0.1
0.1	0.1	0.1	0.1	0.1	0.1	1	0.1	0.1
0.1	0.1	0.1	0.1	0.1	0.1	1	0.1	0.1
0.1	0.1	0.1	0.1	0.1	0.1	1	0.1	0.1
0.1	0.1	0.1	0.1	0.1	0.1	1	0.1	0.1
0.1	0.1	0.1	0.1	0.1	0.1	1	0.1	0.1
0.1	0.1	0.1	0.1	0.1	0.1	1	0.1	0.1
0.1	0.1	0.1	0.1	0.1	0.1	1	0.1	0.1
0.1	0.1	0.1	0.1	0.1	0.1	1	0.1	0.1
0.1	0.1	0.1	0.1	0.1	0.1	1	0.1	0.1
0.1	0.1	0.1	0.1	0.1	0.1	1	0.1	0.1
0.1	0.1	0.1	0.1	0.1	0.1	1	0.1	0.1
0.1	0.1	0.1	0.1	0.1	0.1	1	0.1	0.1
0.1	0.1	0.1	0.1	0.1	0.1	1	0.1	0.1
0.1	0.1	0.1	0.1	0.1	0.1	1	0.1	0.1
0.1	0.1	0.1	0.1	0.1	0.1	1	0.1	0.1
0.1	0.1	0.1	0.1	0.1	0.1	1	0.1	0.1
0.1	0.1	0.1	0.1	0.1	0.1	1	0.1	0.1
0.1	0.1	0.1	0.1	0.1	0.1	1	0.1	0.1
0.1	0.1	0.1	0.1	0.1	0.1	1	0.1	0.1
0.1	0.1	0.1	0.1	0.1	0.1	1	0.1	0.1
0.1	0.1	0.1	0.1	0.1	0.1	1	0.1	0.1
0.1	0.1	0.1	0.1	0.1	0.1	1	0.1	0.1
0.1	0.1	0.1	0.1	0.1	0.1	1	0.1	0.1
0.1	0.1	0.1	0.1	0.1	0.1	1	0.1	0.1
0.1	0.1	0.1	0.1	0.1	0.1	1	0.1	0.1
0.1	0.1	0.1	0.1	0.1	0.1	1	0.1	0.1
0.1	0.1	0.1	0.1	0.1	0.1	1	0.1	0.1
0.1	0.1	0.1	0.1	0.1	0.1	1	0.1	0.1
0.1	0.1	0.1	0.1	0.1	0.1	1	0.1	0.1
0.1	0.1	0.1	0.1	0.1	0.1	1	0.1	0.1
0.1	0.1	0.1	0.1	0.1	0.1	1	0.1	0.1
0.1	0.1	0.1	0.1	0.1	0.1	1	0.1	0.1
0.1	0.1	0.1	0.1	0.1	0.1	1	0.1	0.1
0.1	0.1	0.1	0.1	0.1	0.1	1	0.1	0.1
0.1	0.1	0.1	0.1	0.1	0.1	1	0.1	0.1
0.1	0.1	0.1	0.1	0.1	0.1	1	0.1	0.1
0.1	0.1	0.1	0.1	0.1	0.1	1	0.1	0.1
0.1	0.1	0.1	0.1	0.1	0.1	1	0.1	0.1
0.1	0.1	0.1	0.1	0.1	0.1	1	0.1	0.1
0.1	0.1	0.1	0.1	0.1	0.1	1	0.1	0.1
0.1	0.1	0.1	0.1	0.1	0.1	1	0.1	0.1
0.1	0.1	0.1	0.1	0.1	0.1	1	0.1	0.1
0.1	0.1	0.1	0.1	0.1	0.1	1	0.1	0.1
0.1	0.1	0.1	0.1	0.1	0.1	1	0.1	0.1
0.1	0.1	0.1	0.1	0.1	0.1	1	0.1	0.1
0.1	0.1	0.1	0.1	0.1	0.1	1	0.1	0.1
0.1	0.1	0.1	0.1	0.1	0.1	1	0.1	0.1
0.1	0.1	0.1	0.1	0.1	0.1	1	0.1	0.1
0.1	0.1	0.1	0.1	0.1	0.1	1	0.1	0.1
0.1	0.1	0.1	0.1	0.1	0.1	1	0.1	0.1
0.1	0.1	0.1	0.1	0.1	0.1	1	0.1	0.1
0.1	0.1	0.1	0.1	0.1	0.1	1	0.1	0.1
0.1	0.1	0.1	0.1	0.1	0.1	1	0.1	0.1
0.1	0.1	0.1	0.1	0.1	0.1	1	0.1	0.1
0.1	0.1	0.1	0.1	0.1	0.1	1	0.1	0.1
0.1	0.1	0.1	0.1	0.1	0.1	1	0.1	0.1
0.1	0.1	0.1	0.1	0.1	0.1	1	0.1	0.1
0.1	0.1	0.1	0.1	0.1	0.1	1	0.1	0.1
0.1	0.1	0.1	0.1	0.1	0.1	1	0.1	0.1
0.1	0.1	0.1	0.1	0.1	0.1	1	0.1	0.1
0.1	0.1	0.1	0.1	0.1	0.1	1	0.1	0.1
0.1	0.1	0.1	0.1	0.1	0.1	1	0.1	0.1
0.1	0.1	0.1	0.1	0.1	0.1	1	0.1	0.1
0.1	0.1	0.1	0.1	0.1	0.1	1	0.1	0.1
0.1	0.1	0.1	0.1	0.1	0.1	1	0.1	0.1
0.1	0.1	0.1	0.1	0.1	0.1	1	0.1	0.1
0.1	0.1	0.1	0.1	0.1	0.1	1	0.1	0.1
0.1	0.1	0.1	0.1	0.1	0.1	1	0.1	0.1
0.1	0.1	0.1	0.1	0.1	0.1	1	0.1	0.1
0.1	0.1	0.1	0.1	0.1	0.1	1	0.1	0.1
0.1	0.1	0.1	0.1	0.1	0.1	1	0.1	0.1
0.1	0.1	0.1	0.1	0.1	0.1	1	0.1	0.1
0.1	0.1	0.1	0.1	0.1	0.1	1	0.1	0.1
0.1	0.1	0.1	0.1	0.1	0.1	1	0.1	0.1
0.1	0.1	0.1	0.1	0.1	0.1	1	0.1	0.1
0.1	0.1	0.1	0.1	0.1	0.1	1	0.1	0.1
0.1	0.1	0.1	0.1	0.1	0.1	1	0.1	0.1
0.1	0.1	0.1	0.1	0.1	0.1	1	0.1	0.1
0.1	0.1	0.1	0.1	0.1	0.1	1	0.1	0.1
0.1	0.1	0.1	0.1	0.1	0.1	1	0.1	0.1
0.1	0.1	0.1	0.1	0.1	0.1	1	0.1	0.1
0.1	0.1	0.1	0.1	0.1	0.1	1	0.1	0.1
0.1	0.1	0.1	0.1	0.1	0.1	1	0.1	0.1
0.1	0.1	0.1	0.1	0.1	0.1	1	0.1	0.1
0.1	0.1	0.1	0.1	0.1	0.1	1	0.1	0.1
0.1	0.1	0.1	0.1	0.1	0.1	1	0.1	0.1
0.1	0.1	0.1	0.1	0.1	0.1	1	0.1	0.1
0.1	0.1	0.1	0.1	0.1	0.1	1	0.1	0.1
0.1	0.1	0.1	0.1	0.1	0.1	1	0.1	0.1
0.1	0.1	0.1	0.1	0.1	0.1	1	0.1	0.1
0.1	0.1	0.1	0.1	0.1	0.1	1	0.1	0.1
0.1	0.1	0.1	0.1	0.1	0.1	1	0.1	0.1
0.1	0.1	0.1	0.1	0.1	0.1	1	0.1	0.1
0.1	0.1	0.1	0.1	0.1	0.1	1	0.1	0.1
0.1	0.1	0.1	0.1	0.1	0.1	1	0.1	0.1
0.1	0.1	0.1	0.1	0.1	0.1	1	0.1	0.1
0.1	0.1	0.1	0.1	0.1	0.1	1	0.1	0.1
0.1	0.1	0.1	0.1	0.1	0.1	1	0.1	0.1
0.1	0.1	0.1	0.1	0.1	0.1	1	0.1	0.1
0.1	0.1	0.1	0.1	0.1	0.1	1	0.1	0.1
0.1	0.1	0.1	0.1	0.1	0.1	1	0.1	0.1
0.1	0.1	0.1	0.1	0.1	0.1	1	0.1	0.1
0.1	0.1	0.1	0.1	0.1	0.1	1	0.1	0.1
0.1	0.1	0.1	0.1	0.1	0.1	1	0.1	0.1
0.1	0.1	0.1	0.1	0.1	0.1	1	0.1	0.1
0.1	0.1	0.1	0.1	0.1	0.1	1	0.1	0.1
0.1	0.1	0.1	0.1	0.1	0.1	1	0.1	0.1
0.1	0.1	0.1	0.1	0.1	0.1	1	0.1	0.1
0.1	0.1	0.1	0.1	0.1	0.1	1	0.1	0.1
0.1	0.1	0.1	0.1	0.1	0.1	1	0.1	0.1
0.1	0.1	0.1	0.1	0.1	0.1	1	0.1	0.1
0.1	0.1	0.1	0.1	0.1	0.1	1	0.1	0.1
0.1	0.1	0.1	0.1	0.1	0.1	1	0.1	0.1
0.1	0.1	0.1	0.1	0.1	0.1	1	0.1	0.1
0.1	0.1	0.1	0.1	0.1	0.1	1	0.1	0.1
0.1	0.1	0.1	0.1	0.1	0.1	1	0.1	0.1
0.1	0.1	0.1	0.1	0.1	0.1	1	0.1	0.1
0.1	0.1	0.1	0.1	0.1	0.1	1	0.1	0.1
0.1	0.1	0.1	0.1	0.1	0.1	1	0.1	0.1
0.1	0.1	0.1	0.1	0.1	0.1	1	0.1	0.1
0.1	0.1	0.1	0.1	0.1	0.1	1	0.1	0.1
0.1	0.1	0.1	0.1	0.1	0.1	1	0.1	0.1
0.1	0.1	0.1	0.1	0.1	0.1	1	0.1	0.1
0.1	0.1	0.1	0.1	0.1	0.1	1	0.1	0.1
0.1	0.1	0.1	0.1	0.1	0.1	1	0.1	0.1
0.1	0.1	0.1	0.1	0.1	0.1	1	0.1	0.1
0.1	0.1	0.1	0.1	0.1	0.1	1	0.1	0.1
0.1	0.1	0.1	0.1	0.1	0.1	1	0.1	0.1
0.1	0.1	0.1	0.1	0.1	0.1	1	0.1	0.1
0.1	0.1	0.1	0.1	0.1	0.1	1	0.1	0.1
0.1	0.1	0.1	0.1	0.1	0.1	1	0.1	0.1
0.1	0.1	0.1	0.1	0.1	0.1	1	0.1	0.1
0.1	0.1	0.1	0.1	0.1	0.1	1	0.1	0.1
0.1	0.1	0.1	0.1	0.1	0.1	1	0.1	0.1
0.1	0.1	0.1	0.1	0.1	0.1	1	0.1	0.1
0.1	0.1	0.1	0.1	0.1	0.1	1	0.1	0.1
0.1	0.1	0.1	0.1	0.1	0.1	1	0.1	0.1
0.1	0.1	0.1	0.1	0.1	0.1	1	0.1	0.1
0.1	0.1	0.1	0.1	0.1	0.1	1	0.1	0.1
0.1	0.1	0.1	0.1	0.1	0.1	1	0.1	0.1
0.1	0.1	0.1	0.1	0.1	0.1	1	0.1	0.1
0.1	0.1	0.1	0.1	0.1	0.1	1	0.1	0.1
0.1	0.1	0.1	0.1	0.1	0.1	1	0.1	0.1
0.1	0.1	0.1	0.1	0.1	0.1	1	0.1	0.1
0.1	0.1	0.1	0.1	0.1	0.1	1	0.1	0.1
0.1	0.1	0.1	0.1	0.1	0.1	1	0.1	0.1
0.1	0.1	0.1	0.1	0.1	0.1	1	0.1	0.1
0.1	0.1	0.1	0.1	0.1	0.1	1	0.1	0.1
0.1	0.1	0.1	0.1	0.1	0.1	1	0.1	0.1
0.1	0.1	0.1	0.1	0.1	0.1	1	0.1	0.1
0.1	0.1	0.1	0.1	0.1	0.1	1	0.1	0.1
0.1	0.1	0.1	0.1	0.1	0.1	1	0.1	0.1
0.1	0.1	0.1	0.1	0.1	0.1	1	0.1	0.1
0.1	0.1	0.1	0.1	0.1	0.1	1	0.1	0.1
0.1	0.1	0.1	0.1	0.1	0.1	1	0.1	0.1
0.1	0.1	0.1	0.1	0.1	0.1	1	0.1	0.1
0.1	0.1	0.1	0.1	0.1	0.1	1	0.1	0.1
0.1	0.1	0.1	0.1	0.1	0.1	1	0.1	0.1
0.1	0.1	0.1	0.1	0.1	0.1	1	0.1	0.1
0.1	0.1	0.1	0.1	0.1	0.1	1	0.1	0.1
0.1	0.1	0.1	0.1	0.1	0.1	1	0.1	0.1
0.1	0.1	0.1	0.1	0.1	0.1	1	0.1	0.1
0.1	0.1	0.1	0.1	0.1	0.1	1	0.1	0.1
0.1	0.1	0.1	0.1	0.1	0.1	1	0.1	0.1
0.1	0.1	0.1	0.1	0.1	0.1	1	0.1	0.1
0.1	0.1	0.1	0.1	0.1	0.1	1	0.1	0.1
0.1	0.1	0.1	0.1	0.1	0.1	1	0.1	0.1
0.1	0.1	0.1	0.1	0.1	0.1	1	0.1	0.1
0.1	0.1	0.1	0.1	0.1	0.1	1	0.1	0.1
0.1	0.1	0.1	0.1	0.1	0.1	1	0.1	0.1
0.1	0.1	0.1	0.1	0.1	0.1	1	0.1	0.1
0.1	0.1	0.1	0.1	0.1	0.1	1	0.1	0.1
0.1	0.1	0.1	0.1	0.1	0.1	1	0.1	0.1
0.1	0.1	0.1	0.1	0.1	0.1	1	0.1	0.1
0.1	0.1	0.1	0.1	0.1	0.1	1	0.1	0.1
0.1	0.1	0.1	0.1	0.1	0.1	1	0.1	0.1
0.1	0.1	0.1	0.1	0.1	0.1	1	0.1	0.1
0.1	0.1	0.1	0.1	0.1	0.1	1	0.1	0.1
0.1	0.1	0.1	0.1	0.1	0.1	1	0.1	0.1
0.1	0.1	0.1	0.1	0.1	0.1	1	0.1	0.1
0.1	0.1	0.1	0.1	0.1	0.1	1	0.1	0.1
0.1	0.1	0.1	0.1	0.1	0.1	1	0.1	0.1
0.1	0.1	0.1	0.1	0.1	0.1	1	0.1	0.1
0.1	0.1	0.1	0.1	0.1	0.1	1	0.1	0.1
0.1	0.1	0.1	0.1	0.1	0.1	1	0.1	0.1
0.1	0.1	0.1	0.1	0.1	0.1	1	0.1	0.1
0.1	0.1	0.1	0.1	0.1	0.1	1	0.1	0.1
0.1	0.1	0.1	0.1	0.1	0.1	1	0.1	0.1
0.1	0.1	0.1	0.1	0.1	0.1	1	0.1	0.1
0.1	0.1	0.1	0.1	0.1	0.1	1	0.1	0.1
0.1	0.1	0.1	0.1	0.1	0.1	1	0.1	0.1
0.1	0.1	0.1	0.1	0.1	0.1	1	0.1	0.1
0.1	0.1	0.1	0.1	0.1	0.1	1	0.1	0.1
0.1	0.1	0.1	0.1	0.1	0.1	1	0.1	0.1
0.1	0.1	0.1	0.1	0.1	0.1	1	0.1	0.1
0.1	0.1	0.1	0.1	0.1	0.1	1	0.1	0.1
0.1	0.1	0.1	0.1	0.1	0.1	1	0.1	0.1
0.1	0.1	0.1	0.1	0.1	0.1	1	0.1	0.1
0.1	0.1	0.1	0.1	0.1	0.1	1	0.1	0.1
0.1	0.1	0.1	0.1	0.1	0.1	1	0.1	0.1
0.1	0.1	0.1	0.1	0.1	0.1	1	0.1	0.1
0.1	0.1	0.1	0.1	0.1	0.1	1	0.1	0.1
0.1	0.1	0.1	0.1	0.1	0.1	1	0.1	0.1
0.1	0.1	0.1	0.1	0.1	0.1	1	0.1	0.1
0.1	0.1	0.1	0.1	0.1	0.1	1	0.1	0.1
0.1	0.1	0.1	0.1	0.1	0.1	1	0.1	0.1
0.1	0.1	0.1	0.1	0.1	0.1	1	0.1	0.1
0.1	0.1	0.1	0.1	0.1	0.1	1	0.1	0.1
0.1	0.1	0.1	0.1	0.1	0.1	1	0.1	0.1
0.1	0.1	0.1	0.1	0.1	0.1	1	0.1	0.1
0.1	0.1	0.1	0.1	0.1	0.1	1	0.1	0.1
0.1	0.1	0.1	0.1	0.1	0.1	1	0.1	0.1
0.1	0.1	0.1	0.1	0.1	0.1	1	0.1	0.1
0.1	0.1	0.1	0.1	0.1	0.1	1	0.1	0.1
0.1	0.1	0.1	0.1	0.1	0.1	1	0.1	0.1
0.1	0.1	0.1	0.1	0.1	0.1	1	0.1	0.1
0.1	0.1	0.1	0.1	0.1	0.1	1	0.1	0.1
0.1	0.1	0.1	0.1	0.1	0.1	1	0.1	0.1
0.1	0.1	0.1	0.1	0.1	0.1	1	0.1	0.1
0.1	0.1	0.1	0.1	0.1	0.1	1	0.1	0.1
0.1	0.1	0.1	0.1	0.1	0.1	1	0.1	0.1
0.1	0.1	0.1	0.1	0.1	0.1	1	0.1	0.1
0.1	0.1	0.1	0.1	0.1	0.1	1	0.1	0.1
0.1	0.1	0.1	0.1	0.1	0.1	1	0.1	0.1
0.1	0.1	0.1	0.1	0.1	0.1	1	0.1	0.1
0.1	0.1	0.1	0.1	0.1	0.1	1	0.1	0.1
0.1	0.1	0.1	0.1	0.1	0.1	1	0.1	0.1
0.1	0.1	0.1	0.1	0.1	0.1	1	0.1	0.1
0.1	0.1	0.1	0.1	0.1	0.1	1	0.1	0.1
0.1	0.1	0.1	0.1	0.1	0.1	1	0.1	0.1
0.1	0.1	0.1	0.1	0.1	0.1	1	0.1	0.1
0.1	0.1	0.1	0.1	0.1	0.1	1	0.1	0.1
0.1	0.1	0.1	0.1	0.1	0.1	1	0.1	0.1
0.1	0.1	0.1	0.1	0.1	0.1	1	0.1	0.1
0.1	0.1	0.1	0.1	0.1	0.1	1	0.1	0.1
0.1	0.1	0.1	0.1	0.1	0.1	1	0.1	0.1
0.1	0.1	0.1	0.1	0.1	0.1	1	0.1	0.1
0.1	0.1	0.1	0.1	0.1	0.1	1	0.1	0.1
0.1	0.1	0.1	0.1	0.1	0.1	1	0.1	0.1
0.1	0.1	0.1	0.1	0.1	0.1	1	0.1	0.1
0.1	0.1	0.1	0.1	0.1	0.1	1	0.1	0.1
0.1	0.1	0.1	0.1	0.1	0.1	1	0.1	0.1
0.1	0.1	0.1	0.1	0.1	0.1	1	0.1	0.1
0.1	0.1	0.1	0.1	0.1	0.1	1	0.1	0.1
0.1	0.1	0.1	0.1	0.1	0.1	1	0.1	0.1
0.1	0.1	0.1	0.1	0.1	0.1	1	0.1	0.1
0.1	0.1	0.1	0.1	0.1	0.1	1	0.1	0.1
0.1	0.1	0.1	0.1	0.1	0.1	1	0.1	0.1
0.1	0.1	0.1	0.1	0.1	0.1	1	0.1	0.1
0.1	0.1	0.1	0.1	0.1	0.1	1	0.1	0.1
0.1	0.1	0.1	0.1	0.1	0.1	1	0.1	0.1
0.1	0.1	0.1	0.1	0.1	0.1	1	0.1	0.1
0.1	0.1	0.1	0.1	0.1	0.1	1	0.1	0.1
0.1	0.1	0.1	0.1	0.1	0.1	1	0.1	0.1
0.1	0.1	0.1	0.1	0.1	0.1	1	0.1	0.1
0.1	0.1	0.1	0.1	0.1	0.1	1	0.1	0.1
0.1	0.1	0.1	0.1	0.1	0.1	1	0.1	0.1
0.1	0.1	0.1	0.1	0.1	0.1	1	0.1	0.1
0.1	0.1	0.1	0.1	0.1	0.1	1	0.1	0.1
0.1	0.1	0.1	0.1	0.1	0.1	1	0.1	0.1
0.1	0.1	0.1	0.1	0.1	0.1	1	0.1	0.1
0.1	0.1	0.1	0.1	0.1	0.1	1	0.1	0.1
0.1	0.1	0.1	0.1	0.1	0.1	1	0.1	0.1
0.1	0.1	0.1	0.1	0.1	0.1	1	0.1	0.1
0.1	0.1	0.1	0.1	0.1	0.1	1	0.1	0.1
0.1	0.1	0.1	0.1	0.1	0.1	1	0.1	0.1
0.1	0.1	0.1	0.1	0.1	0.1	1	0.1	0.1
0.1	0.1	0.1	0.1	0.1	0.1	1	0.1	0.1
0.1	0.1	0.1	0.1	0.1	0.1	1	0.1	0.1
0.1	0.1	0.1	0.1	0.1	0.1	1	0.1	0.1
0.1	0.1	0.1	0.1	0.1	0.1	1	0.1	0.1
0.1	0.1	0.1	0.1	0.1	0.1	1	0.1	0.1
0.1	0.1	0.1	0.1	0.1	0.1	1	0.1	0.1
0.1	0.1	0.1	0.1	0.1	0.1	1	0.1	0.1
0.1	0.1	0.1	0.1	0.1	0.1	1	0.1	0.1
0.1	0.1	0.1	0.1	0.1	0.1	1	0.1	0.1
0.1	0.1	0.1	0.1	0.1	0.1	1	0.1	0.1
0.1	0.1	0.1	0.1	0.1	0.1	1	0.1	0.1
0.1	0.1	0.1	0.1	0.1	0.1	1	0.1	0.1
0.1	0.1	0.1	0.1	0.1	0.1	1	0.1	0.1
0.1	0.1	0.1	0.1	0.1	0.1	1	0.1	0.1
0.1	0.1	0.1	0.1	0.1	0.1	1	0.1	0.1
0.1	0.1	0.1	0.1	0.1	0.1	1	0.1	0.1
0.1	0.1	0.1	0.1	0.1	0.1	1	0.1	0.1
0.1	0.1	0.1	0.1	0.1	0.1	1	0.1	0.1
0.1	0.1	0.1	0.1	0.1	0.1	1	0.1	0.1
0.1	0.1	0.1	0.1	0.1	0.1	1	0.1	0.1
0.1	0.1	0.1	0.1	0.1	0.1	1	0.1	0.1
0.1	0.1	0.1	0.1	0.1	0.1	1	0.1	0.1
0.1	0.1	0.1	0.1	0.1	0.1	1	0.1	0.1
0.1	0.1	0.1	0.1	0.1	0.1	1	0.1	0.1
0.1	0.1	0.1	0.1	0.1	0.1	1	0.1	0.1
0.1	0.1	0.1	0.1	0.1	0.1	1	0.1	0.1
0.1	0.1	0.1	0.1	0.1	0.1	1	0.1	0.1
0.1	0.1	0.1	0.1	0.1	0.1	1	0.1	0.1
0.1	0.1	0.1	0.1	0.1	0.1	1	0.1	0.1
0.1	0.1	0.1	0.1	0.1	0.1	1	0.1	0.1
0.1	0.1	0.1	0.1	0.1	0.1	1	0.1	0.1
0.1	0.1	0.1	0.1	0.1	0.1	1	0.1	0.1
0.1	0.1	0.1	0.1	0.1	0.1	1	0.1	0.1
0.1	0.1	0.1	0.1	0.1	0.1	1	0.1	0.1
0.1	0.1	0.1	0.1	0.1	0.1	1	0.1	0.1
0.1	0.1	0.1	0.1	0.1	0.1	1	0.1	0.1
0.1	0.1	0.1	0.1	0.1	0.1	1	0.1	0.1
0.1	0.1	0.1	0.1	0.1	0.1	1	0.1	0.1
0.1	0.1	0.1	0.1	0.1	0.1	1	0.1	0.1
0.1	0.1	0.1	0.1	0.1	0.1	1	0.1	0.1
0.1	0.1	0.1	0.1	0.1	0.1	1	0.1	0.1
0.1	0.1	0.1	0.1	0.1	0.1	1	0.1	0.1
0.1	0.1	0.1	0.1	0.1	0.1	1	0.1	0.1
0.1	0.1	0.1	0.1	0.1	0.1	1	0.1	0.1
0.1	0.1	0.1	0.1	0.1	0.1	1	0.1	0.1
0.1	0.1	0.1	0.1	0.1	0.1	1	0.1	0.1
0.1	0.1	0.1	0.1	0.1	0.1	1	0.1	0.1
0.1	0.1	0.1	0.1	0.1	0.1	1	0.1	0.1
0.1	0.1	0.1	0.1	0.1	0.1	1	0.1	0.1
0.1	0.1	0.1	0.1	0.1	0.1	1	0.1	0.1
0.1	0.1	0.1	0.1	0.1	0.1	1	0.1	0.1
0.1	0.1	0.1	0.1	0.1	0.1	1	0.1	0.1
0.1	0.1	0.1	0.1	0.1	0.1	1	0.1	0.1
0.1	0.1	0.1	0.1	0.1	0.1	1	0.1	0.1
0.1	0.1	0.1	0.1	0.1	0.1	1	0.1	0.1
0.1	0.1	0.1	0.1	0.1	0.1	1	0.1	0.1
0.1	0.1	0.1	0.1	0.1	0.1	1	0.1	0.1
0.1	0.1	0.1	0.1	0.1	0.1	1	0.1	0.1
0.1	0.1	0.1	0.1	0.1	0.1	1	0.1	0.1
0.1	0.1	0.1	0.1	0.1	0.1	1	0.1	0.1
0.1	0.1	0.1	0.1	0.1	0.1	1	0.1	0.1
0.1	0.1	0.1	0.1	0.1	0.1	1	0.1	0.1
0.1	0.1	0.1	0.1	0.1	0.1	1	0.1	0.1
0.1	0.1	0.1	0.1	0.1	0.1	1	0.1	0.1
0.1	0.1	0.1	0.1	0.1	0.1	1	0.1	0.1
0.1	0.1	0.1	0.1	0.1	0.1	1	0.1	0.1
0.1	0.1	0.1	0.1	0.1	0.1	1	0.1	0.1
0.1	0.1	0.1	0.1	0.1	0.1	1	0.1	0.1
0.1	0.1	0.1	0.1	0.1	0.1	1	0.1	0.1
0.1	0.1	0.1	0.1	0.1	0.1	1	0.1	0.1
0.1	0.1	0.1	0.1	0.1	0.1	1	0.1	0.1
0.1	0.1	0.1	0.1	0.1	0.1	1	0.1	0.1
0.1	0.1	0.1	0.1	0.1	0.1	1	0.1	0.1
0.1	0.1	0.1	0.1	0.1	0.1	1	0.1	0.1
0.1	0.1	0.1	0.1	0.1	0.1	1	0.1	0.1
0.1	0.1	0.1	0.1	0.1	0.1	1	0.1	0.1
0.1	0.1	0.1	0.1	0.1	0.1	1	0.1	0.1
0.1	0.1	0.1	0.1	0.1	0.1	1	0.1	0.1
0.1	0.1	0.1	0.1	0.1	0.1	1	0.1	0.1
0.1	0.1	0.1	0.1	0.1	0.1	1	0.1	0.1
0.1	0.1	0.1	0.1	0.1	0.1	1	0.1	0.1
0.1	0.1	0.1	0.1	0.1	0.1	1	0.1	0.1
0.1	0.1	0.1	0.1	0.1	0.1	1	0.1	0.1
0.1	0.1	0.1	0.1	0.1	0.1	1	0.1	0.1
0.1	0.1	0.1	0.1	0.1	0.1	1	0.1	0.1
0.1	0.1	0.1	0.1	0.1	0.1	1	0.1	0.1
0.1	0.1	0.1	0.1	0.1	0.1	1	0.1	0.1
0.1	0.1	0.1	0.1	0.1	0.1	1	0.1	0.1
0.1	0.1	0.1	0.1	0.1	0.1	1	0.1	0.1
0.1	0.1	0.1	0.1	0.1	0.1	1	0.1	0.1
0.1	0.1	0.1	0.1	0.1	0.1	1	0.1	0.1
0.1	0.1	0.1	0.1	0.1	0.1	1	0.1	0.1
0.1	0.1	0.1	0.1	0.1	0.1	1	0.1	0.1
0.1	0.1	0.1	0.1	0.1	0.1	1	0.1	0.1
0.1	0.1	0.1	0.1	0.1	0.1	1	0.1	0.1
0.1	0.1	0.1	0.1	0.1	0.1	1	0.1	0.1
0.1	0.1	0.1	0.1	0.1	0.1	1	0.1	0.1
0.1	0.1	0.1	0.1	0.1	0.1	1	0.1	0.1
0.1	0.1	0.1	0.1	0.1	0.1	1	0.1	0.1
0.1	0.1	0.1	0.1	0.1	0.1	1	0.1	0.1
0.1	0.1	0.1	0.1	0.1	0.1	1	0.1	0.1
0.1	0.1	0.1	0.1	0.1	0.1	1	0.1	0.1
0.1	0.1	0.1	0.1	0.1	0.1	1	0.1	0.1
0.1	0.1	0.1	0.1	0.1	0.1	1	0.1	0.1
0.1	0.1	0.1	0.1	0.1	0.1	1	0.1	0.1
0.1	0.1	0.1	0.1	0.1	0.1	1	0.1	0.1
0.1	0.1	0.1	0.1	0.1	0.1	1	0.1	0.1
0.1	0.1	0.1	0.1	0.1	0.1	1	0.1	0.1
0.1	0.1	0.1	0.1	0.1	0.1	1	0.1	0.1
0.1	0.1	0.1	0.1	0.1	0.1	1	0.1	0.1
0.1	0.1	0.1	0.1	0.1	0.1	1	0.1	0.1
0.1	0.1	0.1	0.1	0.1	0.1	1	0.1	0.1
0.1	0.1	0.1	0.1	0.1	0.1	1	0.1	0.1
0.1	0.1	0.1	0.1	0.1	0.1	1	0.1	0.1
0.1	0.1	0.1	0.1	0.1	0.1	1	0.1	0.1
0.1	0.1	0.1	0.1	0.1	0.1	1	0.1	0.1
0.1	0.1	0.1	0.1	0.1	0.1	1	0.1	0.1
0.1	0.1	0.1	0.1	0.1	0.1	1	0.1	0.1
0.1	0.1	0.1	0.1	0.1	0.1	1	0.1	0.1
0.1	0.1	0.1	0.1	0.1	0.1	1	0.1	0.1
0.1	0.1	0.1	0.1	0.1	0.1	1	0.1	0.1
0.1	0.1	0.1	0.1	0.1	0.1	1	0.1	0.1
0.1	0.1	0.1	0.1	0.1	0.1	1	0.1	0.1
0.1	0.1	0.1	0.1	0.1	0.1	1	0.1	0.1
0.1	0.1	0.1	0.1	0.1	0.1	1	0.1	0.1
0.1	0.1	0.1	0.1	0.1	0.1	1	0.1	0.1
0.1	0.1	0.1	0.1	0.1	0.1	1	0.1	0.1
0.1	0.1	0.1	0.1	0.1	0.1	1	0.1	0.1
0.1	0.1	0.1	0.1	0.1	0.1	1	0.1	0.1
0.1	0.1	0.1	0.1	0.1	0.1	1	0.1	0.1
0.1	0.1	0.1	0.1	0.1	0.1	1	0.1	0.1
0.1	0.1	0.1	0.1	0.1	0.1	1	0.1	0.1
0.1	0.1	0.1	0.1	0.1	0.1	1	0.1	0.1
0.1	0.1	0.1	0.1	0.1	0.1	1	0.1	0.1
0.1	0.1	0.1	0.1	0.1	0.1	1	0.1	0.1
0.1	0.1	0.1	0.1	0.1	0.1	1	0.1	0.1
0.1	0.1	0.1	0.1	0.1	0.1	1	0.1	0.1
0.1	0.1	0.1	0.1	0.1	0.1	1	0.1	0.1
0.1	0.1	0.1	0.1	0.1	0.1	1	0.1	0.1
0.1	0.1	0.1	0.1	0.1	0.1	1	0.1	0.1
0.1	0.1	0.1	0.1	0.1	0.1	1	0.1	0.1
0.1	0.1	0.1	0.1	0.1	0.1	1	0.1	0.1
0.1	0.1	0.1	0.1	0.1	0.1	1	0.1	0.1
0.1	0.1	0.1	0.1	0.1	0.1	1	0.1	0.1
0.1	0.1	0.1	0.1	0.1	0.1	1	0.1	0.1
0.1	0.1	0.1	0.1	0.1	0.1	1	0.1	0.1
0.1	0.1	0.1	0.1	0.1	0.1	1	0.1	0.1
0.1	0.1	0.1	0.1	0.1	0.1	1	0.1	0.1
0.1	0.1	0.1	0.1	0.1	0.1	1	0.1	0.1
0.1	0.1	0.1	0.1	0.1	0.1	1	0.1	0.1
0.1	0.1	0.1	0.1	0.1	0.1	1	0.1	0.1
0.1	0.1	0.1	0.1	0.1	0.1	1	0.1	0.1
0.1	0.1	0.1	0.1	0.1	0.1	1	0.1	0.1
0.1	0.1	0.1	0.1	0.1	0.1	1	0.1	0.1
0.1	0.1	0.1	0.1	0.1	0.1	1	0.1	0.1
0.1	0.1	0.1	0.1	0.1	0.1	1	0.1	0.1
0.1	0.1	0.1	0.1	0.1	0.1	1	0.1	0.1
0.1	0.1	0.1	0.1	0.1	0.1	1	0.1	0.1
0.1	0.1	0.1	0.1	0.1	0.1	1	0.1	0.1
0.1	0.1	0.1	0.1	0.1	0.1	1	0.1	0.1
0.1	0.1	0.1	0.1	0.1	0.1	1	0.1	0.1
0.1	0.1	0.1	0.1	0.1	0.1	1	0.1	0.1
0.1	0.1	0.1	0.1	0.1	0.1	1	0.1	0.1
0.1	0.1	0.1	0.1	0.1	0.1	1	0.1	0.1
0.1	0.1	0.1	0.1	0.1	0.1	1	0.1	0.1
0.1	0.1	0.1	0.1	0.1	0.1	1	0.1	0.1
0.1	0.1	0.1	0.1	0.1	0.1	1	0.1	0.1
0.1	0.1	0.1	0.1	0.1	0.1	1	0.1	0.1
0.1	0.1	0.1	0.1	0.1	0.1	1	0.1	0.1
0.1	0.1	0.1	0.1	0.1	0.1	1	0.1	0.1
0.1	0.1	0.1	0.1	0.1	0.1	1	0.1	0.1
0.1	0.1	0.1	0.1	0.1	0.1	1	0.1	0.1
0.1	0.1	0.1	0.1	0.1	0.1	1	0.1	0.1
0.1	0.1	0.1	0.1	0.1	0.1	1	0.1	0.1
0.1	0.1	0.1	0.1	0.1	0.1	1	0.1	0.1
0.1	0.1	0.1	0.1	0.1	0.1	1	0.1	0.1
0.1	0.1	0.1	0.1	0.1	0.1	1	0.1	0.1
0.1	0.1	0.1	0.1	0.1	0.1	1	0.1	0.1
0.1	0.1	0.1	0.1	0.1	0.1	1	0.1	0.1
0.1	0.1	0.1	0.1	0.1	0.1	1	0.1	0.1
0.1	0.1	0.1	0.1	0.1	0.1	1	0.1	0.1
0.1	0.1	0.1	0.1	0.1	0.1	1	0.1	0.1
0.1	0.1	0.1	0.1	0.1	0.1	1	0.1	0.1
0.1	0.1	0.1	0.1	0.1	0.1	1	0.1	0.1
0.1	0.1	0.1	0.1	0.1	0.1	1	0.1	0.1
0.1	0.1	0.1	0.1	0.1	0.1	1	0.1	0.1
0.1	0.1	0.1	0.1	0.1	0.1	1	0.1	0.1
0.1	0.1	0.1	0.1	0.1	0.1	1	0.1	0.1
0.1	0.1	0.1	0.1	0.1	0.1	1	0.1	0.1
0.1	0.1	0.1	0.1	0.1	0.1	1	0.1	0.1
0.1	0.1	0.1	0.1	0.1	0.1	1	0.1	0.1
0.1	0.1	0.1	0.1	0.1	0.1	1	0.1	0.1
0.1	0.1	0.1	0.1	0.1	0.1	1	0.1	0.1
0.1	0.1	0.1	0.1	0.1	0.1	1	0.1	0.1
0.1	0.1	0.1	0.1	0.1	0.1	1	0.1	0.1
0.1	0.1	0.1	0.1	0.1	0.1	1	0.1	0.1
0.1	0.1	0.1	0.1	0.1	0.1	1	0.1	0.1
0.1	0.1	0.1	0.1	0.1	0.1	1	0.1	0.1
0.1	0.1	0.1	0.1	0.1	0.1	1	0.1	0.1
0.1	0.1	0.1	0.1	0.1	0.1	1	0.1	0.1
0.1	0.1	0.1	0.1	0.1	0.1	1	0.1	0.1
0.1	0.1	0.1	0.1	0.1	0.1	1	0.1	0.1
0.1	0.1	0.1	0.1	0.1	0.1	1	0.1	0.1
0.1	0.1	0.1	0.1	0.1	0.1	1	0.1	0.1
0.1	0.1	0.1	0.1	0.1	0.1	1	0.1	0.1
0.1	0.1	0.1	0.1	0.1	0.1	1	0.1	0.1
0.1	0.1	0.1	0.1	0.1	0.1	1	0.1	0.1
0.1	0.1	0.1	0.1	0.1	0.1	1	0.1	0.1
0.1	0.1	0.1	0.1	0.1	0.1	1	0.1	0.1
0.1	0.1	0.1	0.1	0.1	0.1	1	0.1	0.1
0.1	0.1	0.1	0.1	0.1	0.1	1	0.1	0.1
0.1	0.1	0.1	0.1	0.1	0.1	1	0.1	0.1
0.1	0.1	0.1	0.1	0.1	0.1	1	0.1	0.1
0.1	0.1	0.1	0.1	0.1	0.1	1	0.1	0.1
0.1	0.1	0.1	0.1	0.1	0.1	1	0.1	0.1
0.1	0.1	0.1	0.1	0.1	0.1	1	0.1	0.1
0.1	0.1	0.1	0.1	0.1	0.1	1	0.1	0.1
0.1	0.1	0.1	0.1	0.1	0.1	1	0.1	0.1
0.1	0.1	0.1	0.1	0.1	0.1	1	0.1	0.1
0.1	0.1	0.1	0.1	0.1	0.1	1	0.1	0.1
0.1	0.1	0.1	0.1	0.1	0.1	1	0.1	0.1
0.1	0.1	0.1	0.1	0.1	0.1	1	0.1	0.1
0.1	0.1	0.1	0.1	0.1	0.1	1	0.1	0.1
0.1	0.1	0.1	0.1	0.1	0.1	1	0.1	0.1
0.1	0.1	0.1	0.1	0.1	0.1	1	0.1	0.1
0.1	0.1	0.1	0.1	0.1	0.1	1	0.1	0.1
0.1	0.1	0.1	0.1	0.1	0.1	1	0.1	0.1
0.1	0.1	0.1	0.1	0.1	0.1	1	0.1	0.1
0.1	0.1	0.1	0.1	0.1	0.1	1	0.1	0.1
0.1	0.1	0.1	0.1	0.1	0.1	1	0.1	0.1
0.1	0.1	0.1	0.1	0.1	0.1	1	0.1	0.1
0.1	0.1	0.1	0.1	0.1	0.1	1	0.1	0.1
0.1	0.1	0.1	0.1	0.1	0.1	1	0.1	0.1
0.1	0.1	0.1	0.1	0.1	0.1	1	0.1	0.1
0.1	0.1	0.1	0.1	0.1	0.1	1	0.1	0.1
0.1	0.1	0.1	0.1	0.1	0.1	1	0.1	0.1
0.1	0.1	0.1	0.1	0.1	0.1	1	0.1	0.1
0.1	0.1	0.1	0.1	0.1	0.1	1	0.1	0.1
0.1	0.1	0.1	0.1	0.1	0.1	1	0.1	0.1
0.1	0.1	0.1	0.1	0.1	0.1	1	0.1	0.1
0.1	0.1	0.1	0.1	0.1	0.1	1	0.1	0.1
0.1	0.1	0.1	0.1	0.1	0.1	1	0.1	0.1
0.1	0.1	0.1	0.1	0.1	0.1	1	0.1	0.1
0.1	0.1	0.1	0.1	0.1	0.1	1	0.1	0.1
0.1	0.1	0.1	0.1	0.1	0.1	1	0.1	0.1
0.1	0.1	0.1	0.1	0.1	0.1	1	0.1	0.1
0.1	0.1	0.1	0.1	0.1	0.1	1	0.1	0.1
0.1	0.1	0.1	0.1	0.1	0.1	1	0.1	0.1
0.1	0.1	0.1	0.1	0.1	0.1	1	0.1	0.1
0.1	0.1	0.1	0.1	0.1	0.1	1	0.1	0.1
0.1	0.1	0.1	0.1	0.1	0.1	1	0.1	0.1
0.1	0.1	0.1	0.1	0.1	0.1	1	0.1	0.1
0.1	0.1	0.1	0.1	0.1	0.1	1	0.1	0.1
0.1	0.1	0.1	0.1	0.1	0.1	1	0.1	0.1
0.1	0.1	0.1	0.1	0.1	0.1	1	0.1	0.1
0.1	0.1	0.1	0.1	0.1	0.1	1	0.1	0.1
0.1	0.1	0.1	0.1	0.1	0.1	1	0.1	0.1
0.1	0.1	0.1	0.1	0.1	0.1	1	0.1	0.1
0.1	0.1	0.1	0.1	0.1	0.1	1	0.1	0.1
0.1	0.1	0.1	0.1	0.1	0.1	1	0.1	0.1
0.1	0.1	0.1	0.1	0.1	0.1	1	0.1	0.1
0.1	0.1	0.1	0.1	0.1	0.1	1	0.1	0.1
0.1	0.1	0.1	0.1	0.1	0.1	1	0.1	0.1
0.1	0.1	0.1	0.1	0.1	0.1	1	0.1	0.1
0.1	0.1	0.1	0.1	0.1	0.1	1	0.1	0.1
0.1	0.1	0.1	0.1	0.1	0.1	1	0.1	0.1
0.1	0.1	0.1	0.1	0.1	0.1	1	0.1	0.1
0.1	0.1	0.1	0.1	0.1	0.1	1	0.1	0.1
0.1	0.1	0.1	0.1	0.1	0.1	1	0.1	0.1
0.1	0.1	0.1	0.1	0.1	0.1	1	0.1	0.1
0.1	0.1	0.1	0.1	0.1	0.1	1	0.1	0.1
0.1	0.1	0.1	0.1	0.1	0.1	1	0.1	0.1
0.1	0.1	0.1	0.1	0.1	0.1	1	0.1	0.1
0.1	0.1	0.1	0.1	0.1	0.1	1	0.1	0.1
0.1	0.1	0.1	0.1	0.1	0.1	1	0.1	0.1
0.1	0.1	0.1	0.1	0.1	0.1	1	0.1	0.1
0.1	0.1	0.1	0.1	0.1	0.1	1	0.1	0.1
0.1	0.1	0.1	0.1	0.1	0.1	1	0.1	0.1
0.1	0.1	0.1	0.1	0.1	0.1	1	0.1	0.1
0.1	0.1	0.1	0.1	0.1	0.1	1	0.1	0.1
0.1	0.1	0.1	0.1	0.1	0.1	1	0.1	0.1
0.1	0.1	0.1	0.1	0.1	0.1	1	0.1	0.1
0.1	0.1	0.1	0.1	0.1	0.1	1	0.1	0.1
0.1	0.1	0.1	0.1	0.1	0.1	1	0.1	0.1
0.1	0.1	0.1	0.1	0.1	0.1	1	0.1	0.1
0.1	0.1	0.1	0.1	0.1	0.1	1	0.1	0.1
0.1	0.1	0.1	0.1	0.1	0.1	1	0.1	0.1
0.1	0.1	0.1	0.1	0.1	0.1	1	0.1	0.1
0.1	0.1	0.1	0.1	0.1	0.1	1	0.1	0.1
0.1	0.1	0.1	0.1	0.1	0.1	1	0.1	0.1
0.1	0.1	0.1	0.1	0.1	0.1	1	0.1	0.1
0.1	0.1	0.1	0.1	0.1	0.1	1	0.1	0.1
0.1	0.1	0.1	0.1	0.1	0.1	1	0.1	0.1
0.1	0.1	0.1	0.1	0.1	0.1	1	0.1	0.1
0.1	0.1	0.1	0.1	0.1	0.1	1	0.1	0.1
0.1	0.1	0.1	0.1	0.1	0.1	1	0.1	0.1
0.1	0.1	0.1	0.1	0.1	0.1	1	0.1	0.1
0.1	0.1	0.1	0.1	0.1	0.1	1	0.1	0.1
0.1	0.1	0.1	0.1	0.1	0.1	1	0.1	0.1
0.1	0.1	0.1	0.1	0.1	0.1	1	0.1	0.1
0.1	0.1	0.1	0.1	0.1	0.1	1	0.1	0.1
0.1	0.1	0.1	0.1	0.1	0.1	1	0.1	0.1
0.1	0.1	0.1	0.1	0.1	0.1	1	0.1	0.1
0.1	0.1	0.1	0.1	0.1	0.1	1	0.1	0.1
0.1	0.1	0.1	0.1	0.1	0.1	1	0.1	0.1
0.1	0.1	0.1	0.1	0.1	0.1	1	0.1	0.1
0.1	0.1	0.1	0.1	0.1	0.1	1	0.1	0.1
0.1	0.1	0.1	0.1	0.1	0.1	1	0.1	0.1
0.1	0.1	0.1	0.1	0.1	0.1	1	0.1	0.1
0.1	0.1	0.1	0.1	0.1	0.1	1	0.1	0.1
0.1	0.1	0.1	0.1	0.1	0.1	1	0.1	0.1
0.1	0.1	0.1	0.1	0.1	0.1	1	0.1	0.1
0.1	0.1	0.1	0.1	0.1	0.1	1	0.1	0.1
0.1	0.1	0.1	0.1	0.1	0.1	1	0.1	0.1
0.1	0.1	0.1	0.1	0.1	0.1	1	0.1	0.1
0.1	0.1	0.1	0.1	0.1	0.1	1	0.1	0.1
0.1	0.1	0.1	0.1	0.1	0.1	1	0.1	0.1
0.1	0.1	0.1	0.1	0.1	0.1	1	0.1	0.1
0.1	0.1	0.1	0.1	0.1	0.1	1	0.1	0.1
0.1	0.1	0.1	0.1	0.1	0.1	1	0.1	0.1
0.1	0.1	0.1	0.1	0.1	0.1	1	0.1	0.1
0.1	0.1	0.1	0.1	0.1	0.1	1	0.1	0.1
0.1	0.1	0.1	0.1	0.1	0.1	1	0.1	0.1
0.1	0.1	0.1	0.1	0.1	0.1	1	0.1	0.1
0.1	0.1	0.1	0.1	0.1	0.1	1	0.1	0.1
0.1	0.1	0.1	0.1	0.1	0.1	1	0.1	0.1
0.1	0.1	0.1	0.1	0.1	0.1	1	0.1	0.1
0.1	0.1	0.1	0.1	0.1	0.1	1	0.1	0.1
0.1	0.1	0.1	0.1	0.1	0.1	1	0.1	0.1
0.1	0.1	0.1	0.1	0.1	0.1	1	0.1	0.1
0.1	0.1	0.1	0.1	0.1	0.1	1	0.1	0.1
0.1	0.1	0.1	0.1	0.1	0.1	1	0.1	0.1
0.1	0.1	0.1	0.1	0.1	0.1	1	0.1	0.1
0.1	0.1	0.1	0.1	0.1	0.1	1	0.1	0.1
0.1	0.1	0.1	0.1	0.1	0.1	1	0.1	0.1
0.1	0.1	0.1	0.1	0.1	0.1	1	0.1	0.1
0.1	0.1	0.1	0.1	0.1	0.1	1	0.1	0.1
0.1	0.1	0.1	0.1	0.1	0.1	1	0.1	0.1
0.1	0.1	0.1	0.1	0.1	0.1	1	0.1	0.1
0.1	0.1	0.1	0.1	0.1	0.1	1	0.1	0.1
0.1	0.1	0.1	0.1	0.1	0.1	1	0.1	0.1
0.1	0.1	0.1	0.1	0.1	0.1	1	0.1	0.1
0.1	0.1	0.1	0.1	0.1	0.1	1	0.1	0.1
0.1	0.1	0.1	0.1	0.1	0.1	1	0.1	0.1
0.1	0.1	0.1	0.1	0.1	0.1	1	0.1	0.1
0.1	0.1	0.1	0.1	0.1	0.1	1	0.1	0.1
0.1	0.1	0.1	0.1	0.1	0.1	1	0.1	0.1
0.1	0.1	0.1	0.1	0.1	0.1	1	0.1	0.1
0.1	0.1	0.1	0.1	0.1	0.1	1	0.1	0.1
0.1	0.1	0.1	0.1	0.1	0.1	1	0.1	0.1
0.1	0.1	0.1	0.1	0.1	0.1	1	0.1	0.1
0.1	0.1	0.1	0.1	0.1	0.1	1	0.1	0.1
0.1	0.1	0.1	0.1	0.1	0.1	1	0.1	0.1
0.1	0.1	0.1	0.1	0.1	0.1	1	0.1	0.1
0.1	0.1	0.1	0.1	0.1	0.1	1	0.1	0.1
0.1	0.1	0.1	0.1	0.1	0.1	1	0.1	0.1
0.1	0.1	0.1	0.1	0.1	0.1	1	0.1	0.1
0.1	0.1	0.1	0.1	0.1	0.1	1	0.1	0.1
0.1	0.1	0.1	0.1	0.1	0.1	1	0.1	0.1
0.1	0.1	0.1	0.1	0.1	0.1	1	0.1	0.1
0.1	0.1	0.1	0.1	0.1	0.1	1	0.1	0.1
0.1	0.1	0.1	0.1	0.1	0.1	1	0.1	0.1
0.1	0.1	0.1	0.1	0.1	0.1	1	0.1	0.1
0.1	0.1	0.1	0.1	0.1	0.1	1	0.1	0.1
0.1	0.1	0.1	0.1	0.1	0.1	1	0.1	0.1
0.1	0.1	0.1	0.1	0.1	0.1	1	0.1	0.1
0.1	0.1	0.1	0.1	0.1	0.1	1	0.1	0.1
0.1	0.1	0.1	0.1	0.1	0.1	1	0.1	0.1
0.1	0.1	0.1	0.1	0.1	0.1	1	0.1	0.1
0.1	0.1	0.1	0.1	0.1	0.1	1	0.1	0.1
0.1	0.1	0.1	0.1	0.1	0.1	1	0.1	0.1
0.1	0.1	0.1	0.1	0.1	0.1	1	0.1	0.1
0.1	0.1	0.1	0.1	0.1	0.1	1	0.1	0.1
0.1	0.1	0.1	0.1	0.1	0.1	1	0.1	0.1
0.1	0.1	0.1	0.1	0.1	0.1	1	0.1	0.1
0.1	0.1	0.1	0.1	0.1	0.1	1	0.1	0.1
0.1	0.1	0.1	0.1	0.1	0.1	1	0.1	0.1
0.1	0.1	0.1	0.1	0.1	0.1	1	0.1	0.1
0.1	0.1	0.1	0.1	0.1	0.1	1	0.1	0.1
0.1	0.1	0.1	0.1	0.1	0.1	1	0.1	0.1
0.1	0.1	0.1	0.1	0.1	0.1	1	0.1	0.1
0.1	0.1	0.1	0.1	0.1	0.1	1	0.1	0.1
0.1	0.1	0.1	0.1	0.1	0.1	1	0.1	0.1
0.1	0.1	0.1	0.1	0.1	0.1	1	0.1	0.1
0.1	0.1	0.1	0.1	0.1	0.1	1	0.1	0.1
0.1	0.1	0.1	0.1	0.1	0.1	1	0.1	0.1
0.1	0.1	0.1	0.1	0.1	0.1	1	0.1	0.1
0.1	0.1	0.1	0.1	0.1	0.1	1	0.1	0.1
0.1	0.1	0.1	0.1	0.1	0.1	1	0.1	0.1
0.1	0.1	0.1	0.1	0.1	0.1	1	0.1	0.1
0.1	0.1	0.1	0.1	0.1	0.1	1	0.1	0.1
0.1	0.1	0.1	0.1	0.1	0.1	1	0.1	0.1
0.1	0.1	0.1	0.1	0.1	0.1	1	0.1	0.1
0.1	0.1	0.1	0.1	0.1	0.1	1	0.1	0.1
0.1	0.1	0.1	0.1	0.1	0.1	1	0.1	0.1
0.1	0.1	0.1	0.1	0.1	0.1	1	0.1	0.1
0.1	0.1	0.1	0.1	0.1	0.1	1	0.1	0.1
0.1	0.1	0.1	0.1	0.1	0.1	1	0.1	0.1
0.1	0.1	0.1	0.1	0.1	0.1	1	0.1	0.1
0.1	0.1	0.1	0.1	0.1	0.1	1	0.1	0.1
0.1	0.1	0.1	0.1	0.1	0.1	1	0.1	0.1
0.1	0.1	0.1	0.1	0.1	0.1	1	0.1	0.1
0.1	0.1	0.1	0.1	0.1	0.1	1	0.1	0.1
0.1	0.1	0.1	0.1	0.1	0.1	1	0.1	0.1
0.1	0.1	0.1	0.1	0.1	0.1	1	0.1	0.1
0.1	0.1	0.1	0.1	0.1	0.1	1	0.1	0.1
0.1	0.1	0.1	0.1	0.1	0.1	1	0.1	0.1
0.1	0.1	0.1	0.1	0.1	0.1	1	0.1	0.1
0.1	0.1	0.1	0.1	0.1	0.1	1	0.1	0.1
0.1	0.1	0.1	0.1	0.1	0.1	1	0.1	0.1
0.1	0.1	0.1	0.1	0.1	0.1	1	0.1	0.1
0.1	0.1	0.1	0.1	0.1	0.1	1	0.1	0.1
0.1	0.1	0.1	0.1	0.1	0.1	1	0.1	0.1
0.1	0.1	0.1	0.1	0.1	0.1	1	0.1	0.1
0.1	0.1	0.1	0.1	0.1	0.1	1	0.1	0.1
0.1	0.1	0.1	0.1	0.1	0.1	1	0.1	0.1
0.1	0.1	0.1	0.1	0.1	0.1	1	0.1	0.1
0.1	0.1	0.1	0.1	0.1	0.1	1	0.1	0.1
0.1	0.1	0.1	0.1	0.1	0.1	1	0.1	0.1
0.1	0.1	0.1	0.1	0.1	0.1	1	0.1	0.1
0.1	0.1	0.1	0.1	0.1	0.1	1	0.1	0.1
0.1	0.1	0.1	0.1	0.1	0.1	1	0.1	0.1
0.1	0.1	0.1	0.1	0.1	0.1	1	0.1	0.1
0.1	0.1	0.1	0.1	0.1	0.1	1	0.1	0.1
0.1	0.1	0.1	0.1	0.1	0.1	1	0.1	0.1
0.1	0.1	0.1	0.1	0.1	0.1	1	0.1	0.1
0.1	0.1	0.1	0.1	0.1	0.1	1	0.1	0.1
0.1	0.1	0.1	0.1	0.1	0.1	1	0.1	0.1
0.1	0.1	0.1	0.1	0.1	0.1	1	0.1	0.1
0.1	0.1	0.1	0.1	0.1	0.1	1	0.1	0.1
0.1	0.1	0.1	0.1	0.1	0.1	1	0.1	0.1
0.1	0.1	0.1	0.1	0.1	0.1	1	0.1	0.1
0.1	0.1	0.1	0.1	0.1	0.1	1	0.1	0.1
0.1	0.1	0.1	0.1	0.1	0.1	1	0.1	0.1
0.1	0.1	0.1	0.1	0.1	0.1	1	0.1	0.1
0.1	0.1	0.1	0.1	0.1	0.1	1	0.1	0.1
0.1	0.1	0.1	0.1	0.1	0.1	1	0.1	0.1
0.1	0.1	0.1	0.1	0.1	0.1	1	0.1	0.1
0.1	0.1	0.1	0.1	0.1	0.1	1	0.1	0.1
0.1	0.1	0.1	0.1	0.1	0.1	1	0.1	0.1
0.1	0.1	0.1	0.1	0.1	0.1	1	0.1	0.1
0.1	0.1	0.1	0.1	0.1	0.1	1	0.1	0.1
0.1	0.1	0.1	0.1	0.1	0.1	1	0.1	0.1
0.1	0.1	0.1	0.1	0.1	0.1	1	0.1	0.1
0.1	0.1	0.1	0.1	0.1	0.1	1	0.1	0.1
0.1	0.1	0.1	0.1	0.1	0.1	1	0.1	0.1
0.1	0.1	0.1	0.1	0.1	0.1	1	0.1	0.1
0.1	0.1	0.1	0.1	0.1	0.1	1	0.1	0.1
0.1	0.1	0.1	0.1	0.1	0.1	1	0.1	0.1
0.1	0.1	0.1	0.1	0.1	0.1	1	0.1	0.1
0.1	0.1	0.1	0.1	0.1	0.1	1	0.1	0.1
0.1	0.1	0.1	0.1	0.1	0.1	1	0.1	0.1
0.1	0.1	0.1	0.1	0.1	0.1	1	0.1	0.1
0.1	0.1	0.1	0.1	0.1	0.1	1	0.1	0.1
0.1	0.1	0.1	0.1	0.1	0.1	1	0.1	0.1
0.1	0.1	0.1	0.1	0.1	0.1	1	0.1	0.1
0.1	0.1	0.1	0.1	0.1	0.1	1	0.1	0.1
0.1	0.1	0.1	0.1	0.1	0.1	1	0.1	0.1
0.1	0.1	0.1	0.1	0.1	0.1	1	0.1	0.1
0.1	0.1	0.1	0.1	0.1	0.1	1	0.1	0.1
0.1	0.1	0.1	0.1	0.1	0.1	1	0.1	0.1
0.1	0.1	0.1	0.1	0.1	0.1	1	0.1	0.1
0.1	0.1	0.1	0.1	0.1	0.1	1	0.1	0.1
0.1	0.1	0.1	0.1	0.1	0.1	1	0.1	0.1
0.1	0.1	0.1	0.1	0.1	0.1	1	0.1	0.1
0.1	0.1	0.1	0.1	0.1	0.1	1	0.1	0.1
0.1	0.1	0.1	0.1	0.1	0.1	1	0.1	0.1
0.1	0.1	0.1	0.1	0.1	0.1	1	0.1	0.1
0.1	0.1	0.1	0.1	0.1	0.1	1	0.1	0.1
0.1	0.1	0.1	0.1	0.1	0.1	1	0.1	0.1
0.1	0.1	0.1	0.1	0.1	0.1	1	0.1	0.1
0.1	0.1	0.1	0.1	0.1	0.1	1	0.1	0.1
0.1	0.1	0.1	0.1	0.1	0.1	1	0.1	0.1
0.1	0.1	0.1	0.1	0.1	0.1	1	0.1	0.1
0.1	0.1	0.1	0.1	0.1	0.1	1	0.1	0.1
0.1	0.1	0.1	0.1	0.1	0.1	1	0.1	0.1
0.1	0.1	0.1	0.1	0.1	0.1	1	0.1	0.1
0.1	0.1	0.1	0.1	0.1	0.1	1	0.1	0.1
0.1	0.1	0.1	0.1	0.1	0.1	1	0.1	0.1
0.1	0.1	0.1	0.1	0.1	0.1	1	0.1	0.1
0.1	0.1	0.1	0.1	0.1	0.1	1	0.1	0.1
0.1	0.1	0.1	0.1	0.1	0.1	1	0.1	0.1
0.1	0.1	0.1	0.1	0.1	0.1	1	0.1	0.1
0.1	0.1	0.1	0.1	0.1	0.1	1	0.1	0.1
0.1	0.1	0.1	0.1	0.1	0.1	1	0.1	0.1
0.1	0.1	0.1	0.1	0.1	0.1	1	0.1	0.1
0.1	0.1	0.1	0.1	0.1	0.1	1	0.1	0.1
0.1	0.1	0.1	0.1	0.1	0.1	1	0.1	0.1
0.1	0.1	0.1	0.1	0.1	0.1	1	0.1	0.1
0.1	0.1	0.1	0.1	0.1	0.1	1	0.1	0.1
0.1	0.1	0.1	0.1	0.1	0.1	1	0.1	0.1
0.1	0.1	0.1	0.1	0.1	0.1	1	0.1	0.1
0.1	0.1	0.1	0.1	0.1	0.1	1	0.1	0.1
0.1	0.1	0.1	0.1	0.1	0.1	1	0.1	0.1
0.1	0.1	0.1	0.1	0.1	0.1	1	0.1	0.1
0.1	0.1	0.1	0.1	0.1	0.1	1	0.1	0.1
0.1	0.1	0.1	0.1	0.1	0.1	1	0.1	0.1
0.1	0.1	0.1	0.1	0.1	0.1	1	0.1	0.1
0.1	0.1	0.1	0.1	0.1	0.1	1	0.1	0.1
0.1	0.1	0.1	0.1	0.1	0.1	1	0.1	0.1
0.1	0.1	0.1	0.1	0.1	0.1	1	0.1	0.1
0.1	0.1	0.1	0.1	0.1	0.1	1	0.1	0.1
0.1	0.1	0.1	0.1	0.1	0.1	1	0.1	0.1
0.1	0.1	0.1	0.1	0.1	0.1	1	0.1	0.1
0.1	0.1	0.1	0.1	0.1	0.1	1	0.1	0.1
0.1	0.1	0.1	0.1	0.1	0.1	1	0.1	0.1
0.1	0.1	0.1	0.1	0.1	0.1	1	0.1	0.1
0.1	0.1	0.1	0.1	0.1	0.1	1	0.1	0.1
0.1	0.1	0.1	0.1	0.1	0.1	1	0.1	0.1
0.1	0.1	0.1	0.1	0.1	0.1	1	0.1	0.1
0.1	0.1	0.1	0.1	0.1	0.1	1	0.1	0.1
0.1	0.1	0.1	0.1	0.1	0.1	1	0.1	0.1
0.1	0.1	0.1	0.1	0.1	0.1	1	0.1	0.1
0.1	0.1	0.1	0.1	0.1	0.1	1	0.1	0.1
0.1	0.1	0.1	0.1	0.1	0.1	1	0.1	0.1
0.1	0.1	0.1	0.1	0.1	0.1	1	0.1	0.1
0.1	0.1	0.1	0.1	0.1	0.1	1	0.1	0.1
0.1	0.1	0.1	0.1	0.1	0.1	1	0.1	0.1
0.1	0.1	0.1	0.1	0.1	0.1	1	0.1	0.1
0.1	0.1	0.1	0.1	0.1	0.1	1	0.1	0.1
0.1	0.1	0.1	0.1	0.1	0.1	1	0.1	0.1
0.1	0.1	0.1	0.1	0.1	0.1	1	0.1	0.1
0.1	0.1	0.1	0.1	0.1	0.1	1	0.1	0.1
0.1	0.1	0.1	0.1	0.1	0.1	1	0.1	0.1
0.1	0.1	0.1	0.1	0.1	0.1	1	0.1	0.1
0.1	0.1	0.1	0.1	0.1	0.1	1	0.1	0.1
0.1	0.1	0.1	0.1	0.1	0.1	1	0.1	0.1
0.1	0.1	0.1	0.1	0.1	0.1	1	0.1	0.1
0.1	0.1	0.1	0.1	0.1	0.1	1	0.1	0.1
0.1	0.1	0.1	0.1	0.1	0.1	1	0.1	0.1
0.1	0.1	0.1	0.1	0.1	0.1	1	0.1	0.1
0.1	0.1	0.1	0.1	0.1	0.1	1	0.1	0.1
0.1	0.1	0.1	0.1	0.1	0.1	1	0.1	0.1
0.1	0.1	0.1	0.1	0.1	0.1	1	0.1	0.1
0.1	0.1	0.1	0.1	0.1	0.1	1	0.1	0.1
0.1	0.1	0.1	0.1	0.1	0.1	1	0.1	0.1
0.1	0.1	0.1	0.1	0.1	0.1	1	0.1	0.1
0.1	0.1	0.1	0.1	0.1	0.1	1	0.1	0.1
0.1	0.1	0.1	0.1	0.1	0.1	1	0.1	0.1
0.1	0.1	0.1	0.1	0.1	0.1	1	0.1	0.1
0.1	0.1	0.1	0.1	0.1	0.1	1	0.1	0.1
0.1	0.1	0.1	0.1	0.1	0.1	1	0.1	0.1
0.1	0.1	0.1	0.1	0.1	0.1	1	0.1	0.1
0.1	0.1	0.1	0.1	0.1	0.1	1	0.1	0.1
0.1	0.1	0.1	0.1	0.1	0.1	1	0.1	0.1
0.1	0.1	0.1	0.1	0.1	0.1	1	0.1	0.1
0.1	0.1	0.1	0.1	0.1	0.1	1	0.1	0.1
0.1	0.1	0.1	0.1	0.1	0.1	1	0.1	0.1
0.1	0.1	0.1	0.1	0.1	0.1	1	0.1	0.1
0.1	0.1	0.1	0.1	0.1	0.1	1	0.1	0.1
0.1	0.1	0.1	0.1	0.1	0.1	1	0.1	0.1
0.1	0.1	0.1	0.1	0.1	0.1	1	0.1	0.1
0.1	0.1	0.1	0.1	0.1	0.1	1	0.1	0.1
0.1	0.1	0.1	0.1	0.1	0.1	1	0.1	0.1
0.1	0.1	0.1	0.1	0.1	0.1	1	0.1	0.1
0.1	0.1	0.1	0.1	0.1	0.1	1	0.1	0.1
0.1	0.1	0.1	0.1	0.1	0.1	1	0.1	0.1
0.1	0.1	0.1	0.1	0.1	0.1	1	0.1	0.1
0.1	0.1	0.1	0.1	0.1	0.1	1	0.1	0.1
0.1	0.1	0.1	0.1	0.1	0.1	1	0.1	0.1
0.1	0.1	0.1	0.1	0.1	0.1	1	0.1	0.1
0.1	0.1	0.1	0.1	0.1	0.1	1	0.1	0.1
0.1	0.1	0.1	0.1	0.1	0.1	1	0.1	0.1
0.1	0.1	0.1	0.1	0.1	0.1	1	0.1	0.1
0.1	0.1	0.1	0.1	0.1	0.1	1	0.1	0.1
0.1	0.1	0.1	0.1	0.1	0.1	1	0.1	0.1
0.1	0.1	0.1	0.1	0.1	0.1	1	0.1	0.1
0.1	0.1	0.1	0.1	0.1	0.1	1	0.1	0.1
0.1	0.1	0.1	0.1	0.1	0.1	1	0.1	0.1
0.1	0.1	0.1	0.1	0.1	0.1	1	0.1	0.1
0.1	0.1	0.1	0.1	0.1	0.1	1	0.1	0.1
0.1	0.1	0.1	0.1	0.1	0.1	1	0.1	0.1
0.1	0.1	0.1	0.1	0.1	0.1	1	0.1	0.1
0.1	0.1	0.1	0.1	0.1	0.1	1	0.1	0.1
0.1	0.1	0.1	0.1	0.1	0.1	1	0.1	0.1
0.1	0.1	0.1	0.1	0.1	0.1	1	0.1	0.1
0.1	0.1	0.1	0.1	0.1	0.1	1	0.1	0.1
0.1	0.1	0.1	0.1	0.1	0.1	1	0.1	0.1
0.1	0.1	0.1	0.1	0.1	0.1	1	0.1	0.1
0.1	0.1	0.1	0.1	0.1	0.1	1	0.1	0.1
0.1	0.1	0.1	0.1	0.1	0.1	1	0.1	0.1
0.1	0.1	0.1	0.1	0.1	0.1	1	0.1	0.1
0.1	0.1	0.1	0.1	0.1	0.1	1	0.1	0.1
0.1	0.1	0.1	0.1	0.1	0.1	1	0.1	0.1
0.1	0.1	0.1	0.1	0.1	0.1	1	0.1	0.1
0.1	0.1	0.1	0.1	0.1	0.1	1	0.1	0.1
0.1	0.1	0.1	0.1	0.1	0.1	1	0.1	0.1
0.1	0.1	0.1	0.1	0.1	0.1	1	0.1	0.1
0.1	0.1	0.1	0.1	0.1	0.1	1	0.1	0.1
0.1	0.1	0.1	0.1	0.1	0.1	1	0.1	0.1
0.1	0.1	0.1	0.1	0.1	0.1	1	0.1	0.1
0.1	0.1	0.1	0.1	0.1	0.1	1	0.1	0.1
0.1	0.1	0.1	0.1	0.1	0.1	1	0.1	0.1
0.1	0.1	0.1	0.1	0.1	0.1	1	0.1	0.1
0.1	0.1	0.1	0.1	0.1	0.1	1	0.1	0.1
0.1	0.1	0.1	0.1	0.1	0.1	1	0.1	0.1
0.1	0.1	0.1	0.1	0.1	0.1	1	0.1	0.1
0.1	0.1	0.1	0.1	0.1	0.1	1	0.1	0.1
0.1	0.1	0.1	0.1	0.1	0.1	1	0.1	0.1
0.1	0.1	0.1	0.1	0.1	0.1	1	0.1	0.1
0.1	0.1	0.1	0.1	0.1	0.1	1	0.1	0.1
0.1	0.1	0.1	0.1	0.1	0.1	1	0.1	0.1
0.1	0.1	0.1	0.1	0.1	0.1	1	0.1	0.1
0.1	0.1	0.1	0.1	0.1	0.1	1	0.1	0.1
0.1	0.1	0.1	0.1	0.1	0.1	1	0.1	0.1
0.1	0.1	0.1	0.1	0.1	0.1	1	0.1	0.1
0.1	0.1	0.1	0.1	0.1	0.1	1	0.1	0.1
0.1	0.1	0.1	0.1	0.1	0.1	1	0.1	0.1
0.1	0.1	0.1	0.1	0.1	0.1	1	0.1	0.1
0.1	0.1	0.1	0.1	0.1	0.1	1	0.1	0.1
0.1	0.1	0.1	0.1	0.1	0.1	1	0.1	0.1
0.1	0.1	0.1	0.1	0.1	0.1	1	0.1	0.1
0.1	0.1	0.1	0.1	0.1	0.1	1	0.1	0.1
0.1	0.1	0.1	0.1	0.1	0.1	1	0.1	0.1
0.1	0.1	0.1	0.1	0.1	0.1	1	0.1	0.1
0.1	0.1	0.1	0.1	0.1	0.1	1	0.1	0.1
0.1	0.1	0.1	0.1	0.1	0.1	1	0.1	0.1
0.1	0.1	0.1	0.1	0.1	0.1	1	0.1	0.1
0.1	0.1	0.1	0.1	0.1	0.1	1	0.1	0.1
0.1	0.1	0.1	0.1	0.1	0.1	1	0.1	0.1
0.1	0.1	0.1	0.1	0.1	0.1	1	0.1	0.1
0.1	0.1	0.1	0.1	0.1	0.1	1	0.1	0.1
0.1	0.1	0.1	0.1	0.1	0.1	1	0.1	0.1
0.1	0.1	0.1	0.1	0.1	0.1	1	0.1	0.1
0.1	0.1	0.1	0.1	0.1	0.1	1	0.1	0.1
0.1	0.1	0.1	0.1	0.1	0.1	1	0.1	0.1
0.1	0.1	0.1	0.1	0.1	0.1	1	0.1	0.1
0.1	0.1	0.1	0.1	0.1	0.1	1	0.1	0.1
0.1	0.1	0.1	0.1	0.1	0.1	1	0.1	0.1
0.1	0.1	0.1	0.1	0.1	0.1	1	0.1	0.1
0.1	0.1	0.1	0.1	0.1	0.1	1	0.1	0.1
0.1	0.1	0.1	0.1	0.1	0.1	1	0.1	0.1
0.1	0.1	0.1	0.1	0.1	0.1	1	0.1	0.1
0.1	0.1	0.1	0.1	0.1	0.1	1	0.1	0.1
0.1	0.1	0.1	0.1	0.1	0.1	1	0.1	0.1
0.1	0.1	0.1	0.1	0.1	0.1	1	0.1	0.1
0.1	0.1	0.1	0.1	0.1	0.1	1	0.1	0.1
0.1	0.1	0.1	0.1	0.1	0.1	1	0.1	0.1
0.1	0.1	0.1	0.1	0.1	0.1	1	0.1	0.1
0.1	0.1	0.1	0.1	0.1	0.1	1	0.1	0.1
0.1	0.1	0.1	0.1	0.1	0.1	1	0.1	0.1
0.1	0.1	0.1	0.1	0.1	0.1	1	0.1	0.1
0.1	0.1	0.1	0.1	0.1	0.1	1	0.1	0.1
0.1	0.1	0.1	0.1	0.1	0.1	1	0.1	0.1
0.1	0.1	0.1	0.1	0.1	0.1	1	0.1	0.1
0.1	0.1	0.1	0.1	0.1	0.1	1	0.1	0.1
0.1	0.1	0.1	0.1	0.1	0.1	1	0.1	0.1
0.1	0.1	0.1	0.1	0.1	0.1	1	0.1	0.1
0.1	0.1	0.1	0.1	0.1	0.1	1	0.1	0.1
0.1	0.1	0.1	0.1	0.1	0.1	1	0.1	0.1
0.1	0.1	0.1	0.1	0.1	0.1	1	0.1	0.1
0.1	0.1	0.1	0.1	0.1	0.1	1	0.1	0.1
0.1	0.1	0.1	0.1	0.1	0.1	1	0.1	0.1
0.1	0.1	0.1	0.1	0.1	0.1	1	0.1	0.1
0.1	0.1	0.1	0.1	0.1	0.1	1	0.1	0.1
0.1	0.1	0.1	0.1	0.1	0.1	1	0.1	0.1
0.1	0.1	0.1	0.1	0.1	0.1	1	0.1	0.1
0.1	0.1	0.1	0.1	0.1	0.1	1	0.1	0.1
0.1	0.1	0.1	0.1	0.1	0.1	1	0.1	0.1
0.1	0.1	0.1	0.1	0.1	0.1	1	0.1	0.1
0.1	0.1	0.1	0.1	0.1	0.1	1	0.1	0.1
0.1	0.1	0.1	0.1	0.1	0.1	1	0.1	0.1
0.1	0.1	0.1	0.1	0.1	0.1	1	0.1	0.1
0.1	0.1	0.1	0.1	0.1	0.1	1	0.1	0.1
0.1	0.1	0.1	0.1	0.1	0.1	1	0.1	0.1
0.1	0.1	0.1	0.1	0.1	0.1	1	0.1	0.1
0.1	0.1	0.1	0.1	0.1	0.1	1	0.1	0.1
0.1	0.1	0.1	0.1	0.1	0.1	1	0.1	0.1
0.1	0.1	0.1	0.1	0.1	0.1	1	0.1	0.1
0.1	0.1	0.1	0.1	0.1	0.1	1	0.1	0.1
0.1	0.1	0.1	0.1	0.1	0.1	1	0.1	0.1
0.1	0.1	0.1	0.1	0.1	0.1	1	0.1	0.1
0.1	0.1	0.1	0.1	0.1	0.1	1	0.1	0.1
0.1	0.1	0.1	0.1	0.1	0.1	1	0.1	0.1
0.1	0.1	0.1	0.1	0.1	0.1	1	0.1	0.1
0.1	0.1	0.1	0.1	0.1	0.1	1	0.1	0.1
0.1	0.1	0.1	0.1	0.1	0.1	1	0.1	0.1
0.1	0.1	0.1	0.1	0.1	0.1	1	0.1	0.1
0.1	0.1	0.1	0.1	0.1	0.1	1	0.1	0.1
0.1	0.1	0.1	0.1	0.1	0.1	1	0.1	0.1
0.1	0.1	0.1	0.1	0.1	0.1	1	0.1	0.1
0.1	0.1	0.1	0.1	0.1	0.1	1	0.1	0.1
0.1	0.1	0.1	0.1	0.1	0.1	1	0.1	0.1
0.1	0.1	0.1	0.1	0.1	0.1	1	0.1	0.1
0.1	0.1	0.1	0.1	0.1	0.1	1	0.1	0.1
0.1	0.1	0.1	0.1	0.1	0.1	1	0.1	0.1
0.1	0.1	0.1	0.1	0.1	0.1	1	0.1	0.1
0.1	0.1	0.1	0.1	0.1	0.1	1	0.1	0.1
0.1	0.1	0.1	0.1	0.1	0.1	1	0.1	0.1
0.1	0.1	0.1	0.1	0.1	0.1	1	0.1	0.1
0.1	0.1	0.1	0.1	0.1	0.1	1	0.1	0.1
0.1	0.1	0.1	0.1	0.1	0.1	1	0.1	0.1
0.1	0.1	0.1	0.1	0.1	0.1	1	0.1	0.1
0.1	0.1	0.1	0.1	0.1	0.1	1	0.1	0.1
0.1	0.1	0.1	0.1	0.1	0.1	1	0.1	0.1
0.1	0.1	0.1	0.1	0.1	0.1	1	0.1	0.1
0.1	0.1	0.1	0.1	0.1	0.1	1	0.1	0.1
0.1	0.1	0.1	0.1	0.1	0.1	1	0.1	0.1
0.1	0.1	0.1	0.1	0.1	0.1	1	0.1	0.1
0.1	0.1	0.1	0.1	0.1	0.1	1	0.1	0.1
0.1	0.1	0.1	0.1	0.1	0.1	1	0.1	0.1
0.1	0.1	0.1	0.1	0.1	0.1	1	0.1	0.1
0.1	0.1	0.1	0.1	0.1	0.1	1	0.1	0.1
0.1	0.1	0.1	0.1	0.1	0.1	1	0.1	0.1
0.1	0.1	0.1	0.1	0.1	0.1	1	0.1	0.1
0.1	0.1	0.1	0.1	0.1	0.1	1	0.1	0.1
0.1	0.1	0.1	0.1	0.1	0.1	1	0.1	0.1
0.1	0.1	0.1	0.1	0.1	0.1	1	0.1	0.1
0.1	0.1	0.1	0.1	0.1	0.1	1	0.1	0.1
0.1	0.1	0.1	0.1	0.1	0.1	1	0.1	0.1
0.1	0.1	0.1	0.1	0.1	0.1	1	0.1	0.1
0.1	0.1	0.1	0.1	0.1	0.1	1	0.1	0.1
0.1	0.1	0.1	0.1	0.1	0.1	1	0.1	0.1
0.1	0.1	0.1	0.1	0.1	0.1	1	0.1	0.1
0.1	0.1	0.1	0.1	0.1	0.1	1	0.1	0.1
0.1	0.1	0.1	0.1	0.1	0.1	1	0.1	0.1
0.1	0.1	0.1	0.1	0.1	0.1	1	0.1	0.1
0.1	0.1	0.1	0.1	0.1	0.1	1	0.1	0.1
0.1	0.1	0.1	0.1	0.1	0.1	1	0.1	0.1
0.1	0.1	0.1	0.1	0.1	0.1	1	0.1	0.1
0.1	0.1	0.1	0.1	0.1	0.1	1	0.1	0.1
0.1	0.1	0.1	0.1	0.1	0.1	1	0.1	0.1
0.1	0.1	0.1	0.1	0.1	0.1	1	0.1	0.1
0.1	0.1	0.1	0.1	0.1	0.1	1	0.1	0.1
0.1	0.1	0.1	0.1	0.1	0.1	1	0.1	0.1
0.1	0.1	0.1	0.1	0.1	0.1	1	0.1	0.1
0.1	0.1	0.1	0.1	0.1	0.1	1	0.1	0.1
0.1	0.1	0.1	0.1	0.1	0.1	1	0.1	0.1
0.1	0.1	0.1	0.1	0.1	0.1	1	0.1	0.1
0.1	0.1	0.1	0.1	0.1	0.1	1	0.1	0.1
0.1	0.1	0.1	0.1	0.1	0.1	1	0.1	0.1
0.1	0.1	0.1	0.1	0.1	0.1	1	0.1	0.1
0.1	0.1	0.1	0.1	0.1	0.1	1	0.1	0.1
0.1	0.1	0.1	0.1	0.1	0.1	1	0.1	0.1
0.1	0.1	0.1	0.1	0.1	0.1	1	0.1	0.1
0.1	0.1	0.1	0.1	0.1	0.1	1	0.1	0.1
0.1	0.1	0.1	0.1	0.1	0.1	1	0.1	0.1
0.1	0.1	0.1	0.1	0.1	0.1	1	0.1	0.1
0.1	0.1	0.1	0.1	0.1	0.1	1	0.1	0.1
0.1	0.1	0.1	0.1	0.1	0.1	1	0.1	0.1
0.1	0.1	0.1	0.1	0.1	0.1	1	0.1	0.1
0.1	0.1	0.1	0.1	0.1	0.1	1	0.1	0.1
0.1	0.1	0.1	0.1	0.1	0.1	1	0.1	0.1
0.1	0.1	0.1	0.1	0.1	0.1	1	0.1	0.1
0.1	0.1	0.1	0.1	0.1	0.1	1	0.1	0.1
0.1	0.1	0.1	0.1	0.1	0.1	1	0.1	0.1
0.1	0.1	0.1	0.1	0.1	0.1	1	0.1	0.1
0.1	0.1	0.1	0.1	0.1	0.1	1	0.1	0.1
0.1	0.1	0.1	0.1	0.1	0.1	1	0.1	0.1
0.1	0.1	0.1	0.1	0.1	0.1	1	0.1	0.1
0.1	0.1	0.1	0.1	0.1	0.1	1	0.1	0.1
0.1	0.1	0.1	0.1	0.1	0.1	1	0.1	0.1
0.1	0.1	0.1	0.1	0.1	0.1	1	0.1	0.1
0.1	0.1	0.1	0.1	0.1	0.1	1	0.1	0.1
0.1	0.1	0.1	0.1	0.1	0.1	1	0.1	0.1
0.1	0.1	0.1	0.1	0.1	0.1	1	0.1	0.1
0.1	0.1	0.1	0.1	0.1	0.1	1	0.1	0.1
0.1	0.1	0.1	0.1	0.1	0.1	1	0.1	0.1
0.1	0.1	0.1	0.1	0.1	0.1	1	0.1	0.1
0.1	0.1	0.1	0.1	0.1	0.1	1	0.1	0.1
0.1	0.1	0.1	0.1	0.1	0.1	1	0.1	0.1
0.1	0.1	0.1	0.1	0.1	0.1	1	0.1	0.1
0.1	0.1	0.1	0.1	0.1	0.1	1	0.1	0.1
0.1	0.1	0.1	0.1	0.1	0.1	1	0.1	0.1
0.1	0.1	0.1	0.1	0.1	0.1	1	0.1	0.1
0.1	0.1	0.1	0.1	0.1	0.1	1	0.1	0.1
0.1	0.1	0.1	0.1	0.1	0.1	1	0.1	0.1
0.1	0.1	0.1	0.1	0.1	0.1	1	0.1	0.1
0.1	0.1	0.1	0.1	0.1	0.1	1	0.1	0.1
0.1	0.1	0.1	0.1	0.1	0.1	1	0.1	0.1
0.1	0.1	0.1	0.1	0.1	0.1	1	0.1	0.1
0.1	0.1	0.1	0.1	0.1	0.1	1	0.1	0.1
0.1	0.1	0.1	0.1	0.1	0.1	1	0.1	0.1
0.1	0.1	0.1	0.1	0.1	0.1	1	0.1	0.1
0.1	0.1	0.1	0.1	0.1	0.1	1	0.1	0.1
0.1	0.1	0.1	0.1	0.1	0.1	1	0.1	0.1
0.1	0.1	0.1	0.1	0.1	0.1	1	0.1	0.1
0.1	0.1	0.1	0.1	0.1	0.1	1	0.1	0.1
0.1	0.1	0.1	0.1	0.1	0.1	1	0.1	0.1
0.1	0.1	0.1	0.1	0.1	0.1	1	0.1	0.1
0.1	0.1	0.1	0.1	0.1	0.1	1	0.1	0.1
0.1	0.1	0.1	0.1	0.1	0.1	1	0.1	0.1
0.1	0.1	0.1	0.1	0.1	0.1	1	0.1	0.1
0.1	0.1	0.1	0.1	0.1	0.1	1	0.1	0.1
0.1	0.1	0.1	0.1	0.1	0.1	1	0.1	0.1
0.1	0.1	0.1	0.1	0.1	0.1	1	0.1	0.1
0.1	0.1	0.1	0.1	0.1	0.1	1	0.1	0.1
0.1	0.1	0.1	0.1	0.1	0.1	1	0.1	0.1
0.1	0.1	0.1	0.1	0.1	0.1	1	0.1	0.1
0.1	0.1	0.1	0.1	0.1	0.1	1	0.1	0.1
0.1	0.1	0.1	0.1	0.1	0.1	1	0.1	0.1
0.1	0.1	0.1	0.1	0.1	0.1	1	0.1	0.1
0.1	0.1	0.1	0.1	0.1	0.1	1	0.1	0.1
0.1	0.1	0.1	0.1	0.1	0.1	1	0.1	0.1
0.1	0.1	0.1	0.1	0.1	0.1	1	0.1	0.1
0.1	0.1	0.1	0.1	0.1	0.1	1	0.1	0.1
0.1	0.1	0.1	0.1	0.1	0.1	1	0.1	0.1
0.1	0.1	0.1	0.1	0.1	0.1	1	0.1	0.1
0.1	0.1	0.1	0.1	0.1	0.1	1	0.1	0.1
0.1	0.1	0.1	0.1	0.1	0.1	1	0.1	0.1
0.1	0.1	0.1	0.1	0.1	0.1	1	0.1	0.1
0.1	0.1	0.1	0.1	0.1	0.1	1	0.1	0.1
0.1	0.1	0.1	0.1	0.1	0.1	1	0.1	0.1
0.1	0.1	0.1	0.1	0.1	0.1	1	0.1	0.1
0.1	0.1	0.1	0.1	0.1	0.1	1	0.1	0.1
0.1	0.1	0.1	0.1	0.1	0.1	1	0.1	0.1
0.1	0.1	0.1	0.1	0.1	0.1	1	0.1	0.1
0.1	0.1	0.1	0.1	0.1	0.1	1	0.1	0.1
0.1	0.1	0.1	0.1	0.1	0.1	1	0.1	0.1
0.1	0.1	0.1	0.1	0.1	0.1	1	0.1	0.1
0.1	0.1	0.1	0.1	0.1	0.1	1	0.1	0.1
0.1	0.1	0.1	0.1	0.1	0.1	1	0.1	0.1
0.1	0.1	0.1	0.1	0.1	0.1	1	0.1	0.1
0.1	0.1	0.1	0.1	0.1	0.1	1	0.1	0.1
0.1	0.1	0.1	0.1	0.1	0.1	1	0.1	0.1
0.1	0.1	0.1	0.1	0.1	0.1	1	0.1	0.1
0.1	0.1	0.1	0.1	0.1	0.1	1	0.1	0.1
0.1	0.1	0.1	0.1	0.1	0.1	1	0.1	0.1
0.1	0.1	0.1	0.1	0.1	0.1	1	0.1	0.1
0.1	0.1	0.1	0.1	0.1	0.1	1	0.1	0.1
0.1	0.1	0.1	0.1	0.1	0.1	1	0.1	0.1
0.1	0.1	0.1	0.1	0.1	0.1	1	0.1	0.1
0.1	0.1	0.1	0.1	0.1	0.1	1	0.1	0.1
0.1	0.1	0.1	0.1	0.1	0.1	1	0.1	0.1
0.1	0.1	0.1	0.1	0.1	0.1	1	0.1	0.1
0.1	0.1	0.1	0.1	0.1	0.1	1	0.1	0.1
0.1	0.1	0.1	0.1	0.1	0.1	1	0.1	0.1
0.1	0.1	0.1	0.1	0.1	0.1	1	0.1	0.1
0.1	0.1	0.1	0.1	0.1	0.1	1	0.1	0.1
0.1	0.1	0.1	0.1	0.1	0.1	1	0.1	0.1
0.1	0.1	0.1	0.1	0.1	0.1	1	0.1	0.1
0.1	0.1	0.1	0.1	0.1	0.1	1	0.1	0.1
0.1	0.1	0.1	0.1	0.1	0.1	1	0.1	0.1
0.1	0.1	0.1	0.1	0.1	0.1	1	0.1	0.1
0.1	0.1	0.1	0.1	0.1	0.1	1	0.1	0.1
0.1	0.1	0.1	0.1	0.1	0.1	1	0.1	0.1
0.1	0.1	0.1	0.1	0.1	0.1	1	0.1	0.1
0.1	0.1	0.1	0.1	0.1	0.1	1	0.1	0.1
0.1	0.1	0.1	0.1	0.1	0.1	1	0.1	0.1
0.1	0.1	0.1	0.1	0.1	0.1	1	0.1	0.1
0.1	0.1	0.1	0.1	0.1	0.1	1	0.1	0.1
0.1	0.1	0.1	0.1	0.1	0.1	1	0.1	0.1
0.1	0.1	0.1	0.1	0.1	0.1	1	0.1	0.1
0.1	0.1	0.1	0.1	0.1	0.1	1	0.1	0.1
0.1	0.1	0.1	0.1	0.1	0.1	1	0.1	0.1
0.1	0.1	0.1	0.1	0.1	0.1	1	0.1	0.1
0.1	0.1	0.1	0.1	0.1	0.1	1	0.1	0.1
0.1	0.1	0.1	0.1	0.1	0.1	1	0.1	0.1
0.1	0.1	0.1	0.1	0.1	0.1	1	0.1	0.1
0.1	0.1	0.1	0.1	0.1	0.1	1	0.2	0.2
0.2	0.2	0.2	0.2	0.2	0.2	1	0.2	0.2
0.2	0.2	0.2	0.2	0.2	0.2	1	0.2	0.2
0.2	0.2	0.2	0.2	0.2	0.2	1	0.2	0.2
0.2	0.2	0.2	0.2	0.2	0.2	1	0.2	0.2
0.2	0.2	0.2	0.2	0.2	0.2	1	0.2	0.2
0.2	0.2	0.2	0.2	0.2	0.2	1	0.2	0.2
0.2	0.2	0.2	0.2	0.2	0.2	1	0.2	0.2
0.2	0.2	0.2	0.2	0.2	0.2	1	0.2	0.2
0.2	0.2	0.2	0.2	0.2	0.2	1	0.2	0.2
0.2	0.2	0.2	0.2	0.2	0.2	1	0.2	0.2
0.2	0.2	0.2	0.2	0.2	0.2	1	0.2	0.2
0.2	0.2	0.2	0.2	0.2	0.2	1	0.2	0.2
0.2	0.2	0.2	0.2	0.2	0.2	1	0.2	0.2
0.2	0.2	0.2	0.2	0.2	0.2	1	0.2	0.2
0.2	0.2	0.2	0.2	0.2	0.2	1	0.2	0.2
0.2	0.2	0.2	0.2	0.2	0.2	1	0.2	0.2
0.2	0.2	0.2	0.2	0.2	0.2	1	0.2	0.2
0.2	0.2	0.2	0.2	0.2	0.2	1	0.2	0.2
0.2	0.2	0.2	0.2	0.2	0.2	1	0.2	0.2
0.2	0.2	0.2	0.2	0.2	0.2	1	0.2	0.2
0.2	0.2	0.2	0.2	0.2	0.2	1	0.2	0.2
0.2	0.2	0.2	0.2	0.2	0.2	1	0.2	0.2
0.2	0.2	0.2	0.2	0.2	0.2	1	0.2	0.2
0.2	0.2	0.2	0.2	0.2	0.2	1	0.2	0.2
0.2	0.2	0.2	0.2	0.2	0.2	1	0.2	0.2
0.2	0.2	0.2	0.2	0.2	0.2	1	0.2	0.2
0.2	0.2	0.2	0.2	0.2	0.2	1	0.2	0.2
0.2	0.2	0.2	0.2	0.2	0.2	1	0.2	0.2
0.2	0.2	0.2	0.2	0.2	0.2	1	0.2	0.2
0.2	0.2	0.2	0.2	0.2	0.2	1	0.2	0.2
0.2	0.2	0.2	0.2	0.2	0.2	1	0.2	0.2
0.2	0.2	0.2	0.2	0.2	0.2	1	0.2	0.2
0.2	0.2	0.2	0.2	0.2	0.2	1	0.2	0.2
0.2	0.2	0.2	0.2	0.2	0.2	1	0.2	0.2
0.2	0.2	0.2	0.2	0.2	0.2	1	0.2	0.2
0.2	0.2	0.2	0.2	0.2	0.2	1	0.2	0.2
0.2	0.2	0.2	0.2	0.2	0.2	1	0.2	0.2
0.2	0.2	0.2	0.2	0.2	0.2	1	0.2	0.2
0.2	0.2	0.2	0.2	0.2	0.2	1	0.2	0.2
0.2	0.2	0.2	0.2	0.2	0.2	1	0.2	0.2
0.2	0.2	0.2	0.2	0.2	0.2	1	0.2	0.2
0.2	0.2	0.2	0.2	0.2	0.2	1	0.2	0.2
0.2	0.2	0.2	0.2	0.2	0.2	1	0.2	0.2
0.2	0.2	0.2	0.2	0.2	0.2	1	0.2	0.2
0.2	0.2	0.2	0.2	0.2	0.2	1	0.2	0.2
0.2	0.2	0.2	0.2	0.2	0.2	1	0.2	0.2
0.2	0.2	0.2	0.2	0.2	0.2	1	0.2	0.2
0.2	0.2	0.2	0.2	0.2	0.2	1	0.2	0.2
0.2	0.2	0.2	0.2	0.2	0.2	1	0.2	0.2
0.2	0.2	0.2	0.2	0.2	0.2	1	0.2	0.2
0.2	0.2	0.2	0.2	0.2	0.2	1	0.2	0.2
0.2	0.2	0.2	0.2	0.2	0.2	1	0.2	0.2
0.2	0.2	0.2	0.2	0.2	0.2	1	0.2	0.2
0.2	0.2	0.2	0.2	0.2	0.2	1	0.2	0.2
0.2	0.2	0.2	0.2	0.2	0.2	1	0.2	0.2
0.2	0.2	0.2	0.2	0.2	0.2	1	0.2	0.2
0.2	0.2	0.2	0.2	0.2	0.2	1	0.2	0.2
0.2	0.2	0.2	0.2	0.2	0.2	1	0.2	0.2
0.2	0.2	0.2	0.2	0.2	0.2	1	0.2	0.2
0.2	0.2	0.2	0.2	0.2	0.2	1	0.2	0.2
0.2	0.2	0.2	0.2	0.2	0.2	1	0.2	0.2
0.2	0.2	0.2	0.2	0.2	0.2	1	0.2	0.2
0.2	0.2	0.2	0.2	0.2	0.2	1	0.2	0.2
0.2	0.2	0.2	0.2	0.2	0.2	1	0.2	0.2
0.2	0.2	0.2	0.2	0.2	0.2	1	0.2	0.2
0.2	0.2	0.2	0.2	0.2	0.2	1	0.2	0.2
0.2	0.2	0.2	0.2	0.2	0.2	1	0.2	0.2
0.2	0.2	0.2	0.2	0.2	0.2	1	0.2	0.2
0.2	0.2	0.2	0.2	0.2	0.2	1	0.2	0.2
0.2	0.2	0.2	0.2	0.2	0.2	1	0.2	0.2
0.2	0.2	0.2	0.2	0.2	0.2	1	0.2	0.2
0.2	0.2	0.2	0.2	0.2	0.2	1	0.2	0.2
0.2	0.2	0.2	0.2	0.2	0.2	1	0.2	0.2
0.2	0.2	0.2	0.2	0.2	0.2	1	0.2	0.2
0.2	0.2	0.2	0.2	0.2	0.2	1	0.2	0.2
0.2	0.2	0.2	0.2	0.2	0.2	1	0.2	0.2
0.2	0.2	0.2	0.2	0.2	0.2	1	0.2	0.2
0.2	0.2	0.2	0.2	0.2	0.2	1	0.2	0.2
0.2	0.2	0.2	0.2	0.2	0.2	1	0.2	0.2
0.2	0.2	0.2	0.2	0.2	0.2	1	0.2	0.2
0.2	0.2	0.2	0.2	0.2	0.2	1	0.2	0.2
0.2	0.2	0.2	0.2	0.2	0.2	1	0.2	0.2
0.2	0.2	0.2	0.2	0.2	0.2	1	0.2	0.2
0.2	0.2	0.2	0.2	0.2	0.2	1	0.2	0.2
0.2	0.2	0.2	0.2	0.2	0.2	1	0.2	0.2
0.2	0.2	0.2	0.2	0.2	0.2	1	0.2	0.2
0.2	0.2	0.2	0.2	0.2	0.2	1	0.2	0.2
0.2	0.2	0.2	0.2	0.2	0.2	1	0.2	0.2
0.2	0.2	0.2	0.2	0.2	0.2	1	0.2	0.2
0.2	0.2	0.2	0.2	0.2	0.2	1	0.2	0.2
0.2	0.2	0.2	0.2	0.2	0.2	1	0.2	0.2
0.2	0.2	0.2	0.2	0.2	0.2	1	0.2	0.2
0.2	0.2	0.2	0.2	0.2	0.2	1	0.2	0.2
0.2	0.2	0.2	0.2	0.2	0.2	1	0.2	0.2
0.2	0.2	0.2	0.2	0.2	0.2	1	0.2	0.2
0.2	0.2	0.2	0.2	0.2	0.2	1	0.2	0.2
0.2	0.2	0.2	0.2	0.2	0.2	1	0.2	0.2
0.2	0.2	0.2	0.2	0.2	0.2	1	0.2	0.2
0.2	0.2	0.2	0.2	0.2	0.2	1	0.2	0.2
0.2	0.2	0.2	0.2	0.2	0.2	1	0.2	0.2
0.2	0.2	0.2	0.2	0.2	0.2	1	0.2	0.2
0.2	0.2	0.2	0.2	0.2	0.2	1	0.2	0.2
0.2	0.2	0.2	0.2	0.2	0.2	1	0.2	0.2
0.2	0.2	0.2	0.2	0.2	0.2	1	0.2	0.2
0.2	0.2	0.2	0.2	0.2	0.2	1	0.2	0.2
0.2	0.2	0.2	0.2	0.2	0.2	1	0.2	0.2
0.2	0.2	0.2	0.2	0.2	0.2	1	0.2	0.2
0.2	0.2	0.2	0.2	0.2	0.2	1	0.2	0.2
0.2	0.2	0.2	0.2	0.2	0.2	1	0.2	0.2
0.2	0.2	0.2	0.2	0.2	0.2	1	0.2	0.2
0.2	0.2	0.2	0.2	0.2	0.2	1	0.2	0.2
0.2	0.2	0.2	0.2	0.2	0.2	1	0.2	0.2
0.2	0.2	0.2	0.2	0.2	0.2	1	0.2	0.2
0.2	0.2	0.2	0.2	0.2	0.2	1	0.2	0.2
0.2	0.2	0.2	0.2	0.2	0.2	1	0.2	0.2
0.2	0.2	0.2	0.2	0.2	0.2	1	0.2	0.2
0.2	0.2	0.2	0.2	0.2	0.2	1	0.2	0.2
0.2	0.2	0.2	0.2	0.2	0.2	1	0.2	0.2
0.2	0.2	0.2	0.2	0.2	0.2	1	0.2	0.2
0.2	0.2	0.2	0.2	0.2	0.2	1	0.2	0.2
0.2	0.2	0.2	0.2	0.2	0.2	1	0.2	0.2
0.2	0.2	0.2	0.2	0.2	0.2	1	0.2	0.2
0.2	0.2	0.2	0.2	0.2	0.2	1	0.2	0.2
0.2	0.2	0.2	0.2	0.2	0.2	1	0.2	0.2
0.2	0.2	0.2	0.2	0.2	0.2	1	0.2	0.2
0.2	0.2	0.2	0.2	0.2	0.2	1	0.2	0.2
0.2	0.2	0.2	0.2	0.2	0.2	1	0.2	0.2
0.2	0.2	0.2	0.2	0.2	0.2	1	0.2	0.2
0.2	0.2	0.2	0.2	0.2	0.2	1	0.2	0.2
0.2	0.2	0.2	0.2	0.2	0.2	1	0.2	0.2
0.2	0.2	0.2	0.2	0.2	0.2	1	0.2	0.2
0.2	0.2	0.2	0.2	0.2	0.2	1	0.2	0.2
0.2	0.2	0.2	0.2	0.2	0.2	1	0.2	0.2
0.2	0.2	0.2	0.2	0.2	0.2	1	0.2	0.2
0.2	0.2	0.2	0.2	0.2	0.2	1	0.2	0.2
0.2	0.2	0.2	0.2	0.2	0.2	1	0.2	0.2
0.2	0.2	0.2	0.2	0.2	0.2	1	0.2	0.2
0.2	0.2	0.2	0.2	0.2	0.2	1	0.2	0.2
0.2	0.2	0.2	0.2	0.2	0.2	1	0.2	0.2
0.2	0.2	0.2	0.2	0.2	0.2	1	0.2	0.2
0.2	0.2	0.2	0.2	0.2	0.2	1	0.2	0.2
0.2	0.2	0.2	0.2	0.2	0.2	1	0.2	0.2
0.2	0.2	0.2	0.2	0.2	0.2	1	0.2	0.2
0.2	0.2	0.2	0.2	0.2	0.2	1	0.2	0.2
0.2	0.2	0.2	0.2	0.2	0.2	1	0.2	0.2
0.2	0.2	0.2	0.2	0.2	0.2	1	0.2	0.2
0.2	0.2	0.2	0.2	0.2	0.2	1	0.2	0.2
0.2	0.2	0.2	0.2	0.2	0.2	1	0.2	0.2
0.2	0.2	0.2	0.2	0.2	0.2	1	0.2	0.2
0.2	0.2	0.2	0.2	0.2	0.2	1	0.2	0.2
0.2	0.2	0.2	0.2	0.2	0.2	1	0.2	0.2
0.2	0.2	0.2	0.2	0.2	0.2	1	0.2	0.2
0.2	0.2	0.2	0.2	0.2	0.2	1	0.2	0.2
0.2	0.2	0.2	0.2	0.2	0.2	1	0.2	0.2
0.2	0.2	0.2	0.2	0.2	0.2	1	0.2	0.2
0.2	0.2	0.2	0.2	0.2	0.2	1	0.2	0.2
0.2	0.2	0.2	0.2	0.2	0.2	1	0.2	0.2
0.2	0.2	0.2	0.2	0.2	0.2	1	0.2	0.2
0.2	0.2	0.2	0.2	0.2	0.2	1	0.2	0.2
0.2	0.2	0.2	0.2	0.2	0.2	1	0.2	0.2
0.2	0.2	0.2	0.2	0.2	0.2	1	0.2	0.2
0.2	0.2	0.2	0.2	0.2	0.2	1	0.2	0.2
0.2	0.2	0.2	0.2	0.2	0.2	1	0.2	0.2
0.2	0.2	0.2	0.2	0.2	0.2	1	0.2	0.2
0.2	0.2	0.2	0.2	0.2	0.2	1	0.2	0.2
0.2	0.2	0.2	0.2	0.2	0.2	1	0.2	0.2
0.2	0.2	0.2	0.2	0.2	0.2	1	0.2	0.2
0.2	0.2	0.2	0.2	0.2	0.2	1	0.2	0.2
0.2	0.2	0.2	0.2	0.2	0.2	1	0.2	0.2
0.2	0.2	0.2	0.2	0.2	0.2	1	0.2	0.2
0.2	0.2	0.2	0.2	0.2	0.2	1	0.2	0.2
0.2	0.2	0.2	0.2	0.2	0.2	1	0.2	0.2
0.2	0.2	0.2	0.2	0.2	0.2	1	0.2	0.2
0.2	0.2	0.2	0.2	0.2	0.2	1	0.2	0.2
0.2	0.2	0.2	0.2	0.2	0.2	1	0.2	0.2
0.2	0.2	0.2	0.2	0.2	0.2	1	0.2	0.2
0.2	0.2	0.2	0.2	0.2	0.2	1	0.2	0.2
0.2	0.2	0.2	0.2	0.2	0.2	1	0.2	0.2
0.2	0.2	0.2	0.2	0.2	0.2	1	0.2	0.2
0.2	0.2	0.2	0.2	0.2	0.2	1	0.2	0.2
0.2	0.2	0.2	0.2	0.2	0.2	1	0.2	0.2
0.2	0.2	0.2	0.2	0.2	0.2	1	0.2	0.2
0.2	0.2	0.2	0.2	0.2	0.2	1	0.2	0.2
0.2	0.2	0.2	0.2	0.2	0.2	1	0.2	0.2
0.2	0.2	0.2	0.2	0.2	0.2	1	0.2	0.2
0.2	0.2	0.2	0.2	0.2	0.2	1	0.2	0.2
0.2	0.2	0.2	0.2	0.2	0.2	1	0.2	0.2
0.2	0.2	0.2	0.2	0.2	0.2	1	0.2	0.2
0.2	0.2	0.2	0.2	0.2	0.2	1	0.2	0.2
0.2	0.2	0.2	0.2	0.2	0.2	1	0.2	0.2
0.2	0.2	0.2	0.2	0.2	0.2	1	0.2	0.2
0.2	0.2	0.2	0.2	0.2	0.2	1	0.2	0.2
0.2	0.2	0.2	0.2	0.2	0.2	1	0.2	0.2
0.2	0.2	0.2	0.2	0.2	0.2	1	0.2	0.2
0.2	0.2	0.2	0.2	0.2	0.2	1	0.2	0.2
0.2	0.2	0.2	0.2	0.2	0.2	1	0.2	0.2
0.2	0.2	0.2	0.2	0.2	0.2	1	0.2	0.2
0.2	0.2	0.2	0.2	0.2	0.2	1	0.2	0.2
0.2	0.2	0.2	0.2	0.2	0.2	1	0.2	0.2
0.2	0.2	0.2	0.2	0.2	0.2	1	0.2	0.2
0.2	0.2	0.2	0.2	0.2	0.2	1	0.2	0.2
0.2	0.2	0.2	0.2	0.2	0.2	1	0.2	0.2
0.2	0.2	0.2	0.2	0.2	0.2	1	0.2	0.2
0.2	0.2	0.2	0.2	0.2	0.2	1	0.2	0.2
0.2	0.2	0.2	0.2	0.2	0.2	1	0.2	0.2
0.2	0.2	0.2	0.2	0.2	0.2	1	0.2	0.2
0.2	0.2	0.2	0.2	0.2	0.2	1	0.2	0.2
0.2	0.2	0.2	0.2	0.2	0.2	1	0.2	0.2
0.2	0.2	0.2	0.2	0.2	0.2	1	0.2	0.2
0.2	0.2	0.2	0.2	0.2	0.2	1	0.2	0.2
0.2	0.2	0.2	0.2	0.2	0.2	1	0.2	0.2
0.2	0.2	0.2	0.2	0.2	0.2	1	0.2	0.2
0.2	0.2	0.2	0.2	0.2	0.2	1	0.2	0.2
0.2	0.2	0.2	0.2	0.2	0.2	1	0.2	0.2
0.2	0.2	0.2	0.2	0.2	0.2	1	0.2	0.2
0.2	0.2	0.2	0.2	0.2	0.2	1	0.2	0.2
0.2	0.2	0.2	0.2	0.2	0.2	1	0.2	0.2
0.2	0.2	0.2	0.2	0.2	0.2	1	0.2	0.2
0.2	0.2	0.2	0.2	0.2	0.2	1	0.2	0.2
0.2	0.2	0.2	0.2	0.2	0.2	1	0.2	0.2
0.2	0.2	0.2	0.2	0.2	0.2	1	0.2	0.2
0.2	0.2	0.2	0.2	0.2	0.2	1	0.2	0.2
0.2	0.2	0.2	0.2	0.2	0.2	1	0.2	0.2
0.2	0.2	0.2	0.2	0.2	0.2	1	0.2	0.2
0.2	0.2	0.2	0.2	0.2	0.2	1	0.2	0.2
0.2	0.2	0.2	0.2	0.2	0.2	1	0.2	0.2
0.2	0.2	0.2	0.2	0.2	0.2	1	0.2	0.2
0.2	0.2	0.2	0.2	0.2	0.2	1	0.2	0.2
0.2	0.2	0.2	0.2	0.2	0.2	1	0.2	0.2
0.2	0.2	0.2	0.2	0.2	0.2	1	0.2	0.2
0.2	0.2	0.2	0.2	0.2	0.2	1	0.2	0.2
0.2	0.2	0.2	0.2	0.2	0.2	1	0.2	0.2
0.2	0.2	0.2	0.2	0.2	0.2	1	0.2	0.2
0.2	0.2	0.2	0.2	0.2	0.2	1	0.2	0.2
0.2	0.2	0.2	0.2	0.2	0.2	1	0.2	0.2
0.2	0.2	0.2	0.2	0.2	0.2	1	0.2	0.2
0.2	0.2	0.2	0.2	0.2	0.2	1	0.2	0.2
0.2	0.2	0.2	0.2	0.2	0.2	1	0.2	0.2
0.2	0.2	0.2	0.2	0.2	0.2	1	0.2	0.2
0.2	0.2	0.2	0.2	0.2	0.2	1	0.2	0.2
0.2	0.2	0.2	0.2	0.2	0.2	1	0.2	0.2
0.2	0.2	0.2	0.2	0.2	0.2	1	0.2	0.2
0.2	0.2	0.2	0.2	0.2	0.2	1	0.2	0.2
0.2	0.2	0.2	0.2	0.2	0.2	1	0.2	0.2
0.2	0.2	0.2	0.2	0.2	0.2	1	0.2	0.2
0.2	0.2	0.2	0.2	0.2	0.2	1	0.2	0.2
0.2	0.2	0.2	0.2	0.2	0.2	1	0.2	0.2
0.2	0.2	0.2	0.2	0.2	0.2	1	0.2	0.2
0.2	0.2	0.2	0.2	0.2	0.2	1	0.2	0.2
0.2	0.2	0.2	0.2	0.2	0.2	1	0.2	0.2
0.2	0.2	0.2	0.2	0.2	0.2	1	0.2	0.2
0.2	0.2	0.2	0.2	0.2	0.2	1	0.2	0.2
0.2	0.2	0.2	0.2	0.2	0.2	1	0.2	0.2
0.2	0.2	0.2	0.2	0.2	0.2	1	0.2	0.2
0.2	0.2	0.2	0.2	0.2	0.2	1	0.2	0.2
0.2	0.2	0.2	0.2	0.2	0.2	1	0.2	0.2
0.2	0.2	0.2	0.2	0.2	0.2	1	0.2	0.2
0.2	0.2	0.2	0.2	0.2	0.2	1	0.2	0.2
0.2	0.2	0.2	0.2	0.2	0.2	1	0.2	0.2
0.2	0.2	0.2	0.2	0.2	0.2	1	0.2	0.2
0.2	0.2	0.2	0.2	0.2	0.2	1	0.2	0.2
0.2	0.2	0.2	0.2	0.2	0.2	1	0.2	0.2
0.2	0.2	0.2	0.2	0.2	0.2	1	0.2	0.2
0.2	0.2	0.2	0.2	0.2	0.2	1	0.2	0.2
0.2	0.2	0.2	0.2	0.2	0.2	1	0.2	0.2
0.2	0.2	0.2	0.2	0.2	0.2	1	0.2	0.2
0.2	0.2	0.2	0.2	0.2	0.2	1	0.2	0.2
0.2	0.2	0.2	0.2	0.2	0.2	1	0.2	0.2
0.2	0.2	0.2	0.2	0.2	0.2	1	0.2	0.2
0.2	0.2	0.2	0.2	0.2	0.2	1	0.2	0.2
0.2	0.2	0.2	0.2	0.2	0.2	1	0.2	0.2
0.2	0.2	0.2	0.2	0.2	0.2	1	0.2	0.2
0.2	0.2	0.2	0.2	0.2	0.2	1	0.2	0.2
0.2	0.2	0.2	0.2	0.2	0.2	1	0.2	0.2
0.2	0.2	0.2	0.2	0.2	0.2	1	0.2	0.2
0.2	0.2	0.2	0.2	0.2	0.2	1	0.2	0.2
0.2	0.2	0.2	0.2	0.2	0.2	1	0.2	0.2
0.2	0.2	0.2	0.2	0.2	0.2	1	0.2	0.2
0.2	0.2	0.2	0.2	0.2	0.2	1	0.2	0.2
0.2	0.2	0.2	0.2	0.2	0.2	1	0.2	0.2
0.2	0.2	0.2	0.2	0.2	0.2	1	0.2	0.2
0.2	0.2	0.2	0.2	0.2	0.2	1	0.2	0.2
0.2	0.2	0.2	0.2	0.2	0.2	1	0.2	0.2
0.2	0.2	0.2	0.2	0.2	0.2	1	0.2	0.2
0.2	0.2	0.2	0.2	0.2	0.2	1	0.2	0.2
0.2	0.2	0.2	0.2	0.2	0.2	1	0.2	0.2
0.2	0.2	0.2	0.2	0.2	0.2	1	0.2	0.2
0.2	0.2	0.2	0.2	0.2	0.2	1	0.2	0.2
0.2	0.2	0.2	0.2	0.2	0.2	1	0.2	0.2
0.2	0.2	0.2	0.2	0.2	0.2	1	0.2	0.2
0.2	0.2	0.2	0.2	0.2	0.2	1	0.2	0.2
0.2	0.2	0.2	0.2	0.2	0.2	1	0.2	0.2
0.2	0.2	0.2	0.2	0.2	0.2	1	0.2	0.2
0.2	0.2	0.2	0.2	0.2	0.2	1	0.2	0.2
0.2	0.2	0.2	0.2	0.2	0.2	1	0.2	0.2
0.2	0.2	0.2	0.2	0.2	0.2	1	0.2	0.2
0.2	0.2	0.2	0.2	0.2	0.2	1	0.2	0.2
0.2	0.2	0.2	0.2	0.2	0.2	1	0.2	0.2
0.2	0.2	0.2	0.2	0.2	0.2	1	0.2	0.2
0.2	0.2	0.2	0.2	0.2	0.2	1	0.2	0.2
0.2	0.2	0.2	0.2	0.2	0.2	1	0.2	0.2
0.2	0.2	0.2	0.2	0.2	0.2	1	0.2	0.2
0.2	0.2	0.2	0.2	0.2	0.2	1	0.2	0.2
0.2	0.2	0.2	0.2	0.2	0.2	1	0.2	0.2
0.2	0.2	0.2	0.2	0.2	0.2	1	0.2	0.2
0.2	0.2	0.2	0.2	0.2	0.2	1	0.2	0.2
0.2	0.2	0.2	0.2	0.2	0.2	1	0.2	0.2
0.2	0.2	0.2	0.2	0.2	0.2	1	0.2	0.2
0.2	0.2	0.2	0.2	0.2	0.2	1	0.2	0.2
0.2	0.2	0.2	0.2	0.2	0.2	1	0.2	0.2
0.2	0.2	0.2	0.2	0.2	0.2	1	0.2	0.2
0.2	0.2	0.2	0.2	0.2	0.2	1	0.2	0.2
0.2	0.2	0.2	0.2	0.2	0.2	1	0.2	0.2
0.2	0.2	0.2	0.2	0.2	0.2	1	0.2	0.2
0.2	0.2	0.2	0.2	0.2	0.2	1	0.2	0.2
0.2	0.2	0.2	0.2	0.2	0.2	1	0.2	0.2
0.2	0.2	0.2	0.2	0.2	0.2	1	0.2	0.2
0.2	0.2	0.2	0.2	0.2	0.2	1	0.2	0.2
0.2	0.2	0.2	0.2	0.2	0.2	1	0.2	0.2
0.2	0.2	0.2	0.2	0.2	0.2	1	0.2	0.2
0.2	0.2	0.2	0.2	0.2	0.2	1	0.2	0.2
0.2	0.2	0.2	0.2	0.2	0.2	1	0.2	0.2
0.2	0.2	0.2	0.2	0.2	0.2	1	0.2	0.2
0.2	0.2	0.2	0.2	0.2	0.2	1	0.2	0.2
0.2	0.2	0.2	0.2	0.2	0.2	1	0.2	0.2
0.2	0.2	0.2	0.2	0.2	0.2	1	0.2	0.2
0.2	0.2	0.2	0.2	0.2	0.2	1	0.2	0.2
0.2	0.2	0.2	0.2	0.2	0.2	1	0.2	0.2
0.2	0.2	0.2	0.2	0.2	0.2	1	0.2	0.2
0.2	0.2	0.2	0.2	0.2	0.2	1	0.2	0.2
0.2	0.2	0.2	0.2	0.2	0.2	1	0.2	0.2
0.2	0.2	0.2	0.2	0.2	0.2	1	0.2	0.2
0.2	0.2	0.2	0.2	0.2	0.2	1	0.2	0.2
0.2	0.2	0.2	0.2	0.2	0.2	1	0.2	0.2
0.2	0.2	0.2	0.2	0.2	0.2	1	0.2	0.2
0.2	0.2	0.2	0.2	0.2	0.2	1	0.2	0.2
0.2	0.2	0.2	0.2	0.2	0.2	1	0.2	0.2
0.2	0.2	0.2	0.2	0.2	0.2	1	0.2	0.2
0.2	0.2	0.2	0.2	0.2	0.2	1	0.2	0.2
0.2	0.2	0.2	0.2	0.2	0.2	1	0.2	0.2
0.2	0.2	0.2	0.2	0.2	0.2	1	0.2	0.2
0.2	0.2	0.2	0.2	0.2	0.2	1	0.2	0.2
0.2	0.2	0.2	0.2	0.2	0.2	1	0.2	0.2
0.2	0.2	0.2	0.2	0.2	0.2	1	0.2	0.2
0.2	0.2	0.2	0.2	0.2	0.2	1	0.2	0.2
0.2	0.2	0.2	0.2	0.2	0.2	1	0.2	0.2
0.2	0.2	0.2	0.2	0.2	0.2	1	0.2	0.2
0.2	0.2	0.2	0.2	0.2	0.2	1	0.2	0.2
0.2	0.2	0.2	0.2	0.2	0.2	1	0.2	0.2
0.2	0.2	0.2	0.2	0.2	0.2	1	0.2	0.2
0.2	0.2	0.2	0.2	0.2	0.2	1	0.2	0.2
0.2	0.2	0.2	0.2	0.2	0.2	1	0.2	0.2
0.2	0.2	0.2	0.2	0.2	0.2	1	0.2	0.2
0.2	0.2	0.2	0.2	0.2	0.2	1	0.2	0.2
0.2	0.2	0.2	0.2	0.2	0.2	1	0.2	0.2
0.2	0.2	0.2	0.2	0.2	0.2	1	0.2	0.2
0.2	0.2	0.2	0.2	0.2	0.2	1	0.2	0.2
0.2	0.2	0.2	0.2	0.2	0.2	1	0.2	0.2
0.2	0.2	0.2	0.2	0.2	0.2	1	0.2	0.2
0.2	0.2	0.2	0.2	0.2	0.2	1	0.2	0.2
0.2	0.2	0.2	0.2	0.2	0.2	1	0.2	0.2
0.2	0.2	0.2	0.2	0.2	0.2	1	0.2	0.2
0.2	0.2	0.2	0.2	0.2	0.2	1	0.2	0.2
0.2	0.2	0.2	0.2	0.2	0.2	1	0.2	0.2
0.2	0.2	0.2	0.2	0.2	0.2	1	0.2	0.2
0.2	0.2	0.2	0.2	0.2	0.2	1	0.2	0.2
0.2	0.2	0.2	0.2	0.2	0.2	1	0.2	0.2
0.2	0.2	0.2	0.2	0.2	0.2	1	0.2	0.2
0.2	0.2	0.2	0.2	0.2	0.2	1	0.2	0.2
0.2	0.2	0.2	0.2	0.2	0.2	1	0.2	0.2
0.2	0.2	0.2	0.2	0.2	0.2	1	0.2	0.2
0.2	0.2	0.2	0.2	0.2	0.2	1	0.2	0.2
0.2	0.2	0.2	0.2	0.2	0.2	1	0.2	0.2
0.2	0.2	0.2	0.2	0.2	0.2	1	0.2	0.2
0.2	0.2	0.2	0.2	0.2	0.2	1	0.2	0.2
0.2	0.2	0.2	0.2	0.2	0.2	1	0.2	0.2
0.2	0.2	0.2	0.2	0.2	0.2	1	0.2	0.2
0.2	0.2	0.2	0.2	0.2	0.2	1	0.2	0.2
0.2	0.2	0.2	0.2	0.2	0.2	1	0.2	0.2
0.2	0.2	0.2	0.2	0.2	0.2	1	0.2	0.2
0.2	0.2	0.2	0.2	0.2	0.2	1	0.2	0.2
0.2	0.2	0.2	0.2	0.2	0.2	1	0.2	0.2
0.2	0.2	0.2	0.2	0.2	0.2	1	0.2	0.2
0.2	0.2	0.2	0.2	0.2	0.2	1	0.2	0.2
0.2	0.2	0.2	0.2	0.2	0.2	1	0.2	0.2
0.2	0.2	0.2	0.2	0.2	0.2	1	0.2	0.2
0.2	0.2	0.2	0.2	0.2	0.2	1	0.2	0.2
0.2	0.2	0.2	0.2	0.2	0.2	1	0.2	0.2
0.2	0.2	0.2	0.2	0.2	0.2	1	0.2	0.2
0.2	0.2	0.2	0.2	0.2	0.2	1	0.2	0.2
0.2	0.2	0.2	0.2	0.2	0.2	1	0.2	0.2
0.2	0.2	0.2	0.2	0.2	0.2	1	0.2	0.2
0.2	0.2	0.2	0.2	0.2	0.2	1	0.2	0.2
0.2	0.2	0.2	0.2	0.2	0.2	1	0.2	0.2
0.2	0.2	0.2	0.2	0.2	0.2	1	0.2	0.2
0.2	0.2	0.2	0.2	0.2	0.2	1	0.2	0.2
0.2	0.2	0.2	0.2	0.2	0.2	1	0.2	0.2
0.2	0.2	0.2	0.2	0.2	0.2	1	0.2	0.2
0.2	0.2	0.2	0.2	0.2	0.2	1	0.2	0.2
0.2	0.2	0.2	0.2	0.2	0.2	1	0.2	0.2
0.2	0.2	0.2	0.2	0.2	0.2	1	0.2	0.2
0.2	0.2	0.2	0.2	0.2	0.2	1	0.2	0.2
0.2	0.2	0.2	0.2	0.2	0.2	1	0.2	0.2
0.2	0.2	0.2	0.2	0.2	0.2	1	0.2	0.2
0.2	0.2	0.2	0.2	0.2	0.2	1	0.2	0.2
0.2	0.2	0.2	0.2	0.2	0.2	1	0.2	0.2
0.2	0.2	0.2	0.2	0.2	0.2	1	0.2	0.2
0.2	0.2	0.2	0.2	0.2	0.2	1	0.2	0.2
0.2	0.2	0.2	0.2	0.2	0.2	1	0.2	0.2
0.2	0.2	0.2	0.2	0.2	0.2	1	0.2	0.2
0.2	0.2	0.2	0.2	0.2	0.2	1	0.2	0.2
0.2	0.2	0.2	0.2	0.2	0.2	1	0.2	0.2
0.2	0.2	0.2	0.2	0.2	0.2	1	0.2	0.2
0.2	0.2	0.2	0.2	0.2	0.2	1	0.2	0.2
0.2	0.2	0.2	0.2	0.2	0.2	1	0.2	0.2
0.2	0.2	0.2	0.2	0.2	0.2	1	0.2	0.2
0.2	0.2	0.2	0.2	0.2	0.2	1	0.2	0.2
0.2	0.2	0.2	0.2	0.2	0.2	1	0.2	0.2
0.2	0.2	0.2	0.2	0.2	0.2	1	0.2	0.2
0.2	0.2	0.2	0.2	0.2	0.2	1	0.2	0.2
0.2	0.2	0.2	0.2	0.2	0.2	1	0.2	0.2
0.2	0.2	0.2	0.2	0.2	0.2	1	0.2	0.2
0.2	0.2	0.2	0.2	0.2	0.2	1	0.2	0.2
0.2	0.2	0.2	0.2	0.2	0.2	1	0.2	0.2
0.2	0.2	0.2	0.2	0.2	0.2	1	0.2	0.2
0.2	0.2	0.2	0.2	0.2	0.2	1	0.2	0.2
0.2	0.2	0.2	0.2	0.2	0.2	1	0.2	0.2
0.2	0.2	0.2	0.2	0.2	0.2	1	0.2	0.2
0.2	0.2	0.2	0.2	0.2	0.2	1	0.2	0.2
0.2	0.2	0.2	0.2	0.2	0.2	1	0.2	0.2
0.2	0.2	0.2	0.2	0.2	0.2	1	0.2	0.2
0.2	0.2	0.2	0.2	0.2	0.2	1	0.2	0.2
0.2	0.2	0.2	0.2	0.2	0.2	1	0.2	0.2
0.2	0.2	0.2	0.2	0.2	0.2	1	0.2	0.2
0.2	0.2	0.2	0.2	0.2	0.2	1	0.2	0.2
0.2	0.2	0.2	0.2	0.2	0.2	1	0.2	0.2
0.2	0.2	0.2	0.2	0.2	0.2	1	0.2	0.2
0.2	0.2	0.2	0.2	0.2	0.2	1	0.2	0.2
0.2	0.2	0.2	0.2	0.2	0.2	1	0.2	0.2
0.2	0.2	0.2	0.2	0.2	0.2	1	0.2	0.2
0.2	0.2	0.2	0.2	0.2	0.2	1	0.2	0.2
0.2	0.2	0.2	0.2	0.2	0.2	1	0.2	0.2
0.2	0.2	0.2	0.2	0.2	0.2	1	0.2	0.2
0.2	0.2	0.2	0.2	0.2	0.2	1	0.2	0.2
0.2	0.2	0.2	0.2	0.2	0.2	1	0.2	0.2
0.2	0.2	0.2	0.2	0.2	0.2	1	0.2	0.2
0.2	0.2	0.2	0.2	0.2	0.2	1	0.2	0.2
0.2	0.2	0.2	0.2	0.2	0.2	1	0.2	0.2
0.2	0.2	0.2	0.2	0.2	0.2	1	0.2	0.2
0.2	0.2	0.2	0.2	0.2	0.2	1	0.2	0.2
0.2	0.2	0.2	0.2	0.2	0.2	1	0.2	0.2
0.2	0.2	0.2	0.2	0.2	0.2	1	0.2	0.2
0.2	0.2	0.2	0.2	0.2	0.2	1	0.2	0.2
0.2	0.2	0.2	0.2	0.2	0.2	1	0.2	0.2
0.2	0.2	0.2	0.2	0.2	0.2	1	0.2	0.2
0.2	0.2	0.2	0.2	0.2	0.2	1	0.2	0.2
0.2	0.2	0.2	0.2	0.2	0.2	1	0.2	0.2
0.2	0.2	0.2	0.2	0.2	0.2	1	0.2	0.2
0.2	0.2	0.2	0.2	0.2	0.2	1	0.2	0.2
0.2	0.2	0.2	0.2	0.2	0.2	1	0.2	0.2
0.2	0.2	0.2	0.2	0.2	0.2	1	0.2	0.2
0.2	0.2	0.2	0.2	0.2	0.2	1	0.2	0.2
0.2	0.2	0.2	0.2	0.2	0.2	1	0.2	0.2
0.2	0.2	0.2	0.2	0.2	0.2	1	0.2	0.2
0.2	0.2	0.2	0.2	0.2	0.2	1	0.2	0.2
0.2	0.2	0.2	0.2	0.2	0.2	1	0.2	0.2
0.2	0.2	0.2	0.2	0.2	0.2	1	0.2	0.2
0.2	0.2	0.2	0.2	0.2	0.2	1	0.2	0.2
0.2	0.2	0.2	0.2	0.2	0.2	1	0.2	0.2
0.2	0.2	0.2	0.2	0.2	0.2	1	0.2	0.2
0.2	0.2	0.2	0.2	0.2	0.2	1	0.2	0.2
0.2	0.2	0.2	0.2	0.2	0.2	1	0.2	0.2
0.2	0.2	0.2	0.2	0.2	0.2	1	0.2	0.2
0.2	0.2	0.2	0.2	0.2	0.2	1	0.2	0.2
0.2	0.2	0.2	0.2	0.2	0.2	1	0.2	0.2
0.2	0.2	0.2	0.2	0.2	0.2	1	0.2	0.2
0.2	0.2	0.2	0.2	0.2	0.2	1	0.2	0.2
0.2	0.2	0.2	0.2	0.2	0.2	1	0.2	0.2
0.2	0.2	0.2	0.2	0.2	0.2	1	0.2	0.2
0.2	0.2	0.2	0.2	0.2	0.2	1	0.2	0.2
0.2	0.2	0.2	0.2	0.2	0.2	1	0.2	0.2
0.2	0.2	0.2	0.2	0.2	0.2	1	0.2	0.2
0.2	0.2	0.2	0.2	0.2	0.2	1	0.2	0.2
0.2	0.2	0.2	0.2	0.2	0.2	1	0.2	0.2
0.2	0.2	0.2	0.2	0.2	0.2	1	0.2	0.2
0.2	0.2	0.2	0.2	0.2	0.2	1	0.2	0.2
0.2	0.2	0.2	0.2	0.2	0.2	1	0.2	0.2
0.2	0.2	0.2	0.2	0.2	0.2	1	0.2	0.2
0.2	0.2	0.2	0.2	0.2	0.2	1	0.2	0.2
0.2	0.2	0.2	0.2	0.2	0.2	1	0.2	0.2
0.2	0.2	0.2	0.2	0.2	0.2	1	0.2	0.2
0.2	0.2	0.2	0.2	0.2	0.2	1	0.2	0.2
0.2	0.2	0.2	0.2	0.2	0.2	1	0.2	0.2
0.2	0.2	0.2	0.2	0.2	0.2	1	0.2	0.2
0.2	0.2	0.2	0.2	0.2	0.2	1	0.2	0.2
0.2	0.2	0.2	0.2	0.2	0.2	1	0.2	0.2
0.2	0.2	0.2	0.2	0.2	0.2	1	0.2	0.2
0.2	0.2	0.2	0.2	0.2	0.2	1	0.2	0.2
0.2	0.2	0.2	0.2	0.2	0.2	1	0.2	0.2
0.2	0.2	0.2	0.2	0.2	0.2	1	0.2	0.2
0.2	0.2	0.2	0.2	0.2	0.2	1	0.2	0.2
0.2	0.2	0.2	0.2	0.2	0.2	1	0.2	0.2
0.2	0.2	0.2	0.2	0.2	0.2	1	0.2	0.2
0.2	0.2	0.2	0.2	0.2	0.2	1	0.2	0.2
0.2	0.2	0.2	0.2	0.2	0.2	1	0.2	0.2
0.2	0.2	0.2	0.2	0.2	0.2	1	0.2	0.2
0.2	0.2	0.2	0.2	0.2	0.2	1	0.2	0.2
0.2	0.2	0.2	0.2	0.2	0.2	1	0.2	0.2
0.2	0.2	0.2	0.2	0.2	0.2	1	0.2	0.2
0.2	0.2	0.2	0.2	0.2	0.2	1	0.2	0.2
0.2	0.2	0.2	0.2	0.2	0.2	1	0.2	0.2
0.2	0.2	0.2	0.2	0.2	0.2	1	0.2	0.2
0.2	0.2	0.2	0.2	0.2	0.2	1	0.2	0.2
0.2	0.2	0.2	0.2	0.2	0.2	1	0.2	0.2
0.2	0.2	0.2	0.2	0.2	0.2	1	0.2	0.2
0.2	0.2	0.2	0.2	0.2	0.2	1	0.2	0.2
0.2	0.2	0.2	0.2	0.2	0.2	1	0.2	0.2
0.2	0.2	0.2	0.2	0.2	0.2	1	0.2	0.2
0.2	0.2	0.2	0.2	0.2	0.2	1	0.2	0.2
0.2	0.2	0.2	0.2	0.2	0.2	1	0.2	0.2
0.2	0.2	0.2	0.2	0.2	0.2	1	0.2	0.2
0.2	0.2	0.2	0.2	0.2	0.2	1	0.2	0.2
0.2	0.2	0.2	0.2	0.2	0.2	1	0.2	0.2
0.2	0.2	0.2	0.2	0.2	0.2	1	0.2	0.2
0.2	0.2	0.2	0.2	0.2	0.2	1	0.2	0.2
0.2	0.2	0.2	0.2	0.2	0.2	1	0.2	0.2
0.2	0.2	0.2	0.2	0.2	0.2	1	0.2	0.2
0.2	0.2	0.2	0.2	0.2	0.2	1	0.2	0.2
0.2	0.2	0.2	0.2	0.2	0.2	1	0.2	0.2
0.2	0.2	0.2	0.2	0.2	0.2	1	0.2	0.2
0.2	0.2	0.2	0.2	0.2	0.2	1	0.2	0.2
0.2	0.2	0.2	0.2	0.2	0.2	1	0.2	0.2
0.2	0.2	0.2	0.2	0.2	0.2	1	0.2	0.2
0.2	0.2	0.2	0.2	0.2	0.2	1	0.2	0.2
0.2	0.2	0.2	0.2	0.2	0.2	1	0.2	0.2
0.2	0.2	0.2	0.2	0.2	0.2	1	0.2	0.2
0.2	0.2	0.2	0.2	0.2	0.2	1	0.2	0.2
0.2	0.2	0.2	0.2	0.2	0.2	1	0.2	0.2
0.2	0.2	0.2	0.2	0.2	0.2	1	0.2	0.2
0.2	0.2	0.2	0.2	0.2	0.2	1	0.2	0.2
0.2	0.2	0.2	0.2	0.2	0.2	1	0.2	0.2
0.2	0.2	0.2	0.2	0.2	0.2	1	0.2	0.2
0.2	0.2	0.2	0.2	0.2	0.2	1	0.2	0.2
0.2	0.2	0.2	0.2	0.2	0.2	1	0.2	0.2
0.2	0.2	0.2	0.2	0.2	0.2	1	0.2	0.2
0.2	0.2	0.2	0.2	0.2	0.2	1	0.2	0.2
0.2	0.2	0.2	0.2	0.2	0.2	1	0.2	0.2
0.2	0.2	0.2	0.2	0.2	0.2	1	0.2	0.2
0.2	0.2	0.2	0.2	0.2	0.2	1	0.2	0.2
0.2	0.2	0.2	0.2	0.2	0.2	1	0.2	0.2
0.2	0.2	0.2	0.2	0.2	0.2	1	0.2	0.2
0.2	0.2	0.2	0.2	0.2	0.2	1	0.2	0.2
0.2	0.2	0.2	0.2	0.2	0.2	1	0.2	0.2
0.2	0.2	0.2	0.2	0.2	0.2	1	0.2	0.2
0.2	0.2	0.2	0.2	0.2	0.2	1	0.2	0.2
0.2	0.2	0.2	0.2	0.2	0.2	1	0.2	0.2
0.2	0.2	0.2	0.2	0.2	0.2	1	0.2	0.2
0.2	0.2	0.2	0.2	0.2	0.2	1	0.2	0.2
0.2	0.2	0.2	0.2	0.2	0.2	1	0.2	0.2
[truncated: 446,853+ more rows]
