# Supplementary material for: CDC (Cindy and David’s Conversations) game: Advising President to survive pandemic
Source: iScience. 2023 Jun 9;26(7):107079. doi: 10.1016/j.isci.2023.107079 (PMC10250248; doi:10.1016/j.isci.2023.107079)
Supplement: Table S3. The list of equilibriums associated with the AO (Always Open) Policy (Figures 3, 4, and 5) [file mmc3.xlsx]

## Sheet: AO
Table S3. The list of equilibriums associated with the AO (Always Open) Policy
a	b	c	d	k	m	miu	Cindy_Payoff	David_Payoff
0.2	0.1	0.1	0.1	0.1	0.1	0.5	0.99	1.089
0.2	0.1	0.1	0.1	0.1	0.1	0.6	0.99	1.089
0.2	0.1	0.1	0.1	0.1	0.1	0.7	0.99	1.089
0.2	0.1	0.1	0.1	0.1	0.1	0.8	0.99	1.089
0.2	0.1	0.1	0.1	0.1	0.1	0.9	0.99	1.089
0.2	0.1	0.1	0.1	0.1	0.1	1	0.99	1.089
0.2	0.1	0.1	0.1	0.1	0.2	0.5	0.98	1.088
0.2	0.1	0.1	0.1	0.1	0.2	0.6	0.98	1.088
0.2	0.1	0.1	0.1	0.1	0.2	0.7	0.98	1.088
0.2	0.1	0.1	0.1	0.1	0.2	0.8	0.98	1.088
0.2	0.1	0.1	0.1	0.1	0.2	0.9	0.98	1.088
0.2	0.1	0.1	0.1	0.1	0.2	1	0.98	1.088
0.2	0.1	0.1	0.1	0.1	0.3	0.5	0.97	1.087
0.2	0.1	0.1	0.1	0.1	0.3	0.6	0.97	1.087
0.2	0.1	0.1	0.1	0.1	0.3	0.7	0.97	1.087
0.2	0.1	0.1	0.1	0.1	0.3	0.8	0.97	1.087
0.2	0.1	0.1	0.1	0.1	0.3	0.9	0.97	1.087
0.2	0.1	0.1	0.1	0.1	0.3	1	0.97	1.087
0.2	0.1	0.1	0.1	0.1	0.4	0.5	0.96	1.086
0.2	0.1	0.1	0.1	0.1	0.4	0.6	0.96	1.086
0.2	0.1	0.1	0.1	0.1	0.4	0.7	0.96	1.086
0.2	0.1	0.1	0.1	0.1	0.4	0.8	0.96	1.086
0.2	0.1	0.1	0.1	0.1	0.4	0.9	0.96	1.086
0.2	0.1	0.1	0.1	0.1	0.4	1	0.96	1.086
0.2	0.1	0.1	0.1	0.1	0.5	0.5	0.95	1.085
0.2	0.1	0.1	0.1	0.1	0.5	0.6	0.95	1.085
0.2	0.1	0.1	0.1	0.1	0.5	0.7	0.95	1.085
0.2	0.1	0.1	0.1	0.1	0.5	0.8	0.95	1.085
0.2	0.1	0.1	0.1	0.1	0.5	0.9	0.95	1.085
0.2	0.1	0.1	0.1	0.1	0.5	1	0.95	1.085
0.2	0.1	0.1	0.1	0.1	0.6	0.5	0.94	1.084
0.2	0.1	0.1	0.1	0.1	0.6	0.6	0.94	1.084
0.2	0.1	0.1	0.1	0.1	0.6	0.7	0.94	1.084
0.2	0.1	0.1	0.1	0.1	0.6	0.8	0.94	1.084
0.2	0.1	0.1	0.1	0.1	0.6	0.9	0.94	1.084
0.2	0.1	0.1	0.1	0.1	0.6	1	0.94	1.084
0.2	0.1	0.1	0.1	0.1	0.7	0.5	0.93	1.083
0.2	0.1	0.1	0.1	0.1	0.7	0.6	0.93	1.083
0.2	0.1	0.1	0.1	0.1	0.7	0.7	0.93	1.083
0.2	0.1	0.1	0.1	0.1	0.7	0.8	0.93	1.083
0.2	0.1	0.1	0.1	0.1	0.7	0.9	0.93	1.083
0.2	0.1	0.1	0.1	0.1	0.7	1	0.93	1.083
0.2	0.1	0.1	0.1	0.1	0.8	0.5	0.92	1.082
0.2	0.1	0.1	0.1	0.1	0.8	0.6	0.92	1.082
0.2	0.1	0.1	0.1	0.1	0.8	0.7	0.92	1.082
0.2	0.1	0.1	0.1	0.1	0.8	0.8	0.92	1.082
0.2	0.1	0.1	0.1	0.1	0.8	0.9	0.92	1.082
0.2	0.1	0.1	0.1	0.1	0.8	1	0.92	1.082
0.2	0.1	0.1	0.1	0.1	0.9	0.5	0.91	1.081
0.2	0.1	0.1	0.1	0.1	0.9	0.6	0.91	1.081
0.2	0.1	0.1	0.1	0.1	0.9	0.7	0.91	1.081
0.2	0.1	0.1	0.1	0.1	0.9	0.8	0.91	1.081
0.2	0.1	0.1	0.1	0.1	0.9	0.9	0.91	1.081
0.2	0.1	0.1	0.1	0.1	0.9	1	0.91	1.081
0.2	0.1	0.1	0.1	0.1	1	0.5	0.9	1.08
0.2	0.1	0.1	0.1	0.1	1	0.6	0.9	1.08
0.2	0.1	0.1	0.1	0.1	1	0.7	0.9	1.08
0.2	0.1	0.1	0.1	0.1	1	0.8	0.9	1.08
0.2	0.1	0.1	0.1	0.1	1	0.9	0.9	1.08
0.2	0.1	0.1	0.1	0.1	1	1	0.9	1.08
0.2	0.1	0.1	0.1	0.2	0.1	0.5	1.09	1.178
0.2	0.1	0.1	0.1	0.2	0.1	0.6	1.09	1.178
0.2	0.1	0.1	0.1	0.2	0.1	0.7	1.09	1.178
0.2	0.1	0.1	0.1	0.2	0.1	0.8	1.09	1.178
0.2	0.1	0.1	0.1	0.2	0.1	0.9	1.09	1.178
0.2	0.1	0.1	0.1	0.2	0.1	1	1.09	1.178
0.2	0.1	0.1	0.1	0.2	0.2	0.5	1.08	1.176
0.2	0.1	0.1	0.1	0.2	0.2	0.6	1.08	1.176
0.2	0.1	0.1	0.1	0.2	0.2	0.7	1.08	1.176
0.2	0.1	0.1	0.1	0.2	0.2	0.8	1.08	1.176
0.2	0.1	0.1	0.1	0.2	0.2	0.9	1.08	1.176
0.2	0.1	0.1	0.1	0.2	0.2	1	1.08	1.176
0.2	0.1	0.1	0.1	0.2	0.3	0.5	1.07	1.174
0.2	0.1	0.1	0.1	0.2	0.3	0.6	1.07	1.174
0.2	0.1	0.1	0.1	0.2	0.3	0.7	1.07	1.174
0.2	0.1	0.1	0.1	0.2	0.3	0.8	1.07	1.174
0.2	0.1	0.1	0.1	0.2	0.3	0.9	1.07	1.174
0.2	0.1	0.1	0.1	0.2	0.3	1	1.07	1.174
0.2	0.1	0.1	0.1	0.2	0.4	0.5	1.06	1.172
0.2	0.1	0.1	0.1	0.2	0.4	0.6	1.06	1.172
0.2	0.1	0.1	0.1	0.2	0.4	0.7	1.06	1.172
0.2	0.1	0.1	0.1	0.2	0.4	0.8	1.06	1.172
0.2	0.1	0.1	0.1	0.2	0.4	0.9	1.06	1.172
0.2	0.1	0.1	0.1	0.2	0.4	1	1.06	1.172
0.2	0.1	0.1	0.1	0.2	0.5	0.5	1.05	1.17
0.2	0.1	0.1	0.1	0.2	0.5	0.6	1.05	1.17
0.2	0.1	0.1	0.1	0.2	0.5	0.7	1.05	1.17
0.2	0.1	0.1	0.1	0.2	0.5	0.8	1.05	1.17
0.2	0.1	0.1	0.1	0.2	0.5	0.9	1.05	1.17
0.2	0.1	0.1	0.1	0.2	0.5	1	1.05	1.17
0.2	0.1	0.1	0.1	0.2	0.6	0.5	1.04	1.168
0.2	0.1	0.1	0.1	0.2	0.6	0.6	1.04	1.168
0.2	0.1	0.1	0.1	0.2	0.6	0.7	1.04	1.168
0.2	0.1	0.1	0.1	0.2	0.6	0.8	1.04	1.168
0.2	0.1	0.1	0.1	0.2	0.6	0.9	1.04	1.168
0.2	0.1	0.1	0.1	0.2	0.6	1	1.04	1.168
0.2	0.1	0.1	0.1	0.2	0.7	0.5	1.03	1.166
0.2	0.1	0.1	0.1	0.2	0.7	0.6	1.03	1.166
0.2	0.1	0.1	0.1	0.2	0.7	0.7	1.03	1.166
0.2	0.1	0.1	0.1	0.2	0.7	0.8	1.03	1.166
0.2	0.1	0.1	0.1	0.2	0.7	0.9	1.03	1.166
0.2	0.1	0.1	0.1	0.2	0.7	1	1.03	1.166
0.2	0.1	0.1	0.1	0.2	0.8	0.5	1.02	1.164
0.2	0.1	0.1	0.1	0.2	0.8	0.6	1.02	1.164
0.2	0.1	0.1	0.1	0.2	0.8	0.7	1.02	1.164
0.2	0.1	0.1	0.1	0.2	0.8	0.8	1.02	1.164
0.2	0.1	0.1	0.1	0.2	0.8	0.9	1.02	1.164
0.2	0.1	0.1	0.1	0.2	0.8	1	1.02	1.164
0.2	0.1	0.1	0.1	0.2	0.9	0.5	1.01	1.162
0.2	0.1	0.1	0.1	0.2	0.9	0.6	1.01	1.162
0.2	0.1	0.1	0.1	0.2	0.9	0.7	1.01	1.162
0.2	0.1	0.1	0.1	0.2	0.9	0.8	1.01	1.162
0.2	0.1	0.1	0.1	0.2	0.9	0.9	1.01	1.162
0.2	0.1	0.1	0.1	0.2	0.9	1	1.01	1.162
0.2	0.1	0.1	0.1	0.2	1	0.5	1	1.16
0.2	0.1	0.1	0.1	0.2	1	0.6	1	1.16
0.2	0.1	0.1	0.1	0.2	1	0.7	1	1.16
0.2	0.1	0.1	0.1	0.2	1	0.8	1	1.16
0.2	0.1	0.1	0.1	0.2	1	0.9	1	1.16
0.2	0.1	0.1	0.1	0.2	1	1	1	1.16
0.2	0.1	0.1	0.1	0.3	0.1	0.5	1.19	1.267
0.2	0.1	0.1	0.1	0.3	0.1	0.6	1.19	1.267
0.2	0.1	0.1	0.1	0.3	0.1	0.7	1.19	1.267
0.2	0.1	0.1	0.1	0.3	0.1	0.8	1.19	1.267
0.2	0.1	0.1	0.1	0.3	0.1	0.9	1.19	1.267
0.2	0.1	0.1	0.1	0.3	0.1	1	1.19	1.267
0.2	0.1	0.1	0.1	0.3	0.2	0.5	1.18	1.264
0.2	0.1	0.1	0.1	0.3	0.2	0.6	1.18	1.264
0.2	0.1	0.1	0.1	0.3	0.2	0.7	1.18	1.264
0.2	0.1	0.1	0.1	0.3	0.2	0.8	1.18	1.264
0.2	0.1	0.1	0.1	0.3	0.2	0.9	1.18	1.264
0.2	0.1	0.1	0.1	0.3	0.2	1	1.18	1.264
0.2	0.1	0.1	0.1	0.3	0.3	0.5	1.17	1.261
0.2	0.1	0.1	0.1	0.3	0.3	0.6	1.17	1.261
0.2	0.1	0.1	0.1	0.3	0.3	0.7	1.17	1.261
0.2	0.1	0.1	0.1	0.3	0.3	0.8	1.17	1.261
0.2	0.1	0.1	0.1	0.3	0.3	0.9	1.17	1.261
0.2	0.1	0.1	0.1	0.3	0.3	1	1.17	1.261
0.2	0.1	0.1	0.1	0.3	0.4	0.5	1.16	1.258
0.2	0.1	0.1	0.1	0.3	0.4	0.6	1.16	1.258
0.2	0.1	0.1	0.1	0.3	0.4	0.7	1.16	1.258
0.2	0.1	0.1	0.1	0.3	0.4	0.8	1.16	1.258
0.2	0.1	0.1	0.1	0.3	0.4	0.9	1.16	1.258
0.2	0.1	0.1	0.1	0.3	0.4	1	1.16	1.258
0.2	0.1	0.1	0.1	0.3	0.5	0.5	1.15	1.255
0.2	0.1	0.1	0.1	0.3	0.5	0.6	1.15	1.255
0.2	0.1	0.1	0.1	0.3	0.5	0.7	1.15	1.255
0.2	0.1	0.1	0.1	0.3	0.5	0.8	1.15	1.255
0.2	0.1	0.1	0.1	0.3	0.5	0.9	1.15	1.255
0.2	0.1	0.1	0.1	0.3	0.5	1	1.15	1.255
0.2	0.1	0.1	0.1	0.3	0.6	0.5	1.14	1.252
0.2	0.1	0.1	0.1	0.3	0.6	0.6	1.14	1.252
0.2	0.1	0.1	0.1	0.3	0.6	0.7	1.14	1.252
0.2	0.1	0.1	0.1	0.3	0.6	0.8	1.14	1.252
0.2	0.1	0.1	0.1	0.3	0.6	0.9	1.14	1.252
0.2	0.1	0.1	0.1	0.3	0.6	1	1.14	1.252
0.2	0.1	0.1	0.1	0.3	0.7	0.5	1.13	1.249
0.2	0.1	0.1	0.1	0.3	0.7	0.6	1.13	1.249
0.2	0.1	0.1	0.1	0.3	0.7	0.7	1.13	1.249
0.2	0.1	0.1	0.1	0.3	0.7	0.8	1.13	1.249
0.2	0.1	0.1	0.1	0.3	0.7	0.9	1.13	1.249
0.2	0.1	0.1	0.1	0.3	0.7	1	1.13	1.249
0.2	0.1	0.1	0.1	0.3	0.8	0.5	1.12	1.246
0.2	0.1	0.1	0.1	0.3	0.8	0.6	1.12	1.246
0.2	0.1	0.1	0.1	0.3	0.8	0.7	1.12	1.246
0.2	0.1	0.1	0.1	0.3	0.8	0.8	1.12	1.246
0.2	0.1	0.1	0.1	0.3	0.8	0.9	1.12	1.246
0.2	0.1	0.1	0.1	0.3	0.8	1	1.12	1.246
0.2	0.1	0.1	0.1	0.3	0.9	0.5	1.11	1.243
0.2	0.1	0.1	0.1	0.3	0.9	0.6	1.11	1.243
0.2	0.1	0.1	0.1	0.3	0.9	0.7	1.11	1.243
0.2	0.1	0.1	0.1	0.3	0.9	0.8	1.11	1.243
0.2	0.1	0.1	0.1	0.3	0.9	0.9	1.11	1.243
0.2	0.1	0.1	0.1	0.3	0.9	1	1.11	1.243
0.2	0.1	0.1	0.1	0.3	1	0.5	1.1	1.24
0.2	0.1	0.1	0.1	0.3	1	0.6	1.1	1.24
0.2	0.1	0.1	0.1	0.3	1	0.7	1.1	1.24
0.2	0.1	0.1	0.1	0.3	1	0.8	1.1	1.24
0.2	0.1	0.1	0.1	0.3	1	0.9	1.1	1.24
0.2	0.1	0.1	0.1	0.3	1	1	1.1	1.24
0.2	0.1	0.1	0.1	0.4	0.1	0.4	1.29	1.356
0.2	0.1	0.1	0.1	0.4	0.1	0.5	1.29	1.356
0.2	0.1	0.1	0.1	0.4	0.1	0.6	1.29	1.356
0.2	0.1	0.1	0.1	0.4	0.1	0.7	1.29	1.356
0.2	0.1	0.1	0.1	0.4	0.1	0.8	1.29	1.356
0.2	0.1	0.1	0.1	0.4	0.1	0.9	1.29	1.356
0.2	0.1	0.1	0.1	0.4	0.1	1	1.29	1.356
0.2	0.1	0.1	0.1	0.4	0.2	0.4	1.28	1.352
0.2	0.1	0.1	0.1	0.4	0.2	0.5	1.28	1.352
0.2	0.1	0.1	0.1	0.4	0.2	0.6	1.28	1.352
0.2	0.1	0.1	0.1	0.4	0.2	0.7	1.28	1.352
0.2	0.1	0.1	0.1	0.4	0.2	0.8	1.28	1.352
0.2	0.1	0.1	0.1	0.4	0.2	0.9	1.28	1.352
0.2	0.1	0.1	0.1	0.4	0.2	1	1.28	1.352
0.2	0.1	0.1	0.1	0.4	0.3	0.4	1.27	1.348
0.2	0.1	0.1	0.1	0.4	0.3	0.5	1.27	1.348
0.2	0.1	0.1	0.1	0.4	0.3	0.6	1.27	1.348
0.2	0.1	0.1	0.1	0.4	0.3	0.7	1.27	1.348
0.2	0.1	0.1	0.1	0.4	0.3	0.8	1.27	1.348
0.2	0.1	0.1	0.1	0.4	0.3	0.9	1.27	1.348
0.2	0.1	0.1	0.1	0.4	0.3	1	1.27	1.348
0.2	0.1	0.1	0.1	0.4	0.4	0.4	1.26	1.344
0.2	0.1	0.1	0.1	0.4	0.4	0.5	1.26	1.344
0.2	0.1	0.1	0.1	0.4	0.4	0.6	1.26	1.344
0.2	0.1	0.1	0.1	0.4	0.4	0.7	1.26	1.344
0.2	0.1	0.1	0.1	0.4	0.4	0.8	1.26	1.344
0.2	0.1	0.1	0.1	0.4	0.4	0.9	1.26	1.344
0.2	0.1	0.1	0.1	0.4	0.4	1	1.26	1.344
0.2	0.1	0.1	0.1	0.4	0.5	0.4	1.25	1.34
0.2	0.1	0.1	0.1	0.4	0.5	0.5	1.25	1.34
0.2	0.1	0.1	0.1	0.4	0.5	0.6	1.25	1.34
0.2	0.1	0.1	0.1	0.4	0.5	0.7	1.25	1.34
0.2	0.1	0.1	0.1	0.4	0.5	0.8	1.25	1.34
0.2	0.1	0.1	0.1	0.4	0.5	0.9	1.25	1.34
0.2	0.1	0.1	0.1	0.4	0.5	1	1.25	1.34
0.2	0.1	0.1	0.1	0.4	0.6	0.4	1.24	1.336
0.2	0.1	0.1	0.1	0.4	0.6	0.5	1.24	1.336
0.2	0.1	0.1	0.1	0.4	0.6	0.6	1.24	1.336
0.2	0.1	0.1	0.1	0.4	0.6	0.7	1.24	1.336
0.2	0.1	0.1	0.1	0.4	0.6	0.8	1.24	1.336
0.2	0.1	0.1	0.1	0.4	0.6	0.9	1.24	1.336
0.2	0.1	0.1	0.1	0.4	0.6	1	1.24	1.336
0.2	0.1	0.1	0.1	0.4	0.7	0.4	1.23	1.332
0.2	0.1	0.1	0.1	0.4	0.7	0.5	1.23	1.332
0.2	0.1	0.1	0.1	0.4	0.7	0.6	1.23	1.332
0.2	0.1	0.1	0.1	0.4	0.7	0.7	1.23	1.332
0.2	0.1	0.1	0.1	0.4	0.7	0.8	1.23	1.332
0.2	0.1	0.1	0.1	0.4	0.7	0.9	1.23	1.332
0.2	0.1	0.1	0.1	0.4	0.7	1	1.23	1.332
0.2	0.1	0.1	0.1	0.4	0.8	0.4	1.22	1.328
0.2	0.1	0.1	0.1	0.4	0.8	0.5	1.22	1.328
0.2	0.1	0.1	0.1	0.4	0.8	0.6	1.22	1.328
0.2	0.1	0.1	0.1	0.4	0.8	0.7	1.22	1.328
0.2	0.1	0.1	0.1	0.4	0.8	0.8	1.22	1.328
0.2	0.1	0.1	0.1	0.4	0.8	0.9	1.22	1.328
0.2	0.1	0.1	0.1	0.4	0.8	1	1.22	1.328
0.2	0.1	0.1	0.1	0.4	0.9	0.4	1.21	1.324
0.2	0.1	0.1	0.1	0.4	0.9	0.5	1.21	1.324
0.2	0.1	0.1	0.1	0.4	0.9	0.6	1.21	1.324
0.2	0.1	0.1	0.1	0.4	0.9	0.7	1.21	1.324
0.2	0.1	0.1	0.1	0.4	0.9	0.8	1.21	1.324
0.2	0.1	0.1	0.1	0.4	0.9	0.9	1.21	1.324
0.2	0.1	0.1	0.1	0.4	0.9	1	1.21	1.324
0.2	0.1	0.1	0.1	0.4	1	0.4	1.2	1.32
0.2	0.1	0.1	0.1	0.4	1	0.5	1.2	1.32
0.2	0.1	0.1	0.1	0.4	1	0.6	1.2	1.32
0.2	0.1	0.1	0.1	0.4	1	0.7	1.2	1.32
0.2	0.1	0.1	0.1	0.4	1	0.8	1.2	1.32
0.2	0.1	0.1	0.1	0.4	1	0.9	1.2	1.32
0.2	0.1	0.1	0.1	0.4	1	1	1.2	1.32
0.2	0.1	0.1	0.1	0.5	0.1	0.4	1.39	1.445
0.2	0.1	0.1	0.1	0.5	0.1	0.5	1.39	1.445
0.2	0.1	0.1	0.1	0.5	0.1	0.6	1.39	1.445
0.2	0.1	0.1	0.1	0.5	0.1	0.7	1.39	1.445
0.2	0.1	0.1	0.1	0.5	0.1	0.8	1.39	1.445
0.2	0.1	0.1	0.1	0.5	0.1	0.9	1.39	1.445
0.2	0.1	0.1	0.1	0.5	0.1	1	1.39	1.445
0.2	0.1	0.1	0.1	0.5	0.2	0.4	1.38	1.44
0.2	0.1	0.1	0.1	0.5	0.2	0.5	1.38	1.44
0.2	0.1	0.1	0.1	0.5	0.2	0.6	1.38	1.44
0.2	0.1	0.1	0.1	0.5	0.2	0.7	1.38	1.44
0.2	0.1	0.1	0.1	0.5	0.2	0.8	1.38	1.44
0.2	0.1	0.1	0.1	0.5	0.2	0.9	1.38	1.44
0.2	0.1	0.1	0.1	0.5	0.2	1	1.38	1.44
0.2	0.1	0.1	0.1	0.5	0.3	0.4	1.37	1.435
0.2	0.1	0.1	0.1	0.5	0.3	0.5	1.37	1.435
0.2	0.1	0.1	0.1	0.5	0.3	0.6	1.37	1.435
0.2	0.1	0.1	0.1	0.5	0.3	0.7	1.37	1.435
0.2	0.1	0.1	0.1	0.5	0.3	0.8	1.37	1.435
0.2	0.1	0.1	0.1	0.5	0.3	0.9	1.37	1.435
0.2	0.1	0.1	0.1	0.5	0.3	1	1.37	1.435
0.2	0.1	0.1	0.1	0.5	0.4	0.4	1.36	1.43
0.2	0.1	0.1	0.1	0.5	0.4	0.5	1.36	1.43
0.2	0.1	0.1	0.1	0.5	0.4	0.6	1.36	1.43
0.2	0.1	0.1	0.1	0.5	0.4	0.7	1.36	1.43
0.2	0.1	0.1	0.1	0.5	0.4	0.8	1.36	1.43
0.2	0.1	0.1	0.1	0.5	0.4	0.9	1.36	1.43
0.2	0.1	0.1	0.1	0.5	0.4	1	1.36	1.43
0.2	0.1	0.1	0.1	0.5	0.5	0.4	1.35	1.425
0.2	0.1	0.1	0.1	0.5	0.5	0.5	1.35	1.425
0.2	0.1	0.1	0.1	0.5	0.5	0.6	1.35	1.425
0.2	0.1	0.1	0.1	0.5	0.5	0.7	1.35	1.425
0.2	0.1	0.1	0.1	0.5	0.5	0.8	1.35	1.425
0.2	0.1	0.1	0.1	0.5	0.5	0.9	1.35	1.425
0.2	0.1	0.1	0.1	0.5	0.5	1	1.35	1.425
0.2	0.1	0.1	0.1	0.5	0.6	0.4	1.34	1.42
0.2	0.1	0.1	0.1	0.5	0.6	0.5	1.34	1.42
0.2	0.1	0.1	0.1	0.5	0.6	0.6	1.34	1.42
0.2	0.1	0.1	0.1	0.5	0.6	0.7	1.34	1.42
0.2	0.1	0.1	0.1	0.5	0.6	0.8	1.34	1.42
0.2	0.1	0.1	0.1	0.5	0.6	0.9	1.34	1.42
0.2	0.1	0.1	0.1	0.5	0.6	1	1.34	1.42
0.2	0.1	0.1	0.1	0.5	0.7	0.4	1.33	1.415
0.2	0.1	0.1	0.1	0.5	0.7	0.5	1.33	1.415
0.2	0.1	0.1	0.1	0.5	0.7	0.6	1.33	1.415
0.2	0.1	0.1	0.1	0.5	0.7	0.7	1.33	1.415
0.2	0.1	0.1	0.1	0.5	0.7	0.8	1.33	1.415
0.2	0.1	0.1	0.1	0.5	0.7	0.9	1.33	1.415
0.2	0.1	0.1	0.1	0.5	0.7	1	1.33	1.415
0.2	0.1	0.1	0.1	0.5	0.8	0.4	1.32	1.41
0.2	0.1	0.1	0.1	0.5	0.8	0.5	1.32	1.41
0.2	0.1	0.1	0.1	0.5	0.8	0.6	1.32	1.41
0.2	0.1	0.1	0.1	0.5	0.8	0.7	1.32	1.41
0.2	0.1	0.1	0.1	0.5	0.8	0.8	1.32	1.41
0.2	0.1	0.1	0.1	0.5	0.8	0.9	1.32	1.41
0.2	0.1	0.1	0.1	0.5	0.8	1	1.32	1.41
0.2	0.1	0.1	0.1	0.5	0.9	0.4	1.31	1.405
0.2	0.1	0.1	0.1	0.5	0.9	0.5	1.31	1.405
0.2	0.1	0.1	0.1	0.5	0.9	0.6	1.31	1.405
0.2	0.1	0.1	0.1	0.5	0.9	0.7	1.31	1.405
0.2	0.1	0.1	0.1	0.5	0.9	0.8	1.31	1.405
0.2	0.1	0.1	0.1	0.5	0.9	0.9	1.31	1.405
0.2	0.1	0.1	0.1	0.5	0.9	1	1.31	1.405
0.2	0.1	0.1	0.1	0.6	0.1	0.3	1.49	1.534
0.2	0.1	0.1	0.1	0.6	0.1	0.4	1.49	1.534
0.2	0.1	0.1	0.1	0.6	0.1	0.5	1.49	1.534
0.2	0.1	0.1	0.1	0.6	0.1	0.6	1.49	1.534
0.2	0.1	0.1	0.1	0.6	0.1	0.7	1.49	1.534
0.2	0.1	0.1	0.1	0.6	0.1	0.8	1.49	1.534
0.2	0.1	0.1	0.1	0.6	0.1	0.9	1.49	1.534
0.2	0.1	0.1	0.1	0.6	0.1	1	1.49	1.534
0.2	0.1	0.1	0.1	0.6	0.2	0.3	1.48	1.528
0.2	0.1	0.1	0.1	0.6	0.2	0.4	1.48	1.528
0.2	0.1	0.1	0.1	0.6	0.2	0.5	1.48	1.528
0.2	0.1	0.1	0.1	0.6	0.2	0.6	1.48	1.528
0.2	0.1	0.1	0.1	0.6	0.2	0.7	1.48	1.528
0.2	0.1	0.1	0.1	0.6	0.2	0.8	1.48	1.528
0.2	0.1	0.1	0.1	0.6	0.2	0.9	1.48	1.528
0.2	0.1	0.1	0.1	0.6	0.2	1	1.48	1.528
0.2	0.1	0.1	0.1	0.6	0.3	0.3	1.47	1.522
0.2	0.1	0.1	0.1	0.6	0.3	0.4	1.47	1.522
0.2	0.1	0.1	0.1	0.6	0.3	0.5	1.47	1.522
0.2	0.1	0.1	0.1	0.6	0.3	0.6	1.47	1.522
0.2	0.1	0.1	0.1	0.6	0.3	0.7	1.47	1.522
0.2	0.1	0.1	0.1	0.6	0.3	0.8	1.47	1.522
0.2	0.1	0.1	0.1	0.6	0.3	0.9	1.47	1.522
0.2	0.1	0.1	0.1	0.6	0.3	1	1.47	1.522
0.2	0.1	0.1	0.1	0.6	0.4	0.3	1.46	1.516
0.2	0.1	0.1	0.1	0.6	0.4	0.4	1.46	1.516
0.2	0.1	0.1	0.1	0.6	0.4	0.5	1.46	1.516
0.2	0.1	0.1	0.1	0.6	0.4	0.6	1.46	1.516
0.2	0.1	0.1	0.1	0.6	0.4	0.7	1.46	1.516
0.2	0.1	0.1	0.1	0.6	0.4	0.8	1.46	1.516
0.2	0.1	0.1	0.1	0.6	0.4	0.9	1.46	1.516
0.2	0.1	0.1	0.1	0.6	0.4	1	1.46	1.516
0.2	0.1	0.1	0.1	0.6	0.5	0.3	1.45	1.51
0.2	0.1	0.1	0.1	0.6	0.5	0.4	1.45	1.51
0.2	0.1	0.1	0.1	0.6	0.5	0.5	1.45	1.51
0.2	0.1	0.1	0.1	0.6	0.5	0.6	1.45	1.51
0.2	0.1	0.1	0.1	0.6	0.5	0.7	1.45	1.51
0.2	0.1	0.1	0.1	0.6	0.5	0.8	1.45	1.51
0.2	0.1	0.1	0.1	0.6	0.5	0.9	1.45	1.51
0.2	0.1	0.1	0.1	0.6	0.5	1	1.45	1.51
0.2	0.1	0.1	0.1	0.6	0.6	0.3	1.44	1.504
0.2	0.1	0.1	0.1	0.6	0.6	0.4	1.44	1.504
0.2	0.1	0.1	0.1	0.6	0.6	0.5	1.44	1.504
0.2	0.1	0.1	0.1	0.6	0.6	0.6	1.44	1.504
0.2	0.1	0.1	0.1	0.6	0.6	0.7	1.44	1.504
0.2	0.1	0.1	0.1	0.6	0.6	0.8	1.44	1.504
0.2	0.1	0.1	0.1	0.6	0.6	0.9	1.44	1.504
0.2	0.1	0.1	0.1	0.6	0.6	1	1.44	1.504
0.2	0.1	0.1	0.1	0.7	0.1	0.3	1.59	1.623
0.2	0.1	0.1	0.1	0.7	0.1	0.4	1.59	1.623
0.2	0.1	0.1	0.1	0.7	0.1	0.5	1.59	1.623
0.2	0.1	0.1	0.1	0.7	0.1	0.6	1.59	1.623
0.2	0.1	0.1	0.1	0.7	0.1	0.7	1.59	1.623
0.2	0.1	0.1	0.1	0.7	0.1	0.8	1.59	1.623
0.2	0.1	0.1	0.1	0.7	0.1	0.9	1.59	1.623
0.2	0.1	0.1	0.1	0.7	0.1	1	1.59	1.623
0.2	0.1	0.1	0.1	0.7	0.2	0.3	1.58	1.616
0.2	0.1	0.1	0.1	0.7	0.2	0.4	1.58	1.616
0.2	0.1	0.1	0.1	0.7	0.2	0.5	1.58	1.616
0.2	0.1	0.1	0.1	0.7	0.2	0.6	1.58	1.616
0.2	0.1	0.1	0.1	0.7	0.2	0.7	1.58	1.616
0.2	0.1	0.1	0.1	0.7	0.2	0.8	1.58	1.616
0.2	0.1	0.1	0.1	0.7	0.2	0.9	1.58	1.616
0.2	0.1	0.1	0.1	0.7	0.2	1	1.58	1.616
0.2	0.1	0.1	0.1	0.7	0.3	0.3	1.57	1.609
0.2	0.1	0.1	0.1	0.7	0.3	0.4	1.57	1.609
0.2	0.1	0.1	0.1	0.7	0.3	0.5	1.57	1.609
0.2	0.1	0.1	0.1	0.7	0.3	0.6	1.57	1.609
0.2	0.1	0.1	0.1	0.7	0.3	0.7	1.57	1.609
0.2	0.1	0.1	0.1	0.7	0.3	0.8	1.57	1.609
0.2	0.1	0.1	0.1	0.7	0.3	0.9	1.57	1.609
0.2	0.1	0.1	0.1	0.7	0.3	1	1.57	1.609
0.2	0.1	0.1	0.1	0.7	0.4	0.3	1.56	1.602
0.2	0.1	0.1	0.1	0.7	0.4	0.4	1.56	1.602
0.2	0.1	0.1	0.1	0.7	0.4	0.5	1.56	1.602
0.2	0.1	0.1	0.1	0.7	0.4	0.6	1.56	1.602
0.2	0.1	0.1	0.1	0.7	0.4	0.7	1.56	1.602
0.2	0.1	0.1	0.1	0.7	0.4	0.8	1.56	1.602
0.2	0.1	0.1	0.1	0.7	0.4	0.9	1.56	1.602
0.2	0.1	0.1	0.1	0.7	0.4	1	1.56	1.602
0.2	0.1	0.1	0.1	0.8	0.1	0.2	1.69	1.712
0.2	0.1	0.1	0.1	0.8	0.1	0.3	1.69	1.712
0.2	0.1	0.1	0.1	0.8	0.1	0.4	1.69	1.712
0.2	0.1	0.1	0.1	0.8	0.1	0.5	1.69	1.712
0.2	0.1	0.1	0.1	0.8	0.1	0.6	1.69	1.712
0.2	0.1	0.1	0.1	0.8	0.1	0.7	1.69	1.712
0.2	0.1	0.1	0.1	0.8	0.1	0.8	1.69	1.712
0.2	0.1	0.1	0.1	0.8	0.1	0.9	1.69	1.712
0.2	0.1	0.1	0.1	0.8	0.1	1	1.69	1.712
0.2	0.1	0.1	0.1	0.8	0.2	0.2	1.68	1.704
0.2	0.1	0.1	0.1	0.8	0.2	0.3	1.68	1.704
0.2	0.1	0.1	0.1	0.8	0.2	0.4	1.68	1.704
0.2	0.1	0.1	0.1	0.8	0.2	0.5	1.68	1.704
0.2	0.1	0.1	0.1	0.8	0.2	0.6	1.68	1.704
0.2	0.1	0.1	0.1	0.8	0.2	0.7	1.68	1.704
0.2	0.1	0.1	0.1	0.8	0.2	0.8	1.68	1.704
0.2	0.1	0.1	0.1	0.8	0.2	0.9	1.68	1.704
0.2	0.1	0.1	0.1	0.8	0.2	1	1.68	1.704
0.2	0.1	0.1	0.1	0.9	0.1	0.1	1.79	1.801
0.2	0.1	0.1	0.1	0.9	0.1	0.2	1.79	1.801
0.2	0.1	0.1	0.1	0.9	0.1	0.3	1.79	1.801
0.2	0.1	0.1	0.1	0.9	0.1	0.4	1.79	1.801
0.2	0.1	0.1	0.1	0.9	0.1	0.5	1.79	1.801
0.2	0.1	0.1	0.1	0.9	0.1	0.6	1.79	1.801
0.2	0.1	0.1	0.1	0.9	0.1	0.7	1.79	1.801
0.2	0.1	0.1	0.1	0.9	0.1	0.8	1.79	1.801
0.2	0.1	0.1	0.1	0.9	0.1	0.9	1.79	1.801
0.2	0.1	0.1	0.1	0.9	0.1	1	1.79	1.801
0.2	0.1	0.1	0.2	0.1	0.1	0.5	0.99	1.089
0.2	0.1	0.1	0.2	0.1	0.1	0.6	0.99	1.089
0.2	0.1	0.1	0.2	0.1	0.1	0.7	0.99	1.089
0.2	0.1	0.1	0.2	0.1	0.1	0.8	0.99	1.089
0.2	0.1	0.1	0.2	0.1	0.1	0.9	0.99	1.089
0.2	0.1	0.1	0.2	0.1	0.1	1	0.99	1.089
0.2	0.1	0.1	0.2	0.1	0.2	0.5	0.98	1.088
0.2	0.1	0.1	0.2	0.1	0.2	0.6	0.98	1.088
0.2	0.1	0.1	0.2	0.1	0.2	0.7	0.98	1.088
0.2	0.1	0.1	0.2	0.1	0.2	0.8	0.98	1.088
0.2	0.1	0.1	0.2	0.1	0.2	0.9	0.98	1.088
0.2	0.1	0.1	0.2	0.1	0.2	1	0.98	1.088
0.2	0.1	0.1	0.2	0.1	0.3	0.5	0.97	1.087
0.2	0.1	0.1	0.2	0.1	0.3	0.6	0.97	1.087
0.2	0.1	0.1	0.2	0.1	0.3	0.7	0.97	1.087
0.2	0.1	0.1	0.2	0.1	0.3	0.8	0.97	1.087
0.2	0.1	0.1	0.2	0.1	0.3	0.9	0.97	1.087
0.2	0.1	0.1	0.2	0.1	0.3	1	0.97	1.087
0.2	0.1	0.1	0.2	0.1	0.4	0.5	0.96	1.086
0.2	0.1	0.1	0.2	0.1	0.4	0.6	0.96	1.086
0.2	0.1	0.1	0.2	0.1	0.4	0.7	0.96	1.086
0.2	0.1	0.1	0.2	0.1	0.4	0.8	0.96	1.086
0.2	0.1	0.1	0.2	0.1	0.4	0.9	0.96	1.086
0.2	0.1	0.1	0.2	0.1	0.4	1	0.96	1.086
0.2	0.1	0.1	0.2	0.1	0.5	0.5	0.95	1.085
0.2	0.1	0.1	0.2	0.1	0.5	0.6	0.95	1.085
0.2	0.1	0.1	0.2	0.1	0.5	0.7	0.95	1.085
0.2	0.1	0.1	0.2	0.1	0.5	0.8	0.95	1.085
0.2	0.1	0.1	0.2	0.1	0.5	0.9	0.95	1.085
0.2	0.1	0.1	0.2	0.1	0.5	1	0.95	1.085
0.2	0.1	0.1	0.2	0.1	0.6	0.5	0.94	1.084
0.2	0.1	0.1	0.2	0.1	0.6	0.6	0.94	1.084
0.2	0.1	0.1	0.2	0.1	0.6	0.7	0.94	1.084
0.2	0.1	0.1	0.2	0.1	0.6	0.8	0.94	1.084
0.2	0.1	0.1	0.2	0.1	0.6	0.9	0.94	1.084
0.2	0.1	0.1	0.2	0.1	0.6	1	0.94	1.084
0.2	0.1	0.1	0.2	0.1	0.7	0.5	0.93	1.083
0.2	0.1	0.1	0.2	0.1	0.7	0.6	0.93	1.083
0.2	0.1	0.1	0.2	0.1	0.7	0.7	0.93	1.083
0.2	0.1	0.1	0.2	0.1	0.7	0.8	0.93	1.083
0.2	0.1	0.1	0.2	0.1	0.7	0.9	0.93	1.083
0.2	0.1	0.1	0.2	0.1	0.7	1	0.93	1.083
0.2	0.1	0.1	0.2	0.1	0.8	0.5	0.92	1.082
0.2	0.1	0.1	0.2	0.1	0.8	0.6	0.92	1.082
0.2	0.1	0.1	0.2	0.1	0.8	0.7	0.92	1.082
0.2	0.1	0.1	0.2	0.1	0.8	0.8	0.92	1.082
0.2	0.1	0.1	0.2	0.1	0.8	0.9	0.92	1.082
0.2	0.1	0.1	0.2	0.1	0.8	1	0.92	1.082
0.2	0.1	0.1	0.2	0.1	0.9	0.5	0.91	1.081
0.2	0.1	0.1	0.2	0.1	0.9	0.6	0.91	1.081
0.2	0.1	0.1	0.2	0.1	0.9	0.7	0.91	1.081
0.2	0.1	0.1	0.2	0.1	0.9	0.8	0.91	1.081
0.2	0.1	0.1	0.2	0.1	0.9	0.9	0.91	1.081
0.2	0.1	0.1	0.2	0.1	0.9	1	0.91	1.081
0.2	0.1	0.1	0.2	0.1	1	0.5	0.9	1.08
0.2	0.1	0.1	0.2	0.1	1	0.6	0.9	1.08
0.2	0.1	0.1	0.2	0.1	1	0.7	0.9	1.08
0.2	0.1	0.1	0.2	0.1	1	0.8	0.9	1.08
0.2	0.1	0.1	0.2	0.1	1	0.9	0.9	1.08
0.2	0.1	0.1	0.2	0.1	1	1	0.9	1.08
0.2	0.1	0.1	0.2	0.2	0.1	0.4	1.09	1.178
0.2	0.1	0.1	0.2	0.2	0.1	0.5	1.09	1.178
0.2	0.1	0.1	0.2	0.2	0.1	0.6	1.09	1.178
0.2	0.1	0.1	0.2	0.2	0.1	0.7	1.09	1.178
0.2	0.1	0.1	0.2	0.2	0.1	0.8	1.09	1.178
0.2	0.1	0.1	0.2	0.2	0.1	0.9	1.09	1.178
0.2	0.1	0.1	0.2	0.2	0.1	1	1.09	1.178
0.2	0.1	0.1	0.2	0.2	0.2	0.4	1.08	1.176
0.2	0.1	0.1	0.2	0.2	0.2	0.5	1.08	1.176
0.2	0.1	0.1	0.2	0.2	0.2	0.6	1.08	1.176
0.2	0.1	0.1	0.2	0.2	0.2	0.7	1.08	1.176
0.2	0.1	0.1	0.2	0.2	0.2	0.8	1.08	1.176
0.2	0.1	0.1	0.2	0.2	0.2	0.9	1.08	1.176
0.2	0.1	0.1	0.2	0.2	0.2	1	1.08	1.176
0.2	0.1	0.1	0.2	0.2	0.3	0.4	1.07	1.174
0.2	0.1	0.1	0.2	0.2	0.3	0.5	1.07	1.174
0.2	0.1	0.1	0.2	0.2	0.3	0.6	1.07	1.174
0.2	0.1	0.1	0.2	0.2	0.3	0.7	1.07	1.174
0.2	0.1	0.1	0.2	0.2	0.3	0.8	1.07	1.174
0.2	0.1	0.1	0.2	0.2	0.3	0.9	1.07	1.174
0.2	0.1	0.1	0.2	0.2	0.3	1	1.07	1.174
0.2	0.1	0.1	0.2	0.2	0.4	0.4	1.06	1.172
0.2	0.1	0.1	0.2	0.2	0.4	0.5	1.06	1.172
0.2	0.1	0.1	0.2	0.2	0.4	0.6	1.06	1.172
0.2	0.1	0.1	0.2	0.2	0.4	0.7	1.06	1.172
0.2	0.1	0.1	0.2	0.2	0.4	0.8	1.06	1.172
0.2	0.1	0.1	0.2	0.2	0.4	0.9	1.06	1.172
0.2	0.1	0.1	0.2	0.2	0.4	1	1.06	1.172
0.2	0.1	0.1	0.2	0.2	0.5	0.4	1.05	1.17
0.2	0.1	0.1	0.2	0.2	0.5	0.5	1.05	1.17
0.2	0.1	0.1	0.2	0.2	0.5	0.6	1.05	1.17
0.2	0.1	0.1	0.2	0.2	0.5	0.7	1.05	1.17
0.2	0.1	0.1	0.2	0.2	0.5	0.8	1.05	1.17
0.2	0.1	0.1	0.2	0.2	0.5	0.9	1.05	1.17
0.2	0.1	0.1	0.2	0.2	0.5	1	1.05	1.17
0.2	0.1	0.1	0.2	0.2	0.6	0.4	1.04	1.168
0.2	0.1	0.1	0.2	0.2	0.6	0.5	1.04	1.168
0.2	0.1	0.1	0.2	0.2	0.6	0.6	1.04	1.168
0.2	0.1	0.1	0.2	0.2	0.6	0.7	1.04	1.168
0.2	0.1	0.1	0.2	0.2	0.6	0.8	1.04	1.168
0.2	0.1	0.1	0.2	0.2	0.6	0.9	1.04	1.168
0.2	0.1	0.1	0.2	0.2	0.6	1	1.04	1.168
0.2	0.1	0.1	0.2	0.2	0.7	0.4	1.03	1.166
0.2	0.1	0.1	0.2	0.2	0.7	0.5	1.03	1.166
0.2	0.1	0.1	0.2	0.2	0.7	0.6	1.03	1.166
0.2	0.1	0.1	0.2	0.2	0.7	0.7	1.03	1.166
0.2	0.1	0.1	0.2	0.2	0.7	0.8	1.03	1.166
0.2	0.1	0.1	0.2	0.2	0.7	0.9	1.03	1.166
0.2	0.1	0.1	0.2	0.2	0.7	1	1.03	1.166
0.2	0.1	0.1	0.2	0.2	0.8	0.4	1.02	1.164
0.2	0.1	0.1	0.2	0.2	0.8	0.5	1.02	1.164
0.2	0.1	0.1	0.2	0.2	0.8	0.6	1.02	1.164
0.2	0.1	0.1	0.2	0.2	0.8	0.7	1.02	1.164
0.2	0.1	0.1	0.2	0.2	0.8	0.8	1.02	1.164
0.2	0.1	0.1	0.2	0.2	0.8	0.9	1.02	1.164
0.2	0.1	0.1	0.2	0.2	0.8	1	1.02	1.164
0.2	0.1	0.1	0.2	0.2	0.9	0.4	1.01	1.162
0.2	0.1	0.1	0.2	0.2	0.9	0.5	1.01	1.162
0.2	0.1	0.1	0.2	0.2	0.9	0.6	1.01	1.162
0.2	0.1	0.1	0.2	0.2	0.9	0.7	1.01	1.162
0.2	0.1	0.1	0.2	0.2	0.9	0.8	1.01	1.162
0.2	0.1	0.1	0.2	0.2	0.9	0.9	1.01	1.162
0.2	0.1	0.1	0.2	0.2	0.9	1	1.01	1.162
0.2	0.1	0.1	0.2	0.2	1	0.4	1	1.16
0.2	0.1	0.1	0.2	0.2	1	0.5	1	1.16
0.2	0.1	0.1	0.2	0.2	1	0.6	1	1.16
0.2	0.1	0.1	0.2	0.2	1	0.7	1	1.16
0.2	0.1	0.1	0.2	0.2	1	0.8	1	1.16
0.2	0.1	0.1	0.2	0.2	1	0.9	1	1.16
0.2	0.1	0.1	0.2	0.2	1	1	1	1.16
0.2	0.1	0.1	0.2	0.3	0.1	0.3	1.19	1.267
0.2	0.1	0.1	0.2	0.3	0.1	0.4	1.19	1.267
0.2	0.1	0.1	0.2	0.3	0.1	0.5	1.19	1.267
0.2	0.1	0.1	0.2	0.3	0.1	0.6	1.19	1.267
0.2	0.1	0.1	0.2	0.3	0.1	0.7	1.19	1.267
0.2	0.1	0.1	0.2	0.3	0.1	0.8	1.19	1.267
0.2	0.1	0.1	0.2	0.3	0.1	0.9	1.19	1.267
0.2	0.1	0.1	0.2	0.3	0.1	1	1.19	1.267
0.2	0.1	0.1	0.2	0.3	0.2	0.3	1.18	1.264
0.2	0.1	0.1	0.2	0.3	0.2	0.4	1.18	1.264
0.2	0.1	0.1	0.2	0.3	0.2	0.5	1.18	1.264
0.2	0.1	0.1	0.2	0.3	0.2	0.6	1.18	1.264
0.2	0.1	0.1	0.2	0.3	0.2	0.7	1.18	1.264
0.2	0.1	0.1	0.2	0.3	0.2	0.8	1.18	1.264
0.2	0.1	0.1	0.2	0.3	0.2	0.9	1.18	1.264
0.2	0.1	0.1	0.2	0.3	0.2	1	1.18	1.264
0.2	0.1	0.1	0.2	0.3	0.3	0.3	1.17	1.261
0.2	0.1	0.1	0.2	0.3	0.3	0.4	1.17	1.261
0.2	0.1	0.1	0.2	0.3	0.3	0.5	1.17	1.261
0.2	0.1	0.1	0.2	0.3	0.3	0.6	1.17	1.261
0.2	0.1	0.1	0.2	0.3	0.3	0.7	1.17	1.261
0.2	0.1	0.1	0.2	0.3	0.3	0.8	1.17	1.261
0.2	0.1	0.1	0.2	0.3	0.3	0.9	1.17	1.261
0.2	0.1	0.1	0.2	0.3	0.3	1	1.17	1.261
0.2	0.1	0.1	0.2	0.3	0.4	0.3	1.16	1.258
0.2	0.1	0.1	0.2	0.3	0.4	0.4	1.16	1.258
0.2	0.1	0.1	0.2	0.3	0.4	0.5	1.16	1.258
0.2	0.1	0.1	0.2	0.3	0.4	0.6	1.16	1.258
0.2	0.1	0.1	0.2	0.3	0.4	0.7	1.16	1.258
0.2	0.1	0.1	0.2	0.3	0.4	0.8	1.16	1.258
0.2	0.1	0.1	0.2	0.3	0.4	0.9	1.16	1.258
0.2	0.1	0.1	0.2	0.3	0.4	1	1.16	1.258
0.2	0.1	0.1	0.2	0.3	0.5	0.3	1.15	1.255
0.2	0.1	0.1	0.2	0.3	0.5	0.4	1.15	1.255
0.2	0.1	0.1	0.2	0.3	0.5	0.5	1.15	1.255
0.2	0.1	0.1	0.2	0.3	0.5	0.6	1.15	1.255
0.2	0.1	0.1	0.2	0.3	0.5	0.7	1.15	1.255
0.2	0.1	0.1	0.2	0.3	0.5	0.8	1.15	1.255
0.2	0.1	0.1	0.2	0.3	0.5	0.9	1.15	1.255
0.2	0.1	0.1	0.2	0.3	0.5	1	1.15	1.255
0.2	0.1	0.1	0.2	0.3	0.6	0.3	1.14	1.252
0.2	0.1	0.1	0.2	0.3	0.6	0.4	1.14	1.252
0.2	0.1	0.1	0.2	0.3	0.6	0.5	1.14	1.252
0.2	0.1	0.1	0.2	0.3	0.6	0.6	1.14	1.252
0.2	0.1	0.1	0.2	0.3	0.6	0.7	1.14	1.252
0.2	0.1	0.1	0.2	0.3	0.6	0.8	1.14	1.252
0.2	0.1	0.1	0.2	0.3	0.6	0.9	1.14	1.252
0.2	0.1	0.1	0.2	0.3	0.6	1	1.14	1.252
0.2	0.1	0.1	0.2	0.3	0.7	0.3	1.13	1.249
0.2	0.1	0.1	0.2	0.3	0.7	0.4	1.13	1.249
0.2	0.1	0.1	0.2	0.3	0.7	0.5	1.13	1.249
0.2	0.1	0.1	0.2	0.3	0.7	0.6	1.13	1.249
0.2	0.1	0.1	0.2	0.3	0.7	0.7	1.13	1.249
0.2	0.1	0.1	0.2	0.3	0.7	0.8	1.13	1.249
0.2	0.1	0.1	0.2	0.3	0.7	0.9	1.13	1.249
0.2	0.1	0.1	0.2	0.3	0.7	1	1.13	1.249
0.2	0.1	0.1	0.2	0.3	0.8	0.3	1.12	1.246
0.2	0.1	0.1	0.2	0.3	0.8	0.4	1.12	1.246
0.2	0.1	0.1	0.2	0.3	0.8	0.5	1.12	1.246
0.2	0.1	0.1	0.2	0.3	0.8	0.6	1.12	1.246
0.2	0.1	0.1	0.2	0.3	0.8	0.7	1.12	1.246
0.2	0.1	0.1	0.2	0.3	0.8	0.8	1.12	1.246
0.2	0.1	0.1	0.2	0.3	0.8	0.9	1.12	1.246
0.2	0.1	0.1	0.2	0.3	0.8	1	1.12	1.246
0.2	0.1	0.1	0.2	0.3	0.9	0.3	1.11	1.243
0.2	0.1	0.1	0.2	0.3	0.9	0.4	1.11	1.243
0.2	0.1	0.1	0.2	0.3	0.9	0.5	1.11	1.243
0.2	0.1	0.1	0.2	0.3	0.9	0.6	1.11	1.243
0.2	0.1	0.1	0.2	0.3	0.9	0.7	1.11	1.243
0.2	0.1	0.1	0.2	0.3	0.9	0.8	1.11	1.243
0.2	0.1	0.1	0.2	0.3	0.9	0.9	1.11	1.243
0.2	0.1	0.1	0.2	0.3	0.9	1	1.11	1.243
0.2	0.1	0.1	0.2	0.3	1	0.3	1.1	1.24
0.2	0.1	0.1	0.2	0.3	1	0.4	1.1	1.24
0.2	0.1	0.1	0.2	0.3	1	0.5	1.1	1.24
0.2	0.1	0.1	0.2	0.3	1	0.6	1.1	1.24
0.2	0.1	0.1	0.2	0.3	1	0.7	1.1	1.24
0.2	0.1	0.1	0.2	0.3	1	0.8	1.1	1.24
0.2	0.1	0.1	0.2	0.3	1	0.9	1.1	1.24
0.2	0.1	0.1	0.2	0.3	1	1	1.1	1.24
0.2	0.1	0.1	0.2	0.4	0.1	0.2	1.29	1.356
0.2	0.1	0.1	0.2	0.4	0.1	0.3	1.29	1.356
0.2	0.1	0.1	0.2	0.4	0.1	0.4	1.29	1.356
0.2	0.1	0.1	0.2	0.4	0.1	0.5	1.29	1.356
0.2	0.1	0.1	0.2	0.4	0.1	0.6	1.29	1.356
0.2	0.1	0.1	0.2	0.4	0.1	0.7	1.29	1.356
0.2	0.1	0.1	0.2	0.4	0.1	0.8	1.29	1.356
0.2	0.1	0.1	0.2	0.4	0.1	0.9	1.29	1.356
0.2	0.1	0.1	0.2	0.4	0.1	1	1.29	1.356
0.2	0.1	0.1	0.2	0.4	0.2	0.2	1.28	1.352
0.2	0.1	0.1	0.2	0.4	0.2	0.3	1.28	1.352
0.2	0.1	0.1	0.2	0.4	0.2	0.4	1.28	1.352
0.2	0.1	0.1	0.2	0.4	0.2	0.5	1.28	1.352
0.2	0.1	0.1	0.2	0.4	0.2	0.6	1.28	1.352
0.2	0.1	0.1	0.2	0.4	0.2	0.7	1.28	1.352
0.2	0.1	0.1	0.2	0.4	0.2	0.8	1.28	1.352
0.2	0.1	0.1	0.2	0.4	0.2	0.9	1.28	1.352
0.2	0.1	0.1	0.2	0.4	0.2	1	1.28	1.352
0.2	0.1	0.1	0.2	0.4	0.3	0.2	1.27	1.348
0.2	0.1	0.1	0.2	0.4	0.3	0.3	1.27	1.348
0.2	0.1	0.1	0.2	0.4	0.3	0.4	1.27	1.348
0.2	0.1	0.1	0.2	0.4	0.3	0.5	1.27	1.348
0.2	0.1	0.1	0.2	0.4	0.3	0.6	1.27	1.348
0.2	0.1	0.1	0.2	0.4	0.3	0.7	1.27	1.348
0.2	0.1	0.1	0.2	0.4	0.3	0.8	1.27	1.348
0.2	0.1	0.1	0.2	0.4	0.3	0.9	1.27	1.348
0.2	0.1	0.1	0.2	0.4	0.3	1	1.27	1.348
0.2	0.1	0.1	0.2	0.4	0.4	0.2	1.26	1.344
0.2	0.1	0.1	0.2	0.4	0.4	0.3	1.26	1.344
0.2	0.1	0.1	0.2	0.4	0.4	0.4	1.26	1.344
0.2	0.1	0.1	0.2	0.4	0.4	0.5	1.26	1.344
0.2	0.1	0.1	0.2	0.4	0.4	0.6	1.26	1.344
0.2	0.1	0.1	0.2	0.4	0.4	0.7	1.26	1.344
0.2	0.1	0.1	0.2	0.4	0.4	0.8	1.26	1.344
0.2	0.1	0.1	0.2	0.4	0.4	0.9	1.26	1.344
0.2	0.1	0.1	0.2	0.4	0.4	1	1.26	1.344
0.2	0.1	0.1	0.2	0.4	0.5	0.2	1.25	1.34
0.2	0.1	0.1	0.2	0.4	0.5	0.3	1.25	1.34
0.2	0.1	0.1	0.2	0.4	0.5	0.4	1.25	1.34
0.2	0.1	0.1	0.2	0.4	0.5	0.5	1.25	1.34
0.2	0.1	0.1	0.2	0.4	0.5	0.6	1.25	1.34
0.2	0.1	0.1	0.2	0.4	0.5	0.7	1.25	1.34
0.2	0.1	0.1	0.2	0.4	0.5	0.8	1.25	1.34
0.2	0.1	0.1	0.2	0.4	0.5	0.9	1.25	1.34
0.2	0.1	0.1	0.2	0.4	0.5	1	1.25	1.34
0.2	0.1	0.1	0.2	0.4	0.6	0.2	1.24	1.336
0.2	0.1	0.1	0.2	0.4	0.6	0.3	1.24	1.336
0.2	0.1	0.1	0.2	0.4	0.6	0.4	1.24	1.336
0.2	0.1	0.1	0.2	0.4	0.6	0.5	1.24	1.336
0.2	0.1	0.1	0.2	0.4	0.6	0.6	1.24	1.336
0.2	0.1	0.1	0.2	0.4	0.6	0.7	1.24	1.336
0.2	0.1	0.1	0.2	0.4	0.6	0.8	1.24	1.336
0.2	0.1	0.1	0.2	0.4	0.6	0.9	1.24	1.336
0.2	0.1	0.1	0.2	0.4	0.6	1	1.24	1.336
0.2	0.1	0.1	0.2	0.4	0.7	0.2	1.23	1.332
0.2	0.1	0.1	0.2	0.4	0.7	0.3	1.23	1.332
0.2	0.1	0.1	0.2	0.4	0.7	0.4	1.23	1.332
0.2	0.1	0.1	0.2	0.4	0.7	0.5	1.23	1.332
0.2	0.1	0.1	0.2	0.4	0.7	0.6	1.23	1.332
0.2	0.1	0.1	0.2	0.4	0.7	0.7	1.23	1.332
0.2	0.1	0.1	0.2	0.4	0.7	0.8	1.23	1.332
0.2	0.1	0.1	0.2	0.4	0.7	0.9	1.23	1.332
0.2	0.1	0.1	0.2	0.4	0.7	1	1.23	1.332
0.2	0.1	0.1	0.2	0.4	0.8	0.2	1.22	1.328
0.2	0.1	0.1	0.2	0.4	0.8	0.3	1.22	1.328
0.2	0.1	0.1	0.2	0.4	0.8	0.4	1.22	1.328
0.2	0.1	0.1	0.2	0.4	0.8	0.5	1.22	1.328
0.2	0.1	0.1	0.2	0.4	0.8	0.6	1.22	1.328
0.2	0.1	0.1	0.2	0.4	0.8	0.7	1.22	1.328
0.2	0.1	0.1	0.2	0.4	0.8	0.8	1.22	1.328
0.2	0.1	0.1	0.2	0.4	0.8	0.9	1.22	1.328
0.2	0.1	0.1	0.2	0.4	0.8	1	1.22	1.328
0.2	0.1	0.1	0.2	0.4	0.9	0.2	1.21	1.324
0.2	0.1	0.1	0.2	0.4	0.9	0.3	1.21	1.324
0.2	0.1	0.1	0.2	0.4	0.9	0.4	1.21	1.324
0.2	0.1	0.1	0.2	0.4	0.9	0.5	1.21	1.324
0.2	0.1	0.1	0.2	0.4	0.9	0.6	1.21	1.324
0.2	0.1	0.1	0.2	0.4	0.9	0.7	1.21	1.324
0.2	0.1	0.1	0.2	0.4	0.9	0.8	1.21	1.324
0.2	0.1	0.1	0.2	0.4	0.9	0.9	1.21	1.324
0.2	0.1	0.1	0.2	0.4	0.9	1	1.21	1.324
0.2	0.1	0.1	0.2	0.4	1	0.2	1.2	1.32
0.2	0.1	0.1	0.2	0.4	1	0.3	1.2	1.32
0.2	0.1	0.1	0.2	0.4	1	0.4	1.2	1.32
0.2	0.1	0.1	0.2	0.4	1	0.5	1.2	1.32
0.2	0.1	0.1	0.2	0.4	1	0.6	1.2	1.32
0.2	0.1	0.1	0.2	0.4	1	0.7	1.2	1.32
0.2	0.1	0.1	0.2	0.4	1	0.8	1.2	1.32
0.2	0.1	0.1	0.2	0.4	1	0.9	1.2	1.32
0.2	0.1	0.1	0.2	0.4	1	1	1.2	1.32
0.2	0.1	0.1	0.2	0.5	0.1	0.1	1.39	1.445
0.2	0.1	0.1	0.2	0.5	0.1	0.2	1.39	1.445
0.2	0.1	0.1	0.2	0.5	0.1	0.3	1.39	1.445
0.2	0.1	0.1	0.2	0.5	0.1	0.4	1.39	1.445
0.2	0.1	0.1	0.2	0.5	0.1	0.5	1.39	1.445
0.2	0.1	0.1	0.2	0.5	0.1	0.6	1.39	1.445
0.2	0.1	0.1	0.2	0.5	0.1	0.7	1.39	1.445
0.2	0.1	0.1	0.2	0.5	0.1	0.8	1.39	1.445
0.2	0.1	0.1	0.2	0.5	0.1	0.9	1.39	1.445
0.2	0.1	0.1	0.2	0.5	0.1	1	1.39	1.445
0.2	0.1	0.1	0.2	0.5	0.2	0.1	1.38	1.44
0.2	0.1	0.1	0.2	0.5	0.2	0.2	1.38	1.44
0.2	0.1	0.1	0.2	0.5	0.2	0.3	1.38	1.44
0.2	0.1	0.1	0.2	0.5	0.2	0.4	1.38	1.44
0.2	0.1	0.1	0.2	0.5	0.2	0.5	1.38	1.44
0.2	0.1	0.1	0.2	0.5	0.2	0.6	1.38	1.44
0.2	0.1	0.1	0.2	0.5	0.2	0.7	1.38	1.44
0.2	0.1	0.1	0.2	0.5	0.2	0.8	1.38	1.44
0.2	0.1	0.1	0.2	0.5	0.2	0.9	1.38	1.44
0.2	0.1	0.1	0.2	0.5	0.2	1	1.38	1.44
0.2	0.1	0.1	0.2	0.5	0.3	0.1	1.37	1.435
0.2	0.1	0.1	0.2	0.5	0.3	0.2	1.37	1.435
0.2	0.1	0.1	0.2	0.5	0.3	0.3	1.37	1.435
0.2	0.1	0.1	0.2	0.5	0.3	0.4	1.37	1.435
0.2	0.1	0.1	0.2	0.5	0.3	0.5	1.37	1.435
0.2	0.1	0.1	0.2	0.5	0.3	0.6	1.37	1.435
0.2	0.1	0.1	0.2	0.5	0.3	0.7	1.37	1.435
0.2	0.1	0.1	0.2	0.5	0.3	0.8	1.37	1.435
0.2	0.1	0.1	0.2	0.5	0.3	0.9	1.37	1.435
0.2	0.1	0.1	0.2	0.5	0.3	1	1.37	1.435
0.2	0.1	0.1	0.2	0.5	0.4	0.1	1.36	1.43
0.2	0.1	0.1	0.2	0.5	0.4	0.2	1.36	1.43
0.2	0.1	0.1	0.2	0.5	0.4	0.3	1.36	1.43
0.2	0.1	0.1	0.2	0.5	0.4	0.4	1.36	1.43
0.2	0.1	0.1	0.2	0.5	0.4	0.5	1.36	1.43
0.2	0.1	0.1	0.2	0.5	0.4	0.6	1.36	1.43
0.2	0.1	0.1	0.2	0.5	0.4	0.7	1.36	1.43
0.2	0.1	0.1	0.2	0.5	0.4	0.8	1.36	1.43
0.2	0.1	0.1	0.2	0.5	0.4	0.9	1.36	1.43
0.2	0.1	0.1	0.2	0.5	0.4	1	1.36	1.43
0.2	0.1	0.1	0.2	0.5	0.5	0.1	1.35	1.425
0.2	0.1	0.1	0.2	0.5	0.5	0.2	1.35	1.425
0.2	0.1	0.1	0.2	0.5	0.5	0.3	1.35	1.425
0.2	0.1	0.1	0.2	0.5	0.5	0.4	1.35	1.425
0.2	0.1	0.1	0.2	0.5	0.5	0.5	1.35	1.425
0.2	0.1	0.1	0.2	0.5	0.5	0.6	1.35	1.425
0.2	0.1	0.1	0.2	0.5	0.5	0.7	1.35	1.425
0.2	0.1	0.1	0.2	0.5	0.5	0.8	1.35	1.425
0.2	0.1	0.1	0.2	0.5	0.5	0.9	1.35	1.425
0.2	0.1	0.1	0.2	0.5	0.5	1	1.35	1.425
0.2	0.1	0.1	0.2	0.5	0.6	0.1	1.34	1.42
0.2	0.1	0.1	0.2	0.5	0.6	0.2	1.34	1.42
0.2	0.1	0.1	0.2	0.5	0.6	0.3	1.34	1.42
0.2	0.1	0.1	0.2	0.5	0.6	0.4	1.34	1.42
0.2	0.1	0.1	0.2	0.5	0.6	0.5	1.34	1.42
0.2	0.1	0.1	0.2	0.5	0.6	0.6	1.34	1.42
0.2	0.1	0.1	0.2	0.5	0.6	0.7	1.34	1.42
0.2	0.1	0.1	0.2	0.5	0.6	0.8	1.34	1.42
0.2	0.1	0.1	0.2	0.5	0.6	0.9	1.34	1.42
0.2	0.1	0.1	0.2	0.5	0.6	1	1.34	1.42
0.2	0.1	0.1	0.2	0.5	0.7	0.1	1.33	1.415
0.2	0.1	0.1	0.2	0.5	0.7	0.2	1.33	1.415
0.2	0.1	0.1	0.2	0.5	0.7	0.3	1.33	1.415
0.2	0.1	0.1	0.2	0.5	0.7	0.4	1.33	1.415
0.2	0.1	0.1	0.2	0.5	0.7	0.5	1.33	1.415
0.2	0.1	0.1	0.2	0.5	0.7	0.6	1.33	1.415
0.2	0.1	0.1	0.2	0.5	0.7	0.7	1.33	1.415
0.2	0.1	0.1	0.2	0.5	0.7	0.8	1.33	1.415
0.2	0.1	0.1	0.2	0.5	0.7	0.9	1.33	1.415
0.2	0.1	0.1	0.2	0.5	0.7	1	1.33	1.415
0.2	0.1	0.1	0.2	0.5	0.8	0.1	1.32	1.41
0.2	0.1	0.1	0.2	0.5	0.8	0.2	1.32	1.41
0.2	0.1	0.1	0.2	0.5	0.8	0.3	1.32	1.41
0.2	0.1	0.1	0.2	0.5	0.8	0.4	1.32	1.41
0.2	0.1	0.1	0.2	0.5	0.8	0.5	1.32	1.41
0.2	0.1	0.1	0.2	0.5	0.8	0.6	1.32	1.41
0.2	0.1	0.1	0.2	0.5	0.8	0.7	1.32	1.41
0.2	0.1	0.1	0.2	0.5	0.8	0.8	1.32	1.41
0.2	0.1	0.1	0.2	0.5	0.8	0.9	1.32	1.41
0.2	0.1	0.1	0.2	0.5	0.8	1	1.32	1.41
0.2	0.1	0.1	0.2	0.5	0.9	0.1	1.31	1.405
0.2	0.1	0.1	0.2	0.5	0.9	0.2	1.31	1.405
0.2	0.1	0.1	0.2	0.5	0.9	0.3	1.31	1.405
0.2	0.1	0.1	0.2	0.5	0.9	0.4	1.31	1.405
0.2	0.1	0.1	0.2	0.5	0.9	0.5	1.31	1.405
0.2	0.1	0.1	0.2	0.5	0.9	0.6	1.31	1.405
0.2	0.1	0.1	0.2	0.5	0.9	0.7	1.31	1.405
0.2	0.1	0.1	0.2	0.5	0.9	0.8	1.31	1.405
0.2	0.1	0.1	0.2	0.5	0.9	0.9	1.31	1.405
0.2	0.1	0.1	0.2	0.5	0.9	1	1.31	1.405
0.2	0.1	0.1	0.2	0.5	1	0.1	1.3	1.4
0.2	0.1	0.1	0.2	0.5	1	0.2	1.3	1.4
0.2	0.1	0.1	0.2	0.5	1	0.3	1.3	1.4
0.2	0.1	0.1	0.2	0.5	1	0.4	1.3	1.4
0.2	0.1	0.1	0.2	0.5	1	0.5	1.3	1.4
0.2	0.1	0.1	0.2	0.5	1	0.6	1.3	1.4
0.2	0.1	0.1	0.2	0.5	1	0.7	1.3	1.4
0.2	0.1	0.1	0.2	0.5	1	0.8	1.3	1.4
0.2	0.1	0.1	0.2	0.5	1	0.9	1.3	1.4
0.2	0.1	0.1	0.2	0.5	1	1	1.3	1.4
0.2	0.1	0.1	0.2	0.6	0.1	0.1	1.49	1.534
0.2	0.1	0.1	0.2	0.6	0.1	0.2	1.49	1.534
0.2	0.1	0.1	0.2	0.6	0.1	0.3	1.49	1.534
0.2	0.1	0.1	0.2	0.6	0.1	0.4	1.49	1.534
0.2	0.1	0.1	0.2	0.6	0.1	0.5	1.49	1.534
0.2	0.1	0.1	0.2	0.6	0.1	0.6	1.49	1.534
0.2	0.1	0.1	0.2	0.6	0.1	0.7	1.49	1.534
0.2	0.1	0.1	0.2	0.6	0.1	0.8	1.49	1.534
0.2	0.1	0.1	0.2	0.6	0.1	0.9	1.49	1.534
0.2	0.1	0.1	0.2	0.6	0.1	1	1.49	1.534
0.2	0.1	0.1	0.2	0.6	0.2	0.1	1.48	1.528
0.2	0.1	0.1	0.2	0.6	0.2	0.2	1.48	1.528
0.2	0.1	0.1	0.2	0.6	0.2	0.3	1.48	1.528
0.2	0.1	0.1	0.2	0.6	0.2	0.4	1.48	1.528
0.2	0.1	0.1	0.2	0.6	0.2	0.5	1.48	1.528
0.2	0.1	0.1	0.2	0.6	0.2	0.6	1.48	1.528
0.2	0.1	0.1	0.2	0.6	0.2	0.7	1.48	1.528
0.2	0.1	0.1	0.2	0.6	0.2	0.8	1.48	1.528
0.2	0.1	0.1	0.2	0.6	0.2	0.9	1.48	1.528
0.2	0.1	0.1	0.2	0.6	0.2	1	1.48	1.528
0.2	0.1	0.1	0.2	0.6	0.3	0.1	1.47	1.522
0.2	0.1	0.1	0.2	0.6	0.3	0.2	1.47	1.522
0.2	0.1	0.1	0.2	0.6	0.3	0.3	1.47	1.522
0.2	0.1	0.1	0.2	0.6	0.3	0.4	1.47	1.522
0.2	0.1	0.1	0.2	0.6	0.3	0.5	1.47	1.522
0.2	0.1	0.1	0.2	0.6	0.3	0.6	1.47	1.522
0.2	0.1	0.1	0.2	0.6	0.3	0.7	1.47	1.522
0.2	0.1	0.1	0.2	0.6	0.3	0.8	1.47	1.522
0.2	0.1	0.1	0.2	0.6	0.3	0.9	1.47	1.522
0.2	0.1	0.1	0.2	0.6	0.3	1	1.47	1.522
0.2	0.1	0.1	0.2	0.6	0.4	0.1	1.46	1.516
0.2	0.1	0.1	0.2	0.6	0.4	0.2	1.46	1.516
0.2	0.1	0.1	0.2	0.6	0.4	0.3	1.46	1.516
0.2	0.1	0.1	0.2	0.6	0.4	0.4	1.46	1.516
0.2	0.1	0.1	0.2	0.6	0.4	0.5	1.46	1.516
0.2	0.1	0.1	0.2	0.6	0.4	0.6	1.46	1.516
0.2	0.1	0.1	0.2	0.6	0.4	0.7	1.46	1.516
0.2	0.1	0.1	0.2	0.6	0.4	0.8	1.46	1.516
0.2	0.1	0.1	0.2	0.6	0.4	0.9	1.46	1.516
0.2	0.1	0.1	0.2	0.6	0.4	1	1.46	1.516
0.2	0.1	0.1	0.2	0.6	0.5	0.1	1.45	1.51
0.2	0.1	0.1	0.2	0.6	0.5	0.2	1.45	1.51
0.2	0.1	0.1	0.2	0.6	0.5	0.3	1.45	1.51
0.2	0.1	0.1	0.2	0.6	0.5	0.4	1.45	1.51
0.2	0.1	0.1	0.2	0.6	0.5	0.5	1.45	1.51
0.2	0.1	0.1	0.2	0.6	0.5	0.6	1.45	1.51
0.2	0.1	0.1	0.2	0.6	0.5	0.7	1.45	1.51
0.2	0.1	0.1	0.2	0.6	0.5	0.8	1.45	1.51
0.2	0.1	0.1	0.2	0.6	0.5	0.9	1.45	1.51
0.2	0.1	0.1	0.2	0.6	0.5	1	1.45	1.51
0.2	0.1	0.1	0.2	0.6	0.6	0.1	1.44	1.504
0.2	0.1	0.1	0.2	0.6	0.6	0.2	1.44	1.504
0.2	0.1	0.1	0.2	0.6	0.6	0.3	1.44	1.504
0.2	0.1	0.1	0.2	0.6	0.6	0.4	1.44	1.504
0.2	0.1	0.1	0.2	0.6	0.6	0.5	1.44	1.504
0.2	0.1	0.1	0.2	0.6	0.6	0.6	1.44	1.504
0.2	0.1	0.1	0.2	0.6	0.6	0.7	1.44	1.504
0.2	0.1	0.1	0.2	0.6	0.6	0.8	1.44	1.504
0.2	0.1	0.1	0.2	0.6	0.6	0.9	1.44	1.504
0.2	0.1	0.1	0.2	0.6	0.6	1	1.44	1.504
0.2	0.1	0.1	0.2	0.6	0.7	0.1	1.43	1.498
0.2	0.1	0.1	0.2	0.6	0.7	0.2	1.43	1.498
0.2	0.1	0.1	0.2	0.6	0.7	0.3	1.43	1.498
0.2	0.1	0.1	0.2	0.6	0.7	0.4	1.43	1.498
0.2	0.1	0.1	0.2	0.6	0.7	0.5	1.43	1.498
0.2	0.1	0.1	0.2	0.6	0.7	0.6	1.43	1.498
0.2	0.1	0.1	0.2	0.6	0.7	0.7	1.43	1.498
0.2	0.1	0.1	0.2	0.6	0.7	0.8	1.43	1.498
0.2	0.1	0.1	0.2	0.6	0.7	0.9	1.43	1.498
0.2	0.1	0.1	0.2	0.6	0.7	1	1.43	1.498
0.2	0.1	0.1	0.2	0.6	0.8	0.1	1.42	1.492
0.2	0.1	0.1	0.2	0.6	0.8	0.2	1.42	1.492
0.2	0.1	0.1	0.2	0.6	0.8	0.3	1.42	1.492
0.2	0.1	0.1	0.2	0.6	0.8	0.4	1.42	1.492
0.2	0.1	0.1	0.2	0.6	0.8	0.5	1.42	1.492
0.2	0.1	0.1	0.2	0.6	0.8	0.6	1.42	1.492
0.2	0.1	0.1	0.2	0.6	0.8	0.7	1.42	1.492
0.2	0.1	0.1	0.2	0.6	0.8	0.8	1.42	1.492
0.2	0.1	0.1	0.2	0.6	0.8	0.9	1.42	1.492
0.2	0.1	0.1	0.2	0.6	0.8	1	1.42	1.492
0.2	0.1	0.1	0.2	0.6	0.9	0.1	1.41	1.486
0.2	0.1	0.1	0.2	0.6	0.9	0.2	1.41	1.486
0.2	0.1	0.1	0.2	0.6	0.9	0.3	1.41	1.486
0.2	0.1	0.1	0.2	0.6	0.9	0.4	1.41	1.486
0.2	0.1	0.1	0.2	0.6	0.9	0.5	1.41	1.486
0.2	0.1	0.1	0.2	0.6	0.9	0.6	1.41	1.486
0.2	0.1	0.1	0.2	0.6	0.9	0.7	1.41	1.486
0.2	0.1	0.1	0.2	0.6	0.9	0.8	1.41	1.486
0.2	0.1	0.1	0.2	0.6	0.9	0.9	1.41	1.486
0.2	0.1	0.1	0.2	0.6	0.9	1	1.41	1.486
0.2	0.1	0.1	0.2	0.6	1	0.1	1.4	1.48
0.2	0.1	0.1	0.2	0.6	1	0.2	1.4	1.48
0.2	0.1	0.1	0.2	0.6	1	0.3	1.4	1.48
0.2	0.1	0.1	0.2	0.6	1	0.4	1.4	1.48
0.2	0.1	0.1	0.2	0.6	1	0.5	1.4	1.48
0.2	0.1	0.1	0.2	0.6	1	0.6	1.4	1.48
0.2	0.1	0.1	0.2	0.6	1	0.7	1.4	1.48
0.2	0.1	0.1	0.2	0.6	1	0.8	1.4	1.48
0.2	0.1	0.1	0.2	0.6	1	0.9	1.4	1.48
0.2	0.1	0.1	0.2	0.6	1	1	1.4	1.48
0.2	0.1	0.1	0.2	0.7	0.1	0.1	1.59	1.623
0.2	0.1	0.1	0.2	0.7	0.1	0.2	1.59	1.623
0.2	0.1	0.1	0.2	0.7	0.1	0.3	1.59	1.623
0.2	0.1	0.1	0.2	0.7	0.1	0.4	1.59	1.623
0.2	0.1	0.1	0.2	0.7	0.1	0.5	1.59	1.623
0.2	0.1	0.1	0.2	0.7	0.1	0.6	1.59	1.623
0.2	0.1	0.1	0.2	0.7	0.1	0.7	1.59	1.623
0.2	0.1	0.1	0.2	0.7	0.1	0.8	1.59	1.623
0.2	0.1	0.1	0.2	0.7	0.1	0.9	1.59	1.623
0.2	0.1	0.1	0.2	0.7	0.1	1	1.59	1.623
0.2	0.1	0.1	0.2	0.7	0.2	0.1	1.58	1.616
0.2	0.1	0.1	0.2	0.7	0.2	0.2	1.58	1.616
0.2	0.1	0.1	0.2	0.7	0.2	0.3	1.58	1.616
0.2	0.1	0.1	0.2	0.7	0.2	0.4	1.58	1.616
0.2	0.1	0.1	0.2	0.7	0.2	0.5	1.58	1.616
0.2	0.1	0.1	0.2	0.7	0.2	0.6	1.58	1.616
0.2	0.1	0.1	0.2	0.7	0.2	0.7	1.58	1.616
0.2	0.1	0.1	0.2	0.7	0.2	0.8	1.58	1.616
0.2	0.1	0.1	0.2	0.7	0.2	0.9	1.58	1.616
0.2	0.1	0.1	0.2	0.7	0.2	1	1.58	1.616
0.2	0.1	0.1	0.2	0.7	0.3	0.1	1.57	1.609
0.2	0.1	0.1	0.2	0.7	0.3	0.2	1.57	1.609
0.2	0.1	0.1	0.2	0.7	0.3	0.3	1.57	1.609
0.2	0.1	0.1	0.2	0.7	0.3	0.4	1.57	1.609
0.2	0.1	0.1	0.2	0.7	0.3	0.5	1.57	1.609
0.2	0.1	0.1	0.2	0.7	0.3	0.6	1.57	1.609
0.2	0.1	0.1	0.2	0.7	0.3	0.7	1.57	1.609
0.2	0.1	0.1	0.2	0.7	0.3	0.8	1.57	1.609
0.2	0.1	0.1	0.2	0.7	0.3	0.9	1.57	1.609
0.2	0.1	0.1	0.2	0.7	0.3	1	1.57	1.609
0.2	0.1	0.1	0.2	0.7	0.4	0.1	1.56	1.602
0.2	0.1	0.1	0.2	0.7	0.4	0.2	1.56	1.602
0.2	0.1	0.1	0.2	0.7	0.4	0.3	1.56	1.602
0.2	0.1	0.1	0.2	0.7	0.4	0.4	1.56	1.602
0.2	0.1	0.1	0.2	0.7	0.4	0.5	1.56	1.602
0.2	0.1	0.1	0.2	0.7	0.4	0.6	1.56	1.602
0.2	0.1	0.1	0.2	0.7	0.4	0.7	1.56	1.602
0.2	0.1	0.1	0.2	0.7	0.4	0.8	1.56	1.602
0.2	0.1	0.1	0.2	0.7	0.4	0.9	1.56	1.602
0.2	0.1	0.1	0.2	0.7	0.4	1	1.56	1.602
0.2	0.1	0.1	0.2	0.7	0.5	0.1	1.55	1.595
0.2	0.1	0.1	0.2	0.7	0.5	0.2	1.55	1.595
0.2	0.1	0.1	0.2	0.7	0.5	0.3	1.55	1.595
0.2	0.1	0.1	0.2	0.7	0.5	0.4	1.55	1.595
0.2	0.1	0.1	0.2	0.7	0.5	0.5	1.55	1.595
0.2	0.1	0.1	0.2	0.7	0.5	0.6	1.55	1.595
0.2	0.1	0.1	0.2	0.7	0.5	0.7	1.55	1.595
0.2	0.1	0.1	0.2	0.7	0.5	0.8	1.55	1.595
0.2	0.1	0.1	0.2	0.7	0.5	0.9	1.55	1.595
0.2	0.1	0.1	0.2	0.7	0.5	1	1.55	1.595
0.2	0.1	0.1	0.2	0.7	0.6	0.1	1.54	1.588
0.2	0.1	0.1	0.2	0.7	0.6	0.2	1.54	1.588
0.2	0.1	0.1	0.2	0.7	0.6	0.3	1.54	1.588
0.2	0.1	0.1	0.2	0.7	0.6	0.4	1.54	1.588
0.2	0.1	0.1	0.2	0.7	0.6	0.5	1.54	1.588
0.2	0.1	0.1	0.2	0.7	0.6	0.6	1.54	1.588
0.2	0.1	0.1	0.2	0.7	0.6	0.7	1.54	1.588
0.2	0.1	0.1	0.2	0.7	0.6	0.8	1.54	1.588
0.2	0.1	0.1	0.2	0.7	0.6	0.9	1.54	1.588
0.2	0.1	0.1	0.2	0.7	0.6	1	1.54	1.588
0.2	0.1	0.1	0.2	0.7	0.7	0.1	1.53	1.581
0.2	0.1	0.1	0.2	0.7	0.7	0.2	1.53	1.581
0.2	0.1	0.1	0.2	0.7	0.7	0.3	1.53	1.581
0.2	0.1	0.1	0.2	0.7	0.7	0.4	1.53	1.581
0.2	0.1	0.1	0.2	0.7	0.7	0.5	1.53	1.581
0.2	0.1	0.1	0.2	0.7	0.7	0.6	1.53	1.581
0.2	0.1	0.1	0.2	0.7	0.7	0.7	1.53	1.581
0.2	0.1	0.1	0.2	0.7	0.7	0.8	1.53	1.581
0.2	0.1	0.1	0.2	0.7	0.7	0.9	1.53	1.581
0.2	0.1	0.1	0.2	0.7	0.7	1	1.53	1.581
0.2	0.1	0.1	0.2	0.7	0.8	0.1	1.52	1.574
0.2	0.1	0.1	0.2	0.7	0.8	0.2	1.52	1.574
0.2	0.1	0.1	0.2	0.7	0.8	0.3	1.52	1.574
0.2	0.1	0.1	0.2	0.7	0.8	0.4	1.52	1.574
0.2	0.1	0.1	0.2	0.7	0.8	0.5	1.52	1.574
0.2	0.1	0.1	0.2	0.7	0.8	0.6	1.52	1.574
0.2	0.1	0.1	0.2	0.7	0.8	0.7	1.52	1.574
0.2	0.1	0.1	0.2	0.7	0.8	0.8	1.52	1.574
0.2	0.1	0.1	0.2	0.7	0.8	0.9	1.52	1.574
0.2	0.1	0.1	0.2	0.7	0.8	1	1.52	1.574
0.2	0.1	0.1	0.2	0.7	0.9	0.1	1.51	1.567
0.2	0.1	0.1	0.2	0.7	0.9	0.2	1.51	1.567
0.2	0.1	0.1	0.2	0.7	0.9	0.3	1.51	1.567
0.2	0.1	0.1	0.2	0.7	0.9	0.4	1.51	1.567
0.2	0.1	0.1	0.2	0.7	0.9	0.5	1.51	1.567
0.2	0.1	0.1	0.2	0.7	0.9	0.6	1.51	1.567
0.2	0.1	0.1	0.2	0.7	0.9	0.7	1.51	1.567
0.2	0.1	0.1	0.2	0.7	0.9	0.8	1.51	1.567
0.2	0.1	0.1	0.2	0.7	0.9	0.9	1.51	1.567
0.2	0.1	0.1	0.2	0.7	0.9	1	1.51	1.567
0.2	0.1	0.1	0.2	0.7	1	0.1	1.5	1.56
0.2	0.1	0.1	0.2	0.7	1	0.2	1.5	1.56
0.2	0.1	0.1	0.2	0.7	1	0.3	1.5	1.56
0.2	0.1	0.1	0.2	0.7	1	0.4	1.5	1.56
0.2	0.1	0.1	0.2	0.7	1	0.5	1.5	1.56
0.2	0.1	0.1	0.2	0.7	1	0.6	1.5	1.56
0.2	0.1	0.1	0.2	0.7	1	0.7	1.5	1.56
0.2	0.1	0.1	0.2	0.7	1	0.8	1.5	1.56
0.2	0.1	0.1	0.2	0.7	1	0.9	1.5	1.56
0.2	0.1	0.1	0.2	0.7	1	1	1.5	1.56
0.2	0.1	0.1	0.2	0.8	0.1	0.1	1.69	1.712
0.2	0.1	0.1	0.2	0.8	0.1	0.2	1.69	1.712
0.2	0.1	0.1	0.2	0.8	0.1	0.3	1.69	1.712
0.2	0.1	0.1	0.2	0.8	0.1	0.4	1.69	1.712
0.2	0.1	0.1	0.2	0.8	0.1	0.5	1.69	1.712
0.2	0.1	0.1	0.2	0.8	0.1	0.6	1.69	1.712
0.2	0.1	0.1	0.2	0.8	0.1	0.7	1.69	1.712
0.2	0.1	0.1	0.2	0.8	0.1	0.8	1.69	1.712
0.2	0.1	0.1	0.2	0.8	0.1	0.9	1.69	1.712
0.2	0.1	0.1	0.2	0.8	0.1	1	1.69	1.712
0.2	0.1	0.1	0.2	0.8	0.2	0.1	1.68	1.704
0.2	0.1	0.1	0.2	0.8	0.2	0.2	1.68	1.704
0.2	0.1	0.1	0.2	0.8	0.2	0.3	1.68	1.704
0.2	0.1	0.1	0.2	0.8	0.2	0.4	1.68	1.704
0.2	0.1	0.1	0.2	0.8	0.2	0.5	1.68	1.704
0.2	0.1	0.1	0.2	0.8	0.2	0.6	1.68	1.704
0.2	0.1	0.1	0.2	0.8	0.2	0.7	1.68	1.704
0.2	0.1	0.1	0.2	0.8	0.2	0.8	1.68	1.704
0.2	0.1	0.1	0.2	0.8	0.2	0.9	1.68	1.704
0.2	0.1	0.1	0.2	0.8	0.2	1	1.68	1.704
0.2	0.1	0.1	0.2	0.8	0.3	0.1	1.67	1.696
0.2	0.1	0.1	0.2	0.8	0.3	0.2	1.67	1.696
0.2	0.1	0.1	0.2	0.8	0.3	0.3	1.67	1.696
0.2	0.1	0.1	0.2	0.8	0.3	0.4	1.67	1.696
0.2	0.1	0.1	0.2	0.8	0.3	0.5	1.67	1.696
0.2	0.1	0.1	0.2	0.8	0.3	0.6	1.67	1.696
0.2	0.1	0.1	0.2	0.8	0.3	0.7	1.67	1.696
0.2	0.1	0.1	0.2	0.8	0.3	0.8	1.67	1.696
0.2	0.1	0.1	0.2	0.8	0.3	0.9	1.67	1.696
0.2	0.1	0.1	0.2	0.8	0.3	1	1.67	1.696
0.2	0.1	0.1	0.2	0.8	0.4	0.1	1.66	1.688
0.2	0.1	0.1	0.2	0.8	0.4	0.2	1.66	1.688
0.2	0.1	0.1	0.2	0.8	0.4	0.3	1.66	1.688
0.2	0.1	0.1	0.2	0.8	0.4	0.4	1.66	1.688
0.2	0.1	0.1	0.2	0.8	0.4	0.5	1.66	1.688
0.2	0.1	0.1	0.2	0.8	0.4	0.6	1.66	1.688
0.2	0.1	0.1	0.2	0.8	0.4	0.7	1.66	1.688
0.2	0.1	0.1	0.2	0.8	0.4	0.8	1.66	1.688
0.2	0.1	0.1	0.2	0.8	0.4	0.9	1.66	1.688
0.2	0.1	0.1	0.2	0.8	0.4	1	1.66	1.688
0.2	0.1	0.1	0.2	0.8	0.5	0.1	1.65	1.68
0.2	0.1	0.1	0.2	0.8	0.5	0.2	1.65	1.68
0.2	0.1	0.1	0.2	0.8	0.5	0.3	1.65	1.68
0.2	0.1	0.1	0.2	0.8	0.5	0.4	1.65	1.68
0.2	0.1	0.1	0.2	0.8	0.5	0.5	1.65	1.68
0.2	0.1	0.1	0.2	0.8	0.5	0.6	1.65	1.68
0.2	0.1	0.1	0.2	0.8	0.5	0.7	1.65	1.68
0.2	0.1	0.1	0.2	0.8	0.5	0.8	1.65	1.68
0.2	0.1	0.1	0.2	0.8	0.5	0.9	1.65	1.68
0.2	0.1	0.1	0.2	0.8	0.5	1	1.65	1.68
0.2	0.1	0.1	0.2	0.8	0.6	0.1	1.64	1.672
0.2	0.1	0.1	0.2	0.8	0.6	0.2	1.64	1.672
0.2	0.1	0.1	0.2	0.8	0.6	0.3	1.64	1.672
0.2	0.1	0.1	0.2	0.8	0.6	0.4	1.64	1.672
0.2	0.1	0.1	0.2	0.8	0.6	0.5	1.64	1.672
0.2	0.1	0.1	0.2	0.8	0.6	0.6	1.64	1.672
0.2	0.1	0.1	0.2	0.8	0.6	0.7	1.64	1.672
0.2	0.1	0.1	0.2	0.8	0.6	0.8	1.64	1.672
0.2	0.1	0.1	0.2	0.8	0.6	0.9	1.64	1.672
0.2	0.1	0.1	0.2	0.8	0.6	1	1.64	1.672
0.2	0.1	0.1	0.2	0.8	0.7	0.1	1.63	1.664
0.2	0.1	0.1	0.2	0.8	0.7	0.2	1.63	1.664
0.2	0.1	0.1	0.2	0.8	0.7	0.3	1.63	1.664
0.2	0.1	0.1	0.2	0.8	0.7	0.4	1.63	1.664
0.2	0.1	0.1	0.2	0.8	0.7	0.5	1.63	1.664
0.2	0.1	0.1	0.2	0.8	0.7	0.6	1.63	1.664
0.2	0.1	0.1	0.2	0.8	0.7	0.7	1.63	1.664
0.2	0.1	0.1	0.2	0.8	0.7	0.8	1.63	1.664
0.2	0.1	0.1	0.2	0.8	0.7	0.9	1.63	1.664
0.2	0.1	0.1	0.2	0.8	0.7	1	1.63	1.664
0.2	0.1	0.1	0.2	0.8	0.8	0.1	1.62	1.656
0.2	0.1	0.1	0.2	0.8	0.8	0.2	1.62	1.656
0.2	0.1	0.1	0.2	0.8	0.8	0.3	1.62	1.656
0.2	0.1	0.1	0.2	0.8	0.8	0.4	1.62	1.656
0.2	0.1	0.1	0.2	0.8	0.8	0.5	1.62	1.656
0.2	0.1	0.1	0.2	0.8	0.8	0.6	1.62	1.656
0.2	0.1	0.1	0.2	0.8	0.8	0.7	1.62	1.656
0.2	0.1	0.1	0.2	0.8	0.8	0.8	1.62	1.656
0.2	0.1	0.1	0.2	0.8	0.8	0.9	1.62	1.656
0.2	0.1	0.1	0.2	0.8	0.8	1	1.62	1.656
0.2	0.1	0.1	0.2	0.8	0.9	0.1	1.61	1.648
0.2	0.1	0.1	0.2	0.8	0.9	0.2	1.61	1.648
0.2	0.1	0.1	0.2	0.8	0.9	0.3	1.61	1.648
0.2	0.1	0.1	0.2	0.8	0.9	0.4	1.61	1.648
0.2	0.1	0.1	0.2	0.8	0.9	0.5	1.61	1.648
0.2	0.1	0.1	0.2	0.8	0.9	0.6	1.61	1.648
0.2	0.1	0.1	0.2	0.8	0.9	0.7	1.61	1.648
0.2	0.1	0.1	0.2	0.8	0.9	0.8	1.61	1.648
0.2	0.1	0.1	0.2	0.8	0.9	0.9	1.61	1.648
0.2	0.1	0.1	0.2	0.8	0.9	1	1.61	1.648
0.2	0.1	0.1	0.2	0.8	1	0.1	1.6	1.64
0.2	0.1	0.1	0.2	0.8	1	0.2	1.6	1.64
0.2	0.1	0.1	0.2	0.8	1	0.3	1.6	1.64
0.2	0.1	0.1	0.2	0.8	1	0.4	1.6	1.64
0.2	0.1	0.1	0.2	0.8	1	0.5	1.6	1.64
0.2	0.1	0.1	0.2	0.8	1	0.6	1.6	1.64
0.2	0.1	0.1	0.2	0.8	1	0.7	1.6	1.64
0.2	0.1	0.1	0.2	0.8	1	0.8	1.6	1.64
0.2	0.1	0.1	0.2	0.8	1	0.9	1.6	1.64
0.2	0.1	0.1	0.2	0.8	1	1	1.6	1.64
0.2	0.1	0.1	0.2	0.9	0.1	0.1	1.79	1.801
0.2	0.1	0.1	0.2	0.9	0.1	0.2	1.79	1.801
0.2	0.1	0.1	0.2	0.9	0.1	0.3	1.79	1.801
0.2	0.1	0.1	0.2	0.9	0.1	0.4	1.79	1.801
0.2	0.1	0.1	0.2	0.9	0.1	0.5	1.79	1.801
0.2	0.1	0.1	0.2	0.9	0.1	0.6	1.79	1.801
0.2	0.1	0.1	0.2	0.9	0.1	0.7	1.79	1.801
0.2	0.1	0.1	0.2	0.9	0.1	0.8	1.79	1.801
0.2	0.1	0.1	0.2	0.9	0.1	0.9	1.79	1.801
0.2	0.1	0.1	0.2	0.9	0.1	1	1.79	1.801
0.2	0.1	0.1	0.2	0.9	0.2	0.1	1.78	1.792
0.2	0.1	0.1	0.2	0.9	0.2	0.2	1.78	1.792
0.2	0.1	0.1	0.2	0.9	0.2	0.3	1.78	1.792
0.2	0.1	0.1	0.2	0.9	0.2	0.4	1.78	1.792
0.2	0.1	0.1	0.2	0.9	0.2	0.5	1.78	1.792
0.2	0.1	0.1	0.2	0.9	0.2	0.6	1.78	1.792
0.2	0.1	0.1	0.2	0.9	0.2	0.7	1.78	1.792
0.2	0.1	0.1	0.2	0.9	0.2	0.8	1.78	1.792
0.2	0.1	0.1	0.2	0.9	0.2	0.9	1.78	1.792
0.2	0.1	0.1	0.2	0.9	0.2	1	1.78	1.792
0.2	0.1	0.1	0.2	0.9	0.3	0.1	1.77	1.783
0.2	0.1	0.1	0.2	0.9	0.3	0.2	1.77	1.783
0.2	0.1	0.1	0.2	0.9	0.3	0.3	1.77	1.783
0.2	0.1	0.1	0.2	0.9	0.3	0.4	1.77	1.783
0.2	0.1	0.1	0.2	0.9	0.3	0.5	1.77	1.783
0.2	0.1	0.1	0.2	0.9	0.3	0.6	1.77	1.783
0.2	0.1	0.1	0.2	0.9	0.3	0.7	1.77	1.783
0.2	0.1	0.1	0.2	0.9	0.3	0.8	1.77	1.783
0.2	0.1	0.1	0.2	0.9	0.3	0.9	1.77	1.783
0.2	0.1	0.1	0.2	0.9	0.3	1	1.77	1.783
0.2	0.1	0.1	0.2	0.9	0.4	0.1	1.76	1.774
0.2	0.1	0.1	0.2	0.9	0.4	0.2	1.76	1.774
0.2	0.1	0.1	0.2	0.9	0.4	0.3	1.76	1.774
0.2	0.1	0.1	0.2	0.9	0.4	0.4	1.76	1.774
0.2	0.1	0.1	0.2	0.9	0.4	0.5	1.76	1.774
0.2	0.1	0.1	0.2	0.9	0.4	0.6	1.76	1.774
0.2	0.1	0.1	0.2	0.9	0.4	0.7	1.76	1.774
0.2	0.1	0.1	0.2	0.9	0.4	0.8	1.76	1.774
0.2	0.1	0.1	0.2	0.9	0.4	0.9	1.76	1.774
0.2	0.1	0.1	0.2	0.9	0.4	1	1.76	1.774
0.2	0.1	0.1	0.2	0.9	0.5	0.1	1.75	1.765
0.2	0.1	0.1	0.2	0.9	0.5	0.2	1.75	1.765
0.2	0.1	0.1	0.2	0.9	0.5	0.3	1.75	1.765
0.2	0.1	0.1	0.2	0.9	0.5	0.4	1.75	1.765
0.2	0.1	0.1	0.2	0.9	0.5	0.5	1.75	1.765
0.2	0.1	0.1	0.2	0.9	0.5	0.6	1.75	1.765
0.2	0.1	0.1	0.2	0.9	0.5	0.7	1.75	1.765
0.2	0.1	0.1	0.2	0.9	0.5	0.8	1.75	1.765
0.2	0.1	0.1	0.2	0.9	0.5	0.9	1.75	1.765
0.2	0.1	0.1	0.2	0.9	0.5	1	1.75	1.765
0.2	0.1	0.1	0.2	0.9	0.6	0.1	1.74	1.756
0.2	0.1	0.1	0.2	0.9	0.6	0.2	1.74	1.756
0.2	0.1	0.1	0.2	0.9	0.6	0.3	1.74	1.756
0.2	0.1	0.1	0.2	0.9	0.6	0.4	1.74	1.756
0.2	0.1	0.1	0.2	0.9	0.6	0.5	1.74	1.756
0.2	0.1	0.1	0.2	0.9	0.6	0.6	1.74	1.756
0.2	0.1	0.1	0.2	0.9	0.6	0.7	1.74	1.756
0.2	0.1	0.1	0.2	0.9	0.6	0.8	1.74	1.756
0.2	0.1	0.1	0.2	0.9	0.6	0.9	1.74	1.756
0.2	0.1	0.1	0.2	0.9	0.6	1	1.74	1.756
0.2	0.1	0.1	0.2	0.9	0.7	0.1	1.73	1.747
0.2	0.1	0.1	0.2	0.9	0.7	0.2	1.73	1.747
0.2	0.1	0.1	0.2	0.9	0.7	0.3	1.73	1.747
0.2	0.1	0.1	0.2	0.9	0.7	0.4	1.73	1.747
0.2	0.1	0.1	0.2	0.9	0.7	0.5	1.73	1.747
0.2	0.1	0.1	0.2	0.9	0.7	0.6	1.73	1.747
0.2	0.1	0.1	0.2	0.9	0.7	0.7	1.73	1.747
0.2	0.1	0.1	0.2	0.9	0.7	0.8	1.73	1.747
0.2	0.1	0.1	0.2	0.9	0.7	0.9	1.73	1.747
0.2	0.1	0.1	0.2	0.9	0.7	1	1.73	1.747
0.2	0.1	0.1	0.2	0.9	0.8	0.1	1.72	1.738
0.2	0.1	0.1	0.2	0.9	0.8	0.2	1.72	1.738
0.2	0.1	0.1	0.2	0.9	0.8	0.3	1.72	1.738
0.2	0.1	0.1	0.2	0.9	0.8	0.4	1.72	1.738
0.2	0.1	0.1	0.2	0.9	0.8	0.5	1.72	1.738
0.2	0.1	0.1	0.2	0.9	0.8	0.6	1.72	1.738
0.2	0.1	0.1	0.2	0.9	0.8	0.7	1.72	1.738
0.2	0.1	0.1	0.2	0.9	0.8	0.8	1.72	1.738
0.2	0.1	0.1	0.2	0.9	0.8	0.9	1.72	1.738
0.2	0.1	0.1	0.2	0.9	0.8	1	1.72	1.738
0.2	0.1	0.1	0.2	0.9	0.9	0.1	1.71	1.729
0.2	0.1	0.1	0.2	0.9	0.9	0.2	1.71	1.729
0.2	0.1	0.1	0.2	0.9	0.9	0.3	1.71	1.729
0.2	0.1	0.1	0.2	0.9	0.9	0.4	1.71	1.729
0.2	0.1	0.1	0.2	0.9	0.9	0.5	1.71	1.729
0.2	0.1	0.1	0.2	0.9	0.9	0.6	1.71	1.729
0.2	0.1	0.1	0.2	0.9	0.9	0.7	1.71	1.729
0.2	0.1	0.1	0.2	0.9	0.9	0.8	1.71	1.729
0.2	0.1	0.1	0.2	0.9	0.9	0.9	1.71	1.729
0.2	0.1	0.1	0.2	0.9	0.9	1	1.71	1.729
0.2	0.1	0.1	0.2	0.9	1	0.1	1.7	1.72
0.2	0.1	0.1	0.2	0.9	1	0.2	1.7	1.72
0.2	0.1	0.1	0.2	0.9	1	0.3	1.7	1.72
0.2	0.1	0.1	0.2	0.9	1	0.4	1.7	1.72
0.2	0.1	0.1	0.2	0.9	1	0.5	1.7	1.72
0.2	0.1	0.1	0.2	0.9	1	0.6	1.7	1.72
0.2	0.1	0.1	0.2	0.9	1	0.7	1.7	1.72
0.2	0.1	0.1	0.2	0.9	1	0.8	1.7	1.72
0.2	0.1	0.1	0.2	0.9	1	0.9	1.7	1.72
0.2	0.1	0.1	0.2	0.9	1	1	1.7	1.72
0.2	0.1	0.1	0.3	0.1	0.1	0.5	0.99	1.089
0.2	0.1	0.1	0.3	0.1	0.1	0.6	0.99	1.089
0.2	0.1	0.1	0.3	0.1	0.1	0.7	0.99	1.089
0.2	0.1	0.1	0.3	0.1	0.1	0.8	0.99	1.089
0.2	0.1	0.1	0.3	0.1	0.1	0.9	0.99	1.089
0.2	0.1	0.1	0.3	0.1	0.1	1	0.99	1.089
0.2	0.1	0.1	0.3	0.1	0.2	0.5	0.98	1.088
0.2	0.1	0.1	0.3	0.1	0.2	0.6	0.98	1.088
0.2	0.1	0.1	0.3	0.1	0.2	0.7	0.98	1.088
0.2	0.1	0.1	0.3	0.1	0.2	0.8	0.98	1.088
0.2	0.1	0.1	0.3	0.1	0.2	0.9	0.98	1.088
0.2	0.1	0.1	0.3	0.1	0.2	1	0.98	1.088
0.2	0.1	0.1	0.3	0.1	0.3	0.5	0.97	1.087
0.2	0.1	0.1	0.3	0.1	0.3	0.6	0.97	1.087
0.2	0.1	0.1	0.3	0.1	0.3	0.7	0.97	1.087
0.2	0.1	0.1	0.3	0.1	0.3	0.8	0.97	1.087
0.2	0.1	0.1	0.3	0.1	0.3	0.9	0.97	1.087
0.2	0.1	0.1	0.3	0.1	0.3	1	0.97	1.087
0.2	0.1	0.1	0.3	0.1	0.4	0.5	0.96	1.086
0.2	0.1	0.1	0.3	0.1	0.4	0.6	0.96	1.086
0.2	0.1	0.1	0.3	0.1	0.4	0.7	0.96	1.086
0.2	0.1	0.1	0.3	0.1	0.4	0.8	0.96	1.086
0.2	0.1	0.1	0.3	0.1	0.4	0.9	0.96	1.086
0.2	0.1	0.1	0.3	0.1	0.4	1	0.96	1.086
0.2	0.1	0.1	0.3	0.1	0.5	0.5	0.95	1.085
0.2	0.1	0.1	0.3	0.1	0.5	0.6	0.95	1.085
0.2	0.1	0.1	0.3	0.1	0.5	0.7	0.95	1.085
0.2	0.1	0.1	0.3	0.1	0.5	0.8	0.95	1.085
0.2	0.1	0.1	0.3	0.1	0.5	0.9	0.95	1.085
0.2	0.1	0.1	0.3	0.1	0.5	1	0.95	1.085
0.2	0.1	0.1	0.3	0.1	0.6	0.5	0.94	1.084
0.2	0.1	0.1	0.3	0.1	0.6	0.6	0.94	1.084
0.2	0.1	0.1	0.3	0.1	0.6	0.7	0.94	1.084
0.2	0.1	0.1	0.3	0.1	0.6	0.8	0.94	1.084
0.2	0.1	0.1	0.3	0.1	0.6	0.9	0.94	1.084
0.2	0.1	0.1	0.3	0.1	0.6	1	0.94	1.084
0.2	0.1	0.1	0.3	0.1	0.7	0.5	0.93	1.083
0.2	0.1	0.1	0.3	0.1	0.7	0.6	0.93	1.083
0.2	0.1	0.1	0.3	0.1	0.7	0.7	0.93	1.083
0.2	0.1	0.1	0.3	0.1	0.7	0.8	0.93	1.083
0.2	0.1	0.1	0.3	0.1	0.7	0.9	0.93	1.083
0.2	0.1	0.1	0.3	0.1	0.7	1	0.93	1.083
0.2	0.1	0.1	0.3	0.1	0.8	0.5	0.92	1.082
0.2	0.1	0.1	0.3	0.1	0.8	0.6	0.92	1.082
0.2	0.1	0.1	0.3	0.1	0.8	0.7	0.92	1.082
0.2	0.1	0.1	0.3	0.1	0.8	0.8	0.92	1.082
0.2	0.1	0.1	0.3	0.1	0.8	0.9	0.92	1.082
0.2	0.1	0.1	0.3	0.1	0.8	1	0.92	1.082
0.2	0.1	0.1	0.3	0.1	0.9	0.5	0.91	1.081
0.2	0.1	0.1	0.3	0.1	0.9	0.6	0.91	1.081
0.2	0.1	0.1	0.3	0.1	0.9	0.7	0.91	1.081
0.2	0.1	0.1	0.3	0.1	0.9	0.8	0.91	1.081
0.2	0.1	0.1	0.3	0.1	0.9	0.9	0.91	1.081
0.2	0.1	0.1	0.3	0.1	0.9	1	0.91	1.081
0.2	0.1	0.1	0.3	0.1	1	0.5	0.9	1.08
0.2	0.1	0.1	0.3	0.1	1	0.6	0.9	1.08
0.2	0.1	0.1	0.3	0.1	1	0.7	0.9	1.08
0.2	0.1	0.1	0.3	0.1	1	0.8	0.9	1.08
0.2	0.1	0.1	0.3	0.1	1	0.9	0.9	1.08
0.2	0.1	0.1	0.3	0.1	1	1	0.9	1.08
0.2	0.1	0.1	0.3	0.2	0.1	0.3	1.09	1.178
0.2	0.1	0.1	0.3	0.2	0.1	0.4	1.09	1.178
0.2	0.1	0.1	0.3	0.2	0.1	0.5	1.09	1.178
0.2	0.1	0.1	0.3	0.2	0.1	0.6	1.09	1.178
0.2	0.1	0.1	0.3	0.2	0.1	0.7	1.09	1.178
0.2	0.1	0.1	0.3	0.2	0.1	0.8	1.09	1.178
0.2	0.1	0.1	0.3	0.2	0.1	0.9	1.09	1.178
0.2	0.1	0.1	0.3	0.2	0.1	1	1.09	1.178
0.2	0.1	0.1	0.3	0.2	0.2	0.3	1.08	1.176
0.2	0.1	0.1	0.3	0.2	0.2	0.4	1.08	1.176
0.2	0.1	0.1	0.3	0.2	0.2	0.5	1.08	1.176
0.2	0.1	0.1	0.3	0.2	0.2	0.6	1.08	1.176
0.2	0.1	0.1	0.3	0.2	0.2	0.7	1.08	1.176
0.2	0.1	0.1	0.3	0.2	0.2	0.8	1.08	1.176
0.2	0.1	0.1	0.3	0.2	0.2	0.9	1.08	1.176
0.2	0.1	0.1	0.3	0.2	0.2	1	1.08	1.176
0.2	0.1	0.1	0.3	0.2	0.3	0.3	1.07	1.174
0.2	0.1	0.1	0.3	0.2	0.3	0.4	1.07	1.174
0.2	0.1	0.1	0.3	0.2	0.3	0.5	1.07	1.174
0.2	0.1	0.1	0.3	0.2	0.3	0.6	1.07	1.174
0.2	0.1	0.1	0.3	0.2	0.3	0.7	1.07	1.174
0.2	0.1	0.1	0.3	0.2	0.3	0.8	1.07	1.174
0.2	0.1	0.1	0.3	0.2	0.3	0.9	1.07	1.174
0.2	0.1	0.1	0.3	0.2	0.3	1	1.07	1.174
0.2	0.1	0.1	0.3	0.2	0.4	0.3	1.06	1.172
0.2	0.1	0.1	0.3	0.2	0.4	0.4	1.06	1.172
0.2	0.1	0.1	0.3	0.2	0.4	0.5	1.06	1.172
0.2	0.1	0.1	0.3	0.2	0.4	0.6	1.06	1.172
0.2	0.1	0.1	0.3	0.2	0.4	0.7	1.06	1.172
0.2	0.1	0.1	0.3	0.2	0.4	0.8	1.06	1.172
0.2	0.1	0.1	0.3	0.2	0.4	0.9	1.06	1.172
0.2	0.1	0.1	0.3	0.2	0.4	1	1.06	1.172
0.2	0.1	0.1	0.3	0.2	0.5	0.3	1.05	1.17
0.2	0.1	0.1	0.3	0.2	0.5	0.4	1.05	1.17
0.2	0.1	0.1	0.3	0.2	0.5	0.5	1.05	1.17
0.2	0.1	0.1	0.3	0.2	0.5	0.6	1.05	1.17
0.2	0.1	0.1	0.3	0.2	0.5	0.7	1.05	1.17
0.2	0.1	0.1	0.3	0.2	0.5	0.8	1.05	1.17
0.2	0.1	0.1	0.3	0.2	0.5	0.9	1.05	1.17
0.2	0.1	0.1	0.3	0.2	0.5	1	1.05	1.17
0.2	0.1	0.1	0.3	0.2	0.6	0.3	1.04	1.168
0.2	0.1	0.1	0.3	0.2	0.6	0.4	1.04	1.168
0.2	0.1	0.1	0.3	0.2	0.6	0.5	1.04	1.168
0.2	0.1	0.1	0.3	0.2	0.6	0.6	1.04	1.168
0.2	0.1	0.1	0.3	0.2	0.6	0.7	1.04	1.168
0.2	0.1	0.1	0.3	0.2	0.6	0.8	1.04	1.168
0.2	0.1	0.1	0.3	0.2	0.6	0.9	1.04	1.168
0.2	0.1	0.1	0.3	0.2	0.6	1	1.04	1.168
0.2	0.1	0.1	0.3	0.2	0.7	0.3	1.03	1.166
0.2	0.1	0.1	0.3	0.2	0.7	0.4	1.03	1.166
0.2	0.1	0.1	0.3	0.2	0.7	0.5	1.03	1.166
0.2	0.1	0.1	0.3	0.2	0.7	0.6	1.03	1.166
0.2	0.1	0.1	0.3	0.2	0.7	0.7	1.03	1.166
0.2	0.1	0.1	0.3	0.2	0.7	0.8	1.03	1.166
0.2	0.1	0.1	0.3	0.2	0.7	0.9	1.03	1.166
0.2	0.1	0.1	0.3	0.2	0.7	1	1.03	1.166
0.2	0.1	0.1	0.3	0.2	0.8	0.3	1.02	1.164
0.2	0.1	0.1	0.3	0.2	0.8	0.4	1.02	1.164
0.2	0.1	0.1	0.3	0.2	0.8	0.5	1.02	1.164
0.2	0.1	0.1	0.3	0.2	0.8	0.6	1.02	1.164
0.2	0.1	0.1	0.3	0.2	0.8	0.7	1.02	1.164
0.2	0.1	0.1	0.3	0.2	0.8	0.8	1.02	1.164
0.2	0.1	0.1	0.3	0.2	0.8	0.9	1.02	1.164
0.2	0.1	0.1	0.3	0.2	0.8	1	1.02	1.164
0.2	0.1	0.1	0.3	0.2	0.9	0.3	1.01	1.162
0.2	0.1	0.1	0.3	0.2	0.9	0.4	1.01	1.162
0.2	0.1	0.1	0.3	0.2	0.9	0.5	1.01	1.162
0.2	0.1	0.1	0.3	0.2	0.9	0.6	1.01	1.162
0.2	0.1	0.1	0.3	0.2	0.9	0.7	1.01	1.162
0.2	0.1	0.1	0.3	0.2	0.9	0.8	1.01	1.162
0.2	0.1	0.1	0.3	0.2	0.9	0.9	1.01	1.162
0.2	0.1	0.1	0.3	0.2	0.9	1	1.01	1.162
0.2	0.1	0.1	0.3	0.2	1	0.3	1	1.16
0.2	0.1	0.1	0.3	0.2	1	0.4	1	1.16
0.2	0.1	0.1	0.3	0.2	1	0.5	1	1.16
0.2	0.1	0.1	0.3	0.2	1	0.6	1	1.16
0.2	0.1	0.1	0.3	0.2	1	0.7	1	1.16
0.2	0.1	0.1	0.3	0.2	1	0.8	1	1.16
0.2	0.1	0.1	0.3	0.2	1	0.9	1	1.16
0.2	0.1	0.1	0.3	0.2	1	1	1	1.16
0.2	0.1	0.1	0.3	0.3	0.1	0.1	1.19	1.267
0.2	0.1	0.1	0.3	0.3	0.1	0.2	1.19	1.267
0.2	0.1	0.1	0.3	0.3	0.1	0.3	1.19	1.267
0.2	0.1	0.1	0.3	0.3	0.1	0.4	1.19	1.267
0.2	0.1	0.1	0.3	0.3	0.1	0.5	1.19	1.267
0.2	0.1	0.1	0.3	0.3	0.1	0.6	1.19	1.267
0.2	0.1	0.1	0.3	0.3	0.1	0.7	1.19	1.267
0.2	0.1	0.1	0.3	0.3	0.1	0.8	1.19	1.267
0.2	0.1	0.1	0.3	0.3	0.1	0.9	1.19	1.267
0.2	0.1	0.1	0.3	0.3	0.1	1	1.19	1.267
0.2	0.1	0.1	0.3	0.3	0.2	0.1	1.18	1.264
0.2	0.1	0.1	0.3	0.3	0.2	0.2	1.18	1.264
0.2	0.1	0.1	0.3	0.3	0.2	0.3	1.18	1.264
0.2	0.1	0.1	0.3	0.3	0.2	0.4	1.18	1.264
0.2	0.1	0.1	0.3	0.3	0.2	0.5	1.18	1.264
0.2	0.1	0.1	0.3	0.3	0.2	0.6	1.18	1.264
0.2	0.1	0.1	0.3	0.3	0.2	0.7	1.18	1.264
0.2	0.1	0.1	0.3	0.3	0.2	0.8	1.18	1.264
0.2	0.1	0.1	0.3	0.3	0.2	0.9	1.18	1.264
0.2	0.1	0.1	0.3	0.3	0.2	1	1.18	1.264
0.2	0.1	0.1	0.3	0.3	0.3	0.1	1.17	1.261
0.2	0.1	0.1	0.3	0.3	0.3	0.2	1.17	1.261
0.2	0.1	0.1	0.3	0.3	0.3	0.3	1.17	1.261
0.2	0.1	0.1	0.3	0.3	0.3	0.4	1.17	1.261
0.2	0.1	0.1	0.3	0.3	0.3	0.5	1.17	1.261
0.2	0.1	0.1	0.3	0.3	0.3	0.6	1.17	1.261
0.2	0.1	0.1	0.3	0.3	0.3	0.7	1.17	1.261
0.2	0.1	0.1	0.3	0.3	0.3	0.8	1.17	1.261
0.2	0.1	0.1	0.3	0.3	0.3	0.9	1.17	1.261
0.2	0.1	0.1	0.3	0.3	0.3	1	1.17	1.261
0.2	0.1	0.1	0.3	0.3	0.4	0.1	1.16	1.258
0.2	0.1	0.1	0.3	0.3	0.4	0.2	1.16	1.258
0.2	0.1	0.1	0.3	0.3	0.4	0.3	1.16	1.258
0.2	0.1	0.1	0.3	0.3	0.4	0.4	1.16	1.258
0.2	0.1	0.1	0.3	0.3	0.4	0.5	1.16	1.258
0.2	0.1	0.1	0.3	0.3	0.4	0.6	1.16	1.258
0.2	0.1	0.1	0.3	0.3	0.4	0.7	1.16	1.258
0.2	0.1	0.1	0.3	0.3	0.4	0.8	1.16	1.258
0.2	0.1	0.1	0.3	0.3	0.4	0.9	1.16	1.258
0.2	0.1	0.1	0.3	0.3	0.4	1	1.16	1.258
0.2	0.1	0.1	0.3	0.3	0.5	0.1	1.15	1.255
0.2	0.1	0.1	0.3	0.3	0.5	0.2	1.15	1.255
0.2	0.1	0.1	0.3	0.3	0.5	0.3	1.15	1.255
0.2	0.1	0.1	0.3	0.3	0.5	0.4	1.15	1.255
0.2	0.1	0.1	0.3	0.3	0.5	0.5	1.15	1.255
0.2	0.1	0.1	0.3	0.3	0.5	0.6	1.15	1.255
0.2	0.1	0.1	0.3	0.3	0.5	0.7	1.15	1.255
0.2	0.1	0.1	0.3	0.3	0.5	0.8	1.15	1.255
0.2	0.1	0.1	0.3	0.3	0.5	0.9	1.15	1.255
0.2	0.1	0.1	0.3	0.3	0.5	1	1.15	1.255
0.2	0.1	0.1	0.3	0.3	0.6	0.1	1.14	1.252
0.2	0.1	0.1	0.3	0.3	0.6	0.2	1.14	1.252
0.2	0.1	0.1	0.3	0.3	0.6	0.3	1.14	1.252
0.2	0.1	0.1	0.3	0.3	0.6	0.4	1.14	1.252
0.2	0.1	0.1	0.3	0.3	0.6	0.5	1.14	1.252
0.2	0.1	0.1	0.3	0.3	0.6	0.6	1.14	1.252
0.2	0.1	0.1	0.3	0.3	0.6	0.7	1.14	1.252
0.2	0.1	0.1	0.3	0.3	0.6	0.8	1.14	1.252
0.2	0.1	0.1	0.3	0.3	0.6	0.9	1.14	1.252
0.2	0.1	0.1	0.3	0.3	0.6	1	1.14	1.252
0.2	0.1	0.1	0.3	0.3	0.7	0.1	1.13	1.249
0.2	0.1	0.1	0.3	0.3	0.7	0.2	1.13	1.249
0.2	0.1	0.1	0.3	0.3	0.7	0.3	1.13	1.249
0.2	0.1	0.1	0.3	0.3	0.7	0.4	1.13	1.249
0.2	0.1	0.1	0.3	0.3	0.7	0.5	1.13	1.249
0.2	0.1	0.1	0.3	0.3	0.7	0.6	1.13	1.249
0.2	0.1	0.1	0.3	0.3	0.7	0.7	1.13	1.249
0.2	0.1	0.1	0.3	0.3	0.7	0.8	1.13	1.249
0.2	0.1	0.1	0.3	0.3	0.7	0.9	1.13	1.249
0.2	0.1	0.1	0.3	0.3	0.7	1	1.13	1.249
0.2	0.1	0.1	0.3	0.3	0.8	0.1	1.12	1.246
0.2	0.1	0.1	0.3	0.3	0.8	0.2	1.12	1.246
0.2	0.1	0.1	0.3	0.3	0.8	0.3	1.12	1.246
0.2	0.1	0.1	0.3	0.3	0.8	0.4	1.12	1.246
0.2	0.1	0.1	0.3	0.3	0.8	0.5	1.12	1.246
0.2	0.1	0.1	0.3	0.3	0.8	0.6	1.12	1.246
0.2	0.1	0.1	0.3	0.3	0.8	0.7	1.12	1.246
0.2	0.1	0.1	0.3	0.3	0.8	0.8	1.12	1.246
0.2	0.1	0.1	0.3	0.3	0.8	0.9	1.12	1.246
0.2	0.1	0.1	0.3	0.3	0.8	1	1.12	1.246
0.2	0.1	0.1	0.3	0.3	0.9	0.1	1.11	1.243
0.2	0.1	0.1	0.3	0.3	0.9	0.2	1.11	1.243
0.2	0.1	0.1	0.3	0.3	0.9	0.3	1.11	1.243
0.2	0.1	0.1	0.3	0.3	0.9	0.4	1.11	1.243
0.2	0.1	0.1	0.3	0.3	0.9	0.5	1.11	1.243
0.2	0.1	0.1	0.3	0.3	0.9	0.6	1.11	1.243
0.2	0.1	0.1	0.3	0.3	0.9	0.7	1.11	1.243
0.2	0.1	0.1	0.3	0.3	0.9	0.8	1.11	1.243
0.2	0.1	0.1	0.3	0.3	0.9	0.9	1.11	1.243
0.2	0.1	0.1	0.3	0.3	0.9	1	1.11	1.243
0.2	0.1	0.1	0.3	0.3	1	0.1	1.1	1.24
0.2	0.1	0.1	0.3	0.3	1	0.2	1.1	1.24
0.2	0.1	0.1	0.3	0.3	1	0.3	1.1	1.24
0.2	0.1	0.1	0.3	0.3	1	0.4	1.1	1.24
0.2	0.1	0.1	0.3	0.3	1	0.5	1.1	1.24
0.2	0.1	0.1	0.3	0.3	1	0.6	1.1	1.24
0.2	0.1	0.1	0.3	0.3	1	0.7	1.1	1.24
0.2	0.1	0.1	0.3	0.3	1	0.8	1.1	1.24
0.2	0.1	0.1	0.3	0.3	1	0.9	1.1	1.24
0.2	0.1	0.1	0.3	0.3	1	1	1.1	1.24
0.2	0.1	0.1	0.3	0.4	0.1	0.1	1.29	1.356
0.2	0.1	0.1	0.3	0.4	0.1	0.2	1.29	1.356
0.2	0.1	0.1	0.3	0.4	0.1	0.3	1.29	1.356
0.2	0.1	0.1	0.3	0.4	0.1	0.4	1.29	1.356
0.2	0.1	0.1	0.3	0.4	0.1	0.5	1.29	1.356
0.2	0.1	0.1	0.3	0.4	0.1	0.6	1.29	1.356
0.2	0.1	0.1	0.3	0.4	0.1	0.7	1.29	1.356
0.2	0.1	0.1	0.3	0.4	0.1	0.8	1.29	1.356
0.2	0.1	0.1	0.3	0.4	0.1	0.9	1.29	1.356
0.2	0.1	0.1	0.3	0.4	0.1	1	1.29	1.356
0.2	0.1	0.1	0.3	0.4	0.2	0.1	1.28	1.352
0.2	0.1	0.1	0.3	0.4	0.2	0.2	1.28	1.352
0.2	0.1	0.1	0.3	0.4	0.2	0.3	1.28	1.352
0.2	0.1	0.1	0.3	0.4	0.2	0.4	1.28	1.352
0.2	0.1	0.1	0.3	0.4	0.2	0.5	1.28	1.352
0.2	0.1	0.1	0.3	0.4	0.2	0.6	1.28	1.352
0.2	0.1	0.1	0.3	0.4	0.2	0.7	1.28	1.352
0.2	0.1	0.1	0.3	0.4	0.2	0.8	1.28	1.352
0.2	0.1	0.1	0.3	0.4	0.2	0.9	1.28	1.352
0.2	0.1	0.1	0.3	0.4	0.2	1	1.28	1.352
0.2	0.1	0.1	0.3	0.4	0.3	0.1	1.27	1.348
0.2	0.1	0.1	0.3	0.4	0.3	0.2	1.27	1.348
0.2	0.1	0.1	0.3	0.4	0.3	0.3	1.27	1.348
0.2	0.1	0.1	0.3	0.4	0.3	0.4	1.27	1.348
0.2	0.1	0.1	0.3	0.4	0.3	0.5	1.27	1.348
0.2	0.1	0.1	0.3	0.4	0.3	0.6	1.27	1.348
0.2	0.1	0.1	0.3	0.4	0.3	0.7	1.27	1.348
0.2	0.1	0.1	0.3	0.4	0.3	0.8	1.27	1.348
0.2	0.1	0.1	0.3	0.4	0.3	0.9	1.27	1.348
0.2	0.1	0.1	0.3	0.4	0.3	1	1.27	1.348
0.2	0.1	0.1	0.3	0.4	0.4	0.1	1.26	1.344
0.2	0.1	0.1	0.3	0.4	0.4	0.2	1.26	1.344
0.2	0.1	0.1	0.3	0.4	0.4	0.3	1.26	1.344
0.2	0.1	0.1	0.3	0.4	0.4	0.4	1.26	1.344
0.2	0.1	0.1	0.3	0.4	0.4	0.5	1.26	1.344
0.2	0.1	0.1	0.3	0.4	0.4	0.6	1.26	1.344
0.2	0.1	0.1	0.3	0.4	0.4	0.7	1.26	1.344
0.2	0.1	0.1	0.3	0.4	0.4	0.8	1.26	1.344
0.2	0.1	0.1	0.3	0.4	0.4	0.9	1.26	1.344
0.2	0.1	0.1	0.3	0.4	0.4	1	1.26	1.344
0.2	0.1	0.1	0.3	0.4	0.5	0.1	1.25	1.34
0.2	0.1	0.1	0.3	0.4	0.5	0.2	1.25	1.34
0.2	0.1	0.1	0.3	0.4	0.5	0.3	1.25	1.34
0.2	0.1	0.1	0.3	0.4	0.5	0.4	1.25	1.34
0.2	0.1	0.1	0.3	0.4	0.5	0.5	1.25	1.34
0.2	0.1	0.1	0.3	0.4	0.5	0.6	1.25	1.34
0.2	0.1	0.1	0.3	0.4	0.5	0.7	1.25	1.34
0.2	0.1	0.1	0.3	0.4	0.5	0.8	1.25	1.34
0.2	0.1	0.1	0.3	0.4	0.5	0.9	1.25	1.34
0.2	0.1	0.1	0.3	0.4	0.5	1	1.25	1.34
0.2	0.1	0.1	0.3	0.4	0.6	0.1	1.24	1.336
0.2	0.1	0.1	0.3	0.4	0.6	0.2	1.24	1.336
0.2	0.1	0.1	0.3	0.4	0.6	0.3	1.24	1.336
0.2	0.1	0.1	0.3	0.4	0.6	0.4	1.24	1.336
0.2	0.1	0.1	0.3	0.4	0.6	0.5	1.24	1.336
0.2	0.1	0.1	0.3	0.4	0.6	0.6	1.24	1.336
0.2	0.1	0.1	0.3	0.4	0.6	0.7	1.24	1.336
0.2	0.1	0.1	0.3	0.4	0.6	0.8	1.24	1.336
0.2	0.1	0.1	0.3	0.4	0.6	0.9	1.24	1.336
0.2	0.1	0.1	0.3	0.4	0.6	1	1.24	1.336
0.2	0.1	0.1	0.3	0.4	0.7	0.1	1.23	1.332
0.2	0.1	0.1	0.3	0.4	0.7	0.2	1.23	1.332
0.2	0.1	0.1	0.3	0.4	0.7	0.3	1.23	1.332
0.2	0.1	0.1	0.3	0.4	0.7	0.4	1.23	1.332
0.2	0.1	0.1	0.3	0.4	0.7	0.5	1.23	1.332
0.2	0.1	0.1	0.3	0.4	0.7	0.6	1.23	1.332
0.2	0.1	0.1	0.3	0.4	0.7	0.7	1.23	1.332
0.2	0.1	0.1	0.3	0.4	0.7	0.8	1.23	1.332
0.2	0.1	0.1	0.3	0.4	0.7	0.9	1.23	1.332
0.2	0.1	0.1	0.3	0.4	0.7	1	1.23	1.332
0.2	0.1	0.1	0.3	0.4	0.8	0.1	1.22	1.328
0.2	0.1	0.1	0.3	0.4	0.8	0.2	1.22	1.328
0.2	0.1	0.1	0.3	0.4	0.8	0.3	1.22	1.328
0.2	0.1	0.1	0.3	0.4	0.8	0.4	1.22	1.328
0.2	0.1	0.1	0.3	0.4	0.8	0.5	1.22	1.328
0.2	0.1	0.1	0.3	0.4	0.8	0.6	1.22	1.328
0.2	0.1	0.1	0.3	0.4	0.8	0.7	1.22	1.328
0.2	0.1	0.1	0.3	0.4	0.8	0.8	1.22	1.328
0.2	0.1	0.1	0.3	0.4	0.8	0.9	1.22	1.328
0.2	0.1	0.1	0.3	0.4	0.8	1	1.22	1.328
0.2	0.1	0.1	0.3	0.4	0.9	0.1	1.21	1.324
0.2	0.1	0.1	0.3	0.4	0.9	0.2	1.21	1.324
0.2	0.1	0.1	0.3	0.4	0.9	0.3	1.21	1.324
0.2	0.1	0.1	0.3	0.4	0.9	0.4	1.21	1.324
0.2	0.1	0.1	0.3	0.4	0.9	0.5	1.21	1.324
0.2	0.1	0.1	0.3	0.4	0.9	0.6	1.21	1.324
0.2	0.1	0.1	0.3	0.4	0.9	0.7	1.21	1.324
0.2	0.1	0.1	0.3	0.4	0.9	0.8	1.21	1.324
0.2	0.1	0.1	0.3	0.4	0.9	0.9	1.21	1.324
0.2	0.1	0.1	0.3	0.4	0.9	1	1.21	1.324
0.2	0.1	0.1	0.3	0.4	1	0.1	1.2	1.32
0.2	0.1	0.1	0.3	0.4	1	0.2	1.2	1.32
0.2	0.1	0.1	0.3	0.4	1	0.3	1.2	1.32
0.2	0.1	0.1	0.3	0.4	1	0.4	1.2	1.32
0.2	0.1	0.1	0.3	0.4	1	0.5	1.2	1.32
0.2	0.1	0.1	0.3	0.4	1	0.6	1.2	1.32
0.2	0.1	0.1	0.3	0.4	1	0.7	1.2	1.32
0.2	0.1	0.1	0.3	0.4	1	0.8	1.2	1.32
0.2	0.1	0.1	0.3	0.4	1	0.9	1.2	1.32
0.2	0.1	0.1	0.3	0.4	1	1	1.2	1.32
0.2	0.1	0.1	0.3	0.5	0.1	0.1	1.39	1.445
0.2	0.1	0.1	0.3	0.5	0.1	0.2	1.39	1.445
0.2	0.1	0.1	0.3	0.5	0.1	0.3	1.39	1.445
0.2	0.1	0.1	0.3	0.5	0.1	0.4	1.39	1.445
0.2	0.1	0.1	0.3	0.5	0.1	0.5	1.39	1.445
0.2	0.1	0.1	0.3	0.5	0.1	0.6	1.39	1.445
0.2	0.1	0.1	0.3	0.5	0.1	0.7	1.39	1.445
0.2	0.1	0.1	0.3	0.5	0.1	0.8	1.39	1.445
0.2	0.1	0.1	0.3	0.5	0.1	0.9	1.39	1.445
0.2	0.1	0.1	0.3	0.5	0.1	1	1.39	1.445
0.2	0.1	0.1	0.3	0.5	0.2	0.1	1.38	1.44
0.2	0.1	0.1	0.3	0.5	0.2	0.2	1.38	1.44
0.2	0.1	0.1	0.3	0.5	0.2	0.3	1.38	1.44
0.2	0.1	0.1	0.3	0.5	0.2	0.4	1.38	1.44
0.2	0.1	0.1	0.3	0.5	0.2	0.5	1.38	1.44
0.2	0.1	0.1	0.3	0.5	0.2	0.6	1.38	1.44
0.2	0.1	0.1	0.3	0.5	0.2	0.7	1.38	1.44
0.2	0.1	0.1	0.3	0.5	0.2	0.8	1.38	1.44
0.2	0.1	0.1	0.3	0.5	0.2	0.9	1.38	1.44
0.2	0.1	0.1	0.3	0.5	0.2	1	1.38	1.44
0.2	0.1	0.1	0.3	0.5	0.3	0.1	1.37	1.435
0.2	0.1	0.1	0.3	0.5	0.3	0.2	1.37	1.435
0.2	0.1	0.1	0.3	0.5	0.3	0.3	1.37	1.435
0.2	0.1	0.1	0.3	0.5	0.3	0.4	1.37	1.435
0.2	0.1	0.1	0.3	0.5	0.3	0.5	1.37	1.435
0.2	0.1	0.1	0.3	0.5	0.3	0.6	1.37	1.435
0.2	0.1	0.1	0.3	0.5	0.3	0.7	1.37	1.435
0.2	0.1	0.1	0.3	0.5	0.3	0.8	1.37	1.435
0.2	0.1	0.1	0.3	0.5	0.3	0.9	1.37	1.435
0.2	0.1	0.1	0.3	0.5	0.3	1	1.37	1.435
0.2	0.1	0.1	0.3	0.5	0.4	0.1	1.36	1.43
0.2	0.1	0.1	0.3	0.5	0.4	0.2	1.36	1.43
0.2	0.1	0.1	0.3	0.5	0.4	0.3	1.36	1.43
0.2	0.1	0.1	0.3	0.5	0.4	0.4	1.36	1.43
0.2	0.1	0.1	0.3	0.5	0.4	0.5	1.36	1.43
0.2	0.1	0.1	0.3	0.5	0.4	0.6	1.36	1.43
0.2	0.1	0.1	0.3	0.5	0.4	0.7	1.36	1.43
0.2	0.1	0.1	0.3	0.5	0.4	0.8	1.36	1.43
0.2	0.1	0.1	0.3	0.5	0.4	0.9	1.36	1.43
0.2	0.1	0.1	0.3	0.5	0.4	1	1.36	1.43
0.2	0.1	0.1	0.3	0.5	0.5	0.1	1.35	1.425
0.2	0.1	0.1	0.3	0.5	0.5	0.2	1.35	1.425
0.2	0.1	0.1	0.3	0.5	0.5	0.3	1.35	1.425
0.2	0.1	0.1	0.3	0.5	0.5	0.4	1.35	1.425
0.2	0.1	0.1	0.3	0.5	0.5	0.5	1.35	1.425
0.2	0.1	0.1	0.3	0.5	0.5	0.6	1.35	1.425
0.2	0.1	0.1	0.3	0.5	0.5	0.7	1.35	1.425
0.2	0.1	0.1	0.3	0.5	0.5	0.8	1.35	1.425
0.2	0.1	0.1	0.3	0.5	0.5	0.9	1.35	1.425
0.2	0.1	0.1	0.3	0.5	0.5	1	1.35	1.425
0.2	0.1	0.1	0.3	0.5	0.6	0.1	1.34	1.42
0.2	0.1	0.1	0.3	0.5	0.6	0.2	1.34	1.42
0.2	0.1	0.1	0.3	0.5	0.6	0.3	1.34	1.42
0.2	0.1	0.1	0.3	0.5	0.6	0.4	1.34	1.42
0.2	0.1	0.1	0.3	0.5	0.6	0.5	1.34	1.42
0.2	0.1	0.1	0.3	0.5	0.6	0.6	1.34	1.42
0.2	0.1	0.1	0.3	0.5	0.6	0.7	1.34	1.42
0.2	0.1	0.1	0.3	0.5	0.6	0.8	1.34	1.42
0.2	0.1	0.1	0.3	0.5	0.6	0.9	1.34	1.42
0.2	0.1	0.1	0.3	0.5	0.6	1	1.34	1.42
0.2	0.1	0.1	0.3	0.5	0.7	0.1	1.33	1.415
0.2	0.1	0.1	0.3	0.5	0.7	0.2	1.33	1.415
0.2	0.1	0.1	0.3	0.5	0.7	0.3	1.33	1.415
0.2	0.1	0.1	0.3	0.5	0.7	0.4	1.33	1.415
0.2	0.1	0.1	0.3	0.5	0.7	0.5	1.33	1.415
0.2	0.1	0.1	0.3	0.5	0.7	0.6	1.33	1.415
0.2	0.1	0.1	0.3	0.5	0.7	0.7	1.33	1.415
0.2	0.1	0.1	0.3	0.5	0.7	0.8	1.33	1.415
0.2	0.1	0.1	0.3	0.5	0.7	0.9	1.33	1.415
0.2	0.1	0.1	0.3	0.5	0.7	1	1.33	1.415
0.2	0.1	0.1	0.3	0.5	0.8	0.1	1.32	1.41
0.2	0.1	0.1	0.3	0.5	0.8	0.2	1.32	1.41
0.2	0.1	0.1	0.3	0.5	0.8	0.3	1.32	1.41
0.2	0.1	0.1	0.3	0.5	0.8	0.4	1.32	1.41
0.2	0.1	0.1	0.3	0.5	0.8	0.5	1.32	1.41
0.2	0.1	0.1	0.3	0.5	0.8	0.6	1.32	1.41
0.2	0.1	0.1	0.3	0.5	0.8	0.7	1.32	1.41
0.2	0.1	0.1	0.3	0.5	0.8	0.8	1.32	1.41
0.2	0.1	0.1	0.3	0.5	0.8	0.9	1.32	1.41
0.2	0.1	0.1	0.3	0.5	0.8	1	1.32	1.41
0.2	0.1	0.1	0.3	0.5	0.9	0.1	1.31	1.405
0.2	0.1	0.1	0.3	0.5	0.9	0.2	1.31	1.405
0.2	0.1	0.1	0.3	0.5	0.9	0.3	1.31	1.405
0.2	0.1	0.1	0.3	0.5	0.9	0.4	1.31	1.405
0.2	0.1	0.1	0.3	0.5	0.9	0.5	1.31	1.405
0.2	0.1	0.1	0.3	0.5	0.9	0.6	1.31	1.405
0.2	0.1	0.1	0.3	0.5	0.9	0.7	1.31	1.405
0.2	0.1	0.1	0.3	0.5	0.9	0.8	1.31	1.405
0.2	0.1	0.1	0.3	0.5	0.9	0.9	1.31	1.405
0.2	0.1	0.1	0.3	0.5	0.9	1	1.31	1.405
0.2	0.1	0.1	0.3	0.5	1	0.1	1.3	1.4
0.2	0.1	0.1	0.3	0.5	1	0.2	1.3	1.4
0.2	0.1	0.1	0.3	0.5	1	0.3	1.3	1.4
0.2	0.1	0.1	0.3	0.5	1	0.4	1.3	1.4
0.2	0.1	0.1	0.3	0.5	1	0.5	1.3	1.4
0.2	0.1	0.1	0.3	0.5	1	0.6	1.3	1.4
0.2	0.1	0.1	0.3	0.5	1	0.7	1.3	1.4
0.2	0.1	0.1	0.3	0.5	1	0.8	1.3	1.4
0.2	0.1	0.1	0.3	0.5	1	0.9	1.3	1.4
0.2	0.1	0.1	0.3	0.5	1	1	1.3	1.4
0.2	0.1	0.1	0.3	0.6	0.1	0.1	1.49	1.534
0.2	0.1	0.1	0.3	0.6	0.1	0.2	1.49	1.534
0.2	0.1	0.1	0.3	0.6	0.1	0.3	1.49	1.534
0.2	0.1	0.1	0.3	0.6	0.1	0.4	1.49	1.534
0.2	0.1	0.1	0.3	0.6	0.1	0.5	1.49	1.534
0.2	0.1	0.1	0.3	0.6	0.1	0.6	1.49	1.534
0.2	0.1	0.1	0.3	0.6	0.1	0.7	1.49	1.534
0.2	0.1	0.1	0.3	0.6	0.1	0.8	1.49	1.534
0.2	0.1	0.1	0.3	0.6	0.1	0.9	1.49	1.534
0.2	0.1	0.1	0.3	0.6	0.1	1	1.49	1.534
0.2	0.1	0.1	0.3	0.6	0.2	0.1	1.48	1.528
0.2	0.1	0.1	0.3	0.6	0.2	0.2	1.48	1.528
0.2	0.1	0.1	0.3	0.6	0.2	0.3	1.48	1.528
0.2	0.1	0.1	0.3	0.6	0.2	0.4	1.48	1.528
0.2	0.1	0.1	0.3	0.6	0.2	0.5	1.48	1.528
0.2	0.1	0.1	0.3	0.6	0.2	0.6	1.48	1.528
0.2	0.1	0.1	0.3	0.6	0.2	0.7	1.48	1.528
0.2	0.1	0.1	0.3	0.6	0.2	0.8	1.48	1.528
0.2	0.1	0.1	0.3	0.6	0.2	0.9	1.48	1.528
0.2	0.1	0.1	0.3	0.6	0.2	1	1.48	1.528
0.2	0.1	0.1	0.3	0.6	0.3	0.1	1.47	1.522
0.2	0.1	0.1	0.3	0.6	0.3	0.2	1.47	1.522
0.2	0.1	0.1	0.3	0.6	0.3	0.3	1.47	1.522
0.2	0.1	0.1	0.3	0.6	0.3	0.4	1.47	1.522
0.2	0.1	0.1	0.3	0.6	0.3	0.5	1.47	1.522
0.2	0.1	0.1	0.3	0.6	0.3	0.6	1.47	1.522
0.2	0.1	0.1	0.3	0.6	0.3	0.7	1.47	1.522
0.2	0.1	0.1	0.3	0.6	0.3	0.8	1.47	1.522
0.2	0.1	0.1	0.3	0.6	0.3	0.9	1.47	1.522
0.2	0.1	0.1	0.3	0.6	0.3	1	1.47	1.522
0.2	0.1	0.1	0.3	0.6	0.4	0.1	1.46	1.516
0.2	0.1	0.1	0.3	0.6	0.4	0.2	1.46	1.516
0.2	0.1	0.1	0.3	0.6	0.4	0.3	1.46	1.516
0.2	0.1	0.1	0.3	0.6	0.4	0.4	1.46	1.516
0.2	0.1	0.1	0.3	0.6	0.4	0.5	1.46	1.516
0.2	0.1	0.1	0.3	0.6	0.4	0.6	1.46	1.516
0.2	0.1	0.1	0.3	0.6	0.4	0.7	1.46	1.516
0.2	0.1	0.1	0.3	0.6	0.4	0.8	1.46	1.516
0.2	0.1	0.1	0.3	0.6	0.4	0.9	1.46	1.516
0.2	0.1	0.1	0.3	0.6	0.4	1	1.46	1.516
0.2	0.1	0.1	0.3	0.6	0.5	0.1	1.45	1.51
0.2	0.1	0.1	0.3	0.6	0.5	0.2	1.45	1.51
0.2	0.1	0.1	0.3	0.6	0.5	0.3	1.45	1.51
0.2	0.1	0.1	0.3	0.6	0.5	0.4	1.45	1.51
0.2	0.1	0.1	0.3	0.6	0.5	0.5	1.45	1.51
0.2	0.1	0.1	0.3	0.6	0.5	0.6	1.45	1.51
0.2	0.1	0.1	0.3	0.6	0.5	0.7	1.45	1.51
0.2	0.1	0.1	0.3	0.6	0.5	0.8	1.45	1.51
0.2	0.1	0.1	0.3	0.6	0.5	0.9	1.45	1.51
0.2	0.1	0.1	0.3	0.6	0.5	1	1.45	1.51
0.2	0.1	0.1	0.3	0.6	0.6	0.1	1.44	1.504
0.2	0.1	0.1	0.3	0.6	0.6	0.2	1.44	1.504
0.2	0.1	0.1	0.3	0.6	0.6	0.3	1.44	1.504
0.2	0.1	0.1	0.3	0.6	0.6	0.4	1.44	1.504
0.2	0.1	0.1	0.3	0.6	0.6	0.5	1.44	1.504
0.2	0.1	0.1	0.3	0.6	0.6	0.6	1.44	1.504
0.2	0.1	0.1	0.3	0.6	0.6	0.7	1.44	1.504
0.2	0.1	0.1	0.3	0.6	0.6	0.8	1.44	1.504
0.2	0.1	0.1	0.3	0.6	0.6	0.9	1.44	1.504
0.2	0.1	0.1	0.3	0.6	0.6	1	1.44	1.504
0.2	0.1	0.1	0.3	0.6	0.7	0.1	1.43	1.498
0.2	0.1	0.1	0.3	0.6	0.7	0.2	1.43	1.498
0.2	0.1	0.1	0.3	0.6	0.7	0.3	1.43	1.498
0.2	0.1	0.1	0.3	0.6	0.7	0.4	1.43	1.498
0.2	0.1	0.1	0.3	0.6	0.7	0.5	1.43	1.498
0.2	0.1	0.1	0.3	0.6	0.7	0.6	1.43	1.498
0.2	0.1	0.1	0.3	0.6	0.7	0.7	1.43	1.498
0.2	0.1	0.1	0.3	0.6	0.7	0.8	1.43	1.498
0.2	0.1	0.1	0.3	0.6	0.7	0.9	1.43	1.498
0.2	0.1	0.1	0.3	0.6	0.7	1	1.43	1.498
0.2	0.1	0.1	0.3	0.6	0.8	0.1	1.42	1.492
0.2	0.1	0.1	0.3	0.6	0.8	0.2	1.42	1.492
0.2	0.1	0.1	0.3	0.6	0.8	0.3	1.42	1.492
0.2	0.1	0.1	0.3	0.6	0.8	0.4	1.42	1.492
0.2	0.1	0.1	0.3	0.6	0.8	0.5	1.42	1.492
0.2	0.1	0.1	0.3	0.6	0.8	0.6	1.42	1.492
0.2	0.1	0.1	0.3	0.6	0.8	0.7	1.42	1.492
0.2	0.1	0.1	0.3	0.6	0.8	0.8	1.42	1.492
0.2	0.1	0.1	0.3	0.6	0.8	0.9	1.42	1.492
0.2	0.1	0.1	0.3	0.6	0.8	1	1.42	1.492
0.2	0.1	0.1	0.3	0.6	0.9	0.1	1.41	1.486
0.2	0.1	0.1	0.3	0.6	0.9	0.2	1.41	1.486
0.2	0.1	0.1	0.3	0.6	0.9	0.3	1.41	1.486
0.2	0.1	0.1	0.3	0.6	0.9	0.4	1.41	1.486
0.2	0.1	0.1	0.3	0.6	0.9	0.5	1.41	1.486
0.2	0.1	0.1	0.3	0.6	0.9	0.6	1.41	1.486
0.2	0.1	0.1	0.3	0.6	0.9	0.7	1.41	1.486
0.2	0.1	0.1	0.3	0.6	0.9	0.8	1.41	1.486
0.2	0.1	0.1	0.3	0.6	0.9	0.9	1.41	1.486
0.2	0.1	0.1	0.3	0.6	0.9	1	1.41	1.486
0.2	0.1	0.1	0.3	0.6	1	0.1	1.4	1.48
0.2	0.1	0.1	0.3	0.6	1	0.2	1.4	1.48
0.2	0.1	0.1	0.3	0.6	1	0.3	1.4	1.48
0.2	0.1	0.1	0.3	0.6	1	0.4	1.4	1.48
0.2	0.1	0.1	0.3	0.6	1	0.5	1.4	1.48
0.2	0.1	0.1	0.3	0.6	1	0.6	1.4	1.48
0.2	0.1	0.1	0.3	0.6	1	0.7	1.4	1.48
0.2	0.1	0.1	0.3	0.6	1	0.8	1.4	1.48
0.2	0.1	0.1	0.3	0.6	1	0.9	1.4	1.48
0.2	0.1	0.1	0.3	0.6	1	1	1.4	1.48
0.2	0.1	0.1	0.4	0.1	0.1	0.4	0.99	1.089
0.2	0.1	0.1	0.4	0.1	0.1	0.5	0.99	1.089
0.2	0.1	0.1	0.4	0.1	0.1	0.6	0.99	1.089
0.2	0.1	0.1	0.4	0.1	0.1	0.7	0.99	1.089
0.2	0.1	0.1	0.4	0.1	0.1	0.8	0.99	1.089
0.2	0.1	0.1	0.4	0.1	0.1	0.9	0.99	1.089
0.2	0.1	0.1	0.4	0.1	0.1	1	0.99	1.089
0.2	0.1	0.1	0.4	0.1	0.2	0.4	0.98	1.088
0.2	0.1	0.1	0.4	0.1	0.2	0.5	0.98	1.088
0.2	0.1	0.1	0.4	0.1	0.2	0.6	0.98	1.088
0.2	0.1	0.1	0.4	0.1	0.2	0.7	0.98	1.088
0.2	0.1	0.1	0.4	0.1	0.2	0.8	0.98	1.088
0.2	0.1	0.1	0.4	0.1	0.2	0.9	0.98	1.088
0.2	0.1	0.1	0.4	0.1	0.2	1	0.98	1.088
0.2	0.1	0.1	0.4	0.1	0.3	0.4	0.97	1.087
0.2	0.1	0.1	0.4	0.1	0.3	0.5	0.97	1.087
0.2	0.1	0.1	0.4	0.1	0.3	0.6	0.97	1.087
0.2	0.1	0.1	0.4	0.1	0.3	0.7	0.97	1.087
0.2	0.1	0.1	0.4	0.1	0.3	0.8	0.97	1.087
0.2	0.1	0.1	0.4	0.1	0.3	0.9	0.97	1.087
0.2	0.1	0.1	0.4	0.1	0.3	1	0.97	1.087
0.2	0.1	0.1	0.4	0.1	0.4	0.4	0.96	1.086
0.2	0.1	0.1	0.4	0.1	0.4	0.5	0.96	1.086
0.2	0.1	0.1	0.4	0.1	0.4	0.6	0.96	1.086
0.2	0.1	0.1	0.4	0.1	0.4	0.7	0.96	1.086
0.2	0.1	0.1	0.4	0.1	0.4	0.8	0.96	1.086
0.2	0.1	0.1	0.4	0.1	0.4	0.9	0.96	1.086
0.2	0.1	0.1	0.4	0.1	0.4	1	0.96	1.086
0.2	0.1	0.1	0.4	0.1	0.5	0.4	0.95	1.085
0.2	0.1	0.1	0.4	0.1	0.5	0.5	0.95	1.085
0.2	0.1	0.1	0.4	0.1	0.5	0.6	0.95	1.085
0.2	0.1	0.1	0.4	0.1	0.5	0.7	0.95	1.085
0.2	0.1	0.1	0.4	0.1	0.5	0.8	0.95	1.085
0.2	0.1	0.1	0.4	0.1	0.5	0.9	0.95	1.085
0.2	0.1	0.1	0.4	0.1	0.5	1	0.95	1.085
0.2	0.1	0.1	0.4	0.1	0.6	0.4	0.94	1.084
0.2	0.1	0.1	0.4	0.1	0.6	0.5	0.94	1.084
0.2	0.1	0.1	0.4	0.1	0.6	0.6	0.94	1.084
0.2	0.1	0.1	0.4	0.1	0.6	0.7	0.94	1.084
0.2	0.1	0.1	0.4	0.1	0.6	0.8	0.94	1.084
0.2	0.1	0.1	0.4	0.1	0.6	0.9	0.94	1.084
0.2	0.1	0.1	0.4	0.1	0.6	1	0.94	1.084
0.2	0.1	0.1	0.4	0.1	0.7	0.4	0.93	1.083
0.2	0.1	0.1	0.4	0.1	0.7	0.5	0.93	1.083
0.2	0.1	0.1	0.4	0.1	0.7	0.6	0.93	1.083
0.2	0.1	0.1	0.4	0.1	0.7	0.7	0.93	1.083
0.2	0.1	0.1	0.4	0.1	0.7	0.8	0.93	1.083
0.2	0.1	0.1	0.4	0.1	0.7	0.9	0.93	1.083
0.2	0.1	0.1	0.4	0.1	0.7	1	0.93	1.083
0.2	0.1	0.1	0.4	0.1	0.8	0.4	0.92	1.082
0.2	0.1	0.1	0.4	0.1	0.8	0.5	0.92	1.082
0.2	0.1	0.1	0.4	0.1	0.8	0.6	0.92	1.082
0.2	0.1	0.1	0.4	0.1	0.8	0.7	0.92	1.082
0.2	0.1	0.1	0.4	0.1	0.8	0.8	0.92	1.082
0.2	0.1	0.1	0.4	0.1	0.8	0.9	0.92	1.082
0.2	0.1	0.1	0.4	0.1	0.8	1	0.92	1.082
0.2	0.1	0.1	0.4	0.1	0.9	0.4	0.91	1.081
0.2	0.1	0.1	0.4	0.1	0.9	0.5	0.91	1.081
0.2	0.1	0.1	0.4	0.1	0.9	0.6	0.91	1.081
0.2	0.1	0.1	0.4	0.1	0.9	0.7	0.91	1.081
0.2	0.1	0.1	0.4	0.1	0.9	0.8	0.91	1.081
0.2	0.1	0.1	0.4	0.1	0.9	0.9	0.91	1.081
0.2	0.1	0.1	0.4	0.1	0.9	1	0.91	1.081
0.2	0.1	0.1	0.4	0.1	1	0.4	0.9	1.08
0.2	0.1	0.1	0.4	0.1	1	0.5	0.9	1.08
0.2	0.1	0.1	0.4	0.1	1	0.6	0.9	1.08
0.2	0.1	0.1	0.4	0.1	1	0.7	0.9	1.08
0.2	0.1	0.1	0.4	0.1	1	0.8	0.9	1.08
0.2	0.1	0.1	0.4	0.1	1	0.9	0.9	1.08
0.2	0.1	0.1	0.4	0.1	1	1	0.9	1.08
0.2	0.1	0.1	0.4	0.2	0.1	0.2	1.09	1.178
0.2	0.1	0.1	0.4	0.2	0.1	0.3	1.09	1.178
0.2	0.1	0.1	0.4	0.2	0.1	0.4	1.09	1.178
0.2	0.1	0.1	0.4	0.2	0.1	0.5	1.09	1.178
0.2	0.1	0.1	0.4	0.2	0.1	0.6	1.09	1.178
0.2	0.1	0.1	0.4	0.2	0.1	0.7	1.09	1.178
0.2	0.1	0.1	0.4	0.2	0.1	0.8	1.09	1.178
0.2	0.1	0.1	0.4	0.2	0.1	0.9	1.09	1.178
0.2	0.1	0.1	0.4	0.2	0.1	1	1.09	1.178
0.2	0.1	0.1	0.4	0.2	0.2	0.2	1.08	1.176
0.2	0.1	0.1	0.4	0.2	0.2	0.3	1.08	1.176
0.2	0.1	0.1	0.4	0.2	0.2	0.4	1.08	1.176
0.2	0.1	0.1	0.4	0.2	0.2	0.5	1.08	1.176
0.2	0.1	0.1	0.4	0.2	0.2	0.6	1.08	1.176
0.2	0.1	0.1	0.4	0.2	0.2	0.7	1.08	1.176
0.2	0.1	0.1	0.4	0.2	0.2	0.8	1.08	1.176
0.2	0.1	0.1	0.4	0.2	0.2	0.9	1.08	1.176
0.2	0.1	0.1	0.4	0.2	0.2	1	1.08	1.176
0.2	0.1	0.1	0.4	0.2	0.3	0.2	1.07	1.174
0.2	0.1	0.1	0.4	0.2	0.3	0.3	1.07	1.174
0.2	0.1	0.1	0.4	0.2	0.3	0.4	1.07	1.174
0.2	0.1	0.1	0.4	0.2	0.3	0.5	1.07	1.174
0.2	0.1	0.1	0.4	0.2	0.3	0.6	1.07	1.174
0.2	0.1	0.1	0.4	0.2	0.3	0.7	1.07	1.174
0.2	0.1	0.1	0.4	0.2	0.3	0.8	1.07	1.174
0.2	0.1	0.1	0.4	0.2	0.3	0.9	1.07	1.174
0.2	0.1	0.1	0.4	0.2	0.3	1	1.07	1.174
0.2	0.1	0.1	0.4	0.2	0.4	0.2	1.06	1.172
0.2	0.1	0.1	0.4	0.2	0.4	0.3	1.06	1.172
0.2	0.1	0.1	0.4	0.2	0.4	0.4	1.06	1.172
0.2	0.1	0.1	0.4	0.2	0.4	0.5	1.06	1.172
0.2	0.1	0.1	0.4	0.2	0.4	0.6	1.06	1.172
0.2	0.1	0.1	0.4	0.2	0.4	0.7	1.06	1.172
0.2	0.1	0.1	0.4	0.2	0.4	0.8	1.06	1.172
0.2	0.1	0.1	0.4	0.2	0.4	0.9	1.06	1.172
0.2	0.1	0.1	0.4	0.2	0.4	1	1.06	1.172
0.2	0.1	0.1	0.4	0.2	0.5	0.2	1.05	1.17
0.2	0.1	0.1	0.4	0.2	0.5	0.3	1.05	1.17
0.2	0.1	0.1	0.4	0.2	0.5	0.4	1.05	1.17
0.2	0.1	0.1	0.4	0.2	0.5	0.5	1.05	1.17
0.2	0.1	0.1	0.4	0.2	0.5	0.6	1.05	1.17
0.2	0.1	0.1	0.4	0.2	0.5	0.7	1.05	1.17
0.2	0.1	0.1	0.4	0.2	0.5	0.8	1.05	1.17
0.2	0.1	0.1	0.4	0.2	0.5	0.9	1.05	1.17
0.2	0.1	0.1	0.4	0.2	0.5	1	1.05	1.17
0.2	0.1	0.1	0.4	0.2	0.6	0.2	1.04	1.168
0.2	0.1	0.1	0.4	0.2	0.6	0.3	1.04	1.168
0.2	0.1	0.1	0.4	0.2	0.6	0.4	1.04	1.168
0.2	0.1	0.1	0.4	0.2	0.6	0.5	1.04	1.168
0.2	0.1	0.1	0.4	0.2	0.6	0.6	1.04	1.168
0.2	0.1	0.1	0.4	0.2	0.6	0.7	1.04	1.168
0.2	0.1	0.1	0.4	0.2	0.6	0.8	1.04	1.168
0.2	0.1	0.1	0.4	0.2	0.6	0.9	1.04	1.168
0.2	0.1	0.1	0.4	0.2	0.6	1	1.04	1.168
0.2	0.1	0.1	0.4	0.2	0.7	0.2	1.03	1.166
0.2	0.1	0.1	0.4	0.2	0.7	0.3	1.03	1.166
0.2	0.1	0.1	0.4	0.2	0.7	0.4	1.03	1.166
0.2	0.1	0.1	0.4	0.2	0.7	0.5	1.03	1.166
0.2	0.1	0.1	0.4	0.2	0.7	0.6	1.03	1.166
0.2	0.1	0.1	0.4	0.2	0.7	0.7	1.03	1.166
0.2	0.1	0.1	0.4	0.2	0.7	0.8	1.03	1.166
0.2	0.1	0.1	0.4	0.2	0.7	0.9	1.03	1.166
0.2	0.1	0.1	0.4	0.2	0.7	1	1.03	1.166
0.2	0.1	0.1	0.4	0.2	0.8	0.2	1.02	1.164
0.2	0.1	0.1	0.4	0.2	0.8	0.3	1.02	1.164
0.2	0.1	0.1	0.4	0.2	0.8	0.4	1.02	1.164
0.2	0.1	0.1	0.4	0.2	0.8	0.5	1.02	1.164
0.2	0.1	0.1	0.4	0.2	0.8	0.6	1.02	1.164
0.2	0.1	0.1	0.4	0.2	0.8	0.7	1.02	1.164
0.2	0.1	0.1	0.4	0.2	0.8	0.8	1.02	1.164
0.2	0.1	0.1	0.4	0.2	0.8	0.9	1.02	1.164
0.2	0.1	0.1	0.4	0.2	0.8	1	1.02	1.164
0.2	0.1	0.1	0.4	0.2	0.9	0.2	1.01	1.162
0.2	0.1	0.1	0.4	0.2	0.9	0.3	1.01	1.162
0.2	0.1	0.1	0.4	0.2	0.9	0.4	1.01	1.162
0.2	0.1	0.1	0.4	0.2	0.9	0.5	1.01	1.162
0.2	0.1	0.1	0.4	0.2	0.9	0.6	1.01	1.162
0.2	0.1	0.1	0.4	0.2	0.9	0.7	1.01	1.162
0.2	0.1	0.1	0.4	0.2	0.9	0.8	1.01	1.162
0.2	0.1	0.1	0.4	0.2	0.9	0.9	1.01	1.162
0.2	0.1	0.1	0.4	0.2	0.9	1	1.01	1.162
0.2	0.1	0.1	0.4	0.2	1	0.2	1	1.16
0.2	0.1	0.1	0.4	0.2	1	0.3	1	1.16
0.2	0.1	0.1	0.4	0.2	1	0.4	1	1.16
0.2	0.1	0.1	0.4	0.2	1	0.5	1	1.16
0.2	0.1	0.1	0.4	0.2	1	0.6	1	1.16
0.2	0.1	0.1	0.4	0.2	1	0.7	1	1.16
0.2	0.1	0.1	0.4	0.2	1	0.8	1	1.16
0.2	0.1	0.1	0.4	0.2	1	0.9	1	1.16
0.2	0.1	0.1	0.4	0.2	1	1	1	1.16
0.2	0.1	0.1	0.4	0.3	0.1	0.1	1.19	1.267
0.2	0.1	0.1	0.4	0.3	0.1	0.2	1.19	1.267
0.2	0.1	0.1	0.4	0.3	0.1	0.3	1.19	1.267
0.2	0.1	0.1	0.4	0.3	0.1	0.4	1.19	1.267
0.2	0.1	0.1	0.4	0.3	0.1	0.5	1.19	1.267
0.2	0.1	0.1	0.4	0.3	0.1	0.6	1.19	1.267
0.2	0.1	0.1	0.4	0.3	0.1	0.7	1.19	1.267
0.2	0.1	0.1	0.4	0.3	0.1	0.8	1.19	1.267
0.2	0.1	0.1	0.4	0.3	0.1	0.9	1.19	1.267
0.2	0.1	0.1	0.4	0.3	0.1	1	1.19	1.267
0.2	0.1	0.1	0.4	0.3	0.2	0.1	1.18	1.264
0.2	0.1	0.1	0.4	0.3	0.2	0.2	1.18	1.264
0.2	0.1	0.1	0.4	0.3	0.2	0.3	1.18	1.264
0.2	0.1	0.1	0.4	0.3	0.2	0.4	1.18	1.264
0.2	0.1	0.1	0.4	0.3	0.2	0.5	1.18	1.264
0.2	0.1	0.1	0.4	0.3	0.2	0.6	1.18	1.264
0.2	0.1	0.1	0.4	0.3	0.2	0.7	1.18	1.264
0.2	0.1	0.1	0.4	0.3	0.2	0.8	1.18	1.264
0.2	0.1	0.1	0.4	0.3	0.2	0.9	1.18	1.264
0.2	0.1	0.1	0.4	0.3	0.2	1	1.18	1.264
0.2	0.1	0.1	0.4	0.3	0.3	0.1	1.17	1.261
0.2	0.1	0.1	0.4	0.3	0.3	0.2	1.17	1.261
0.2	0.1	0.1	0.4	0.3	0.3	0.3	1.17	1.261
0.2	0.1	0.1	0.4	0.3	0.3	0.4	1.17	1.261
0.2	0.1	0.1	0.4	0.3	0.3	0.5	1.17	1.261
0.2	0.1	0.1	0.4	0.3	0.3	0.6	1.17	1.261
0.2	0.1	0.1	0.4	0.3	0.3	0.7	1.17	1.261
0.2	0.1	0.1	0.4	0.3	0.3	0.8	1.17	1.261
0.2	0.1	0.1	0.4	0.3	0.3	0.9	1.17	1.261
0.2	0.1	0.1	0.4	0.3	0.3	1	1.17	1.261
0.2	0.1	0.1	0.4	0.3	0.4	0.1	1.16	1.258
0.2	0.1	0.1	0.4	0.3	0.4	0.2	1.16	1.258
0.2	0.1	0.1	0.4	0.3	0.4	0.3	1.16	1.258
0.2	0.1	0.1	0.4	0.3	0.4	0.4	1.16	1.258
0.2	0.1	0.1	0.4	0.3	0.4	0.5	1.16	1.258
0.2	0.1	0.1	0.4	0.3	0.4	0.6	1.16	1.258
0.2	0.1	0.1	0.4	0.3	0.4	0.7	1.16	1.258
0.2	0.1	0.1	0.4	0.3	0.4	0.8	1.16	1.258
0.2	0.1	0.1	0.4	0.3	0.4	0.9	1.16	1.258
0.2	0.1	0.1	0.4	0.3	0.4	1	1.16	1.258
0.2	0.1	0.1	0.4	0.3	0.5	0.1	1.15	1.255
0.2	0.1	0.1	0.4	0.3	0.5	0.2	1.15	1.255
0.2	0.1	0.1	0.4	0.3	0.5	0.3	1.15	1.255
0.2	0.1	0.1	0.4	0.3	0.5	0.4	1.15	1.255
0.2	0.1	0.1	0.4	0.3	0.5	0.5	1.15	1.255
0.2	0.1	0.1	0.4	0.3	0.5	0.6	1.15	1.255
0.2	0.1	0.1	0.4	0.3	0.5	0.7	1.15	1.255
0.2	0.1	0.1	0.4	0.3	0.5	0.8	1.15	1.255
0.2	0.1	0.1	0.4	0.3	0.5	0.9	1.15	1.255
0.2	0.1	0.1	0.4	0.3	0.5	1	1.15	1.255
0.2	0.1	0.1	0.4	0.3	0.6	0.1	1.14	1.252
0.2	0.1	0.1	0.4	0.3	0.6	0.2	1.14	1.252
0.2	0.1	0.1	0.4	0.3	0.6	0.3	1.14	1.252
0.2	0.1	0.1	0.4	0.3	0.6	0.4	1.14	1.252
0.2	0.1	0.1	0.4	0.3	0.6	0.5	1.14	1.252
0.2	0.1	0.1	0.4	0.3	0.6	0.6	1.14	1.252
0.2	0.1	0.1	0.4	0.3	0.6	0.7	1.14	1.252
0.2	0.1	0.1	0.4	0.3	0.6	0.8	1.14	1.252
0.2	0.1	0.1	0.4	0.3	0.6	0.9	1.14	1.252
0.2	0.1	0.1	0.4	0.3	0.6	1	1.14	1.252
0.2	0.1	0.1	0.4	0.3	0.7	0.1	1.13	1.249
0.2	0.1	0.1	0.4	0.3	0.7	0.2	1.13	1.249
0.2	0.1	0.1	0.4	0.3	0.7	0.3	1.13	1.249
0.2	0.1	0.1	0.4	0.3	0.7	0.4	1.13	1.249
0.2	0.1	0.1	0.4	0.3	0.7	0.5	1.13	1.249
0.2	0.1	0.1	0.4	0.3	0.7	0.6	1.13	1.249
0.2	0.1	0.1	0.4	0.3	0.7	0.7	1.13	1.249
0.2	0.1	0.1	0.4	0.3	0.7	0.8	1.13	1.249
0.2	0.1	0.1	0.4	0.3	0.7	0.9	1.13	1.249
0.2	0.1	0.1	0.4	0.3	0.7	1	1.13	1.249
0.2	0.1	0.1	0.4	0.3	0.8	0.1	1.12	1.246
0.2	0.1	0.1	0.4	0.3	0.8	0.2	1.12	1.246
0.2	0.1	0.1	0.4	0.3	0.8	0.3	1.12	1.246
0.2	0.1	0.1	0.4	0.3	0.8	0.4	1.12	1.246
0.2	0.1	0.1	0.4	0.3	0.8	0.5	1.12	1.246
0.2	0.1	0.1	0.4	0.3	0.8	0.6	1.12	1.246
0.2	0.1	0.1	0.4	0.3	0.8	0.7	1.12	1.246
[truncated: 345,311+ more rows]
