# Supplementary material for: CDC (Cindy and David’s Conversations) game: Advising President to survive pandemic
Source: iScience. 2023 Jun 9;26(7):107079. doi: 10.1016/j.isci.2023.107079 (PMC10250248; doi:10.1016/j.isci.2023.107079)
Supplement: Table S4. The list of polymorphic hybrid equilibriums (PHE) (Figures 3, 4, and 5) [file mmc4.xlsx]

## Sheet: Hybrid
Table S4. The list of polymorphic hybrid equilibrium (PHE) or simply hybrid equilibriums
a	b	c	d	k	m	lamda	miu	Cindy_Payoff	David_Payoff
0.3	0.2	0.1	0.1	0.4	0.1	0.889	0.625	1.19625	1.30801
0.3	0.2	0.1	0.1	0.4	0.2	0.75	0.625	1.1925	1.296
0.3	0.2	0.1	0.1	0.4	0.3	0.571	0.625	1.18875	1.28398
0.3	0.2	0.1	0.1	0.4	0.4	0.333	0.625	1.185	1.27199
0.4	0.2	0.1	0.1	0.3	0.1	0.944	0.588	1.09175	1.22948
0.4	0.2	0.1	0.1	0.3	0.2	0.875	0.588	1.08351	1.219
0.4	0.2	0.1	0.1	0.3	0.3	0.786	0.588	1.07526	1.20851
0.4	0.2	0.1	0.1	0.3	0.4	0.667	0.588	1.06702	1.19801
0.4	0.2	0.1	0.1	0.3	0.5	0.5	0.588	1.05877	1.1875
0.4	0.2	0.1	0.1	0.3	0.6	0.25	0.588	1.05052	1.177
0.4	0.2	0.1	0.1	0.4	0.1	0.667	0.625	1.1925	1.29602
0.4	0.2	0.1	0.1	0.4	0.2	0.25	0.625	1.185	1.272
0.4	0.3	0.1	0.1	0.3	0.1	0.778	0.37	0.99367	1.19801
0.4	0.3	0.1	0.1	0.3	0.2	0.5	0.37	0.98734	1.186
0.4	0.3	0.1	0.1	0.3	0.3	0.143	0.37	0.98101	1.174
0.4	0.3	0.1	0.2	0.6	0.1	0.778	0.556	1.29558	1.39601
0.4	0.3	0.1	0.2	0.6	0.2	0.5	0.556	1.29117	1.372
0.4	0.3	0.1	0.2	0.6	0.3	0.143	0.556	1.28675	1.34801
0.4	0.3	0.2	0.1	0.3	0.1	0.778	0.741	0.997431	1.18901
0.4	0.3	0.2	0.1	0.3	0.2	0.5	0.741	0.994862	1.168
0.4	0.3	0.2	0.1	0.3	0.3	0.143	0.741	0.992293	1.14701
0.5	0.2	0.1	0.1	0.3	0.1	0.861	0.588	1.08763	1.22425
0.5	0.2	0.1	0.1	0.3	0.2	0.688	0.588	1.07526	1.20852
0.5	0.2	0.1	0.1	0.3	0.3	0.464	0.588	1.06289	1.19274
0.5	0.2	0.1	0.1	0.3	0.4	0.167	0.588	1.05052	1.17701
0.5	0.2	0.1	0.1	0.4	0.1	0.444	0.625	1.18875	1.28398
0.5	0.3	0.1	0.1	0.3	0.1	0.444	0.37	0.98734	1.18599
0.5	0.3	0.1	0.2	0.5	0.1	0.889	0.5	1.19	1.33001
0.5	0.3	0.1	0.2	0.5	0.2	0.75	0.5	1.18	1.31
0.5	0.3	0.1	0.2	0.5	0.3	0.571	0.5	1.17	1.28998
0.5	0.3	0.1	0.2	0.5	0.4	0.333	0.5	1.16	1.26998
0.5	0.3	0.1	0.2	0.6	0.1	0.444	0.556	1.29117	1.37197
0.5	0.3	0.2	0.1	0.3	0.1	0.444	0.741	0.994862	1.16797
0.5	0.4	0.1	0.3	0.7	0.1	0.722	0.526	1.29524	1.38848
0.5	0.4	0.1	0.3	0.7	0.2	0.375	0.526	1.29048	1.357
0.6	0.2	0.1	0.1	0.2	0.1	0.963	0.556	0.982251	1.14933
0.6	0.2	0.1	0.1	0.2	0.2	0.917	0.556	0.964501	1.13868
0.6	0.2	0.1	0.1	0.2	0.3	0.857	0.556	0.946752	1.128
0.6	0.2	0.1	0.1	0.2	0.4	0.778	0.556	0.929003	1.11734
0.6	0.2	0.1	0.1	0.2	0.5	0.667	0.556	0.911253	1.10668
0.6	0.2	0.1	0.1	0.2	0.6	0.5	0.556	0.893504	1.096
0.6	0.2	0.1	0.1	0.2	0.7	0.222	0.556	0.875755	1.08533
0.6	0.2	0.1	0.1	0.3	0.1	0.778	0.588	1.08351	1.21901
0.6	0.2	0.1	0.1	0.3	0.2	0.5	0.588	1.06702	1.198
0.6	0.2	0.1	0.1	0.3	0.3	0.143	0.588	1.05052	1.17701
0.6	0.2	0.1	0.1	0.4	0.1	0.222	0.625	1.185	1.27199
0.6	0.2	0.1	0.2	0.4	0.1	0.963	0.833	1.19331	1.29867
0.6	0.2	0.1	0.2	0.4	0.2	0.917	0.833	1.18663	1.27737
0.6	0.2	0.1	0.2	0.4	0.3	0.857	0.833	1.17994	1.25599
0.6	0.2	0.1	0.2	0.4	0.4	0.778	0.833	1.17326	1.23469
0.6	0.2	0.1	0.2	0.4	0.5	0.667	0.833	1.16657	1.21336
0.6	0.2	0.1	0.2	0.4	0.6	0.5	0.833	1.15989	1.192
0.6	0.2	0.1	0.2	0.4	0.7	0.222	0.833	1.1532	1.17066
0.6	0.3	0.1	0.1	0.2	0.1	0.944	0.357	0.880704	1.13099
0.6	0.3	0.1	0.1	0.2	0.2	0.875	0.357	0.861408	1.122
0.6	0.3	0.1	0.1	0.2	0.3	0.786	0.357	0.842112	1.11301
0.6	0.3	0.1	0.1	0.2	0.4	0.667	0.357	0.822816	1.10401
0.6	0.3	0.1	0.1	0.2	0.5	0.5	0.357	0.80352	1.095
0.6	0.3	0.1	0.1	0.2	0.6	0.25	0.357	0.784224	1.086
0.6	0.3	0.1	0.1	0.3	0.1	0.111	0.37	0.98101	1.174
0.6	0.3	0.1	0.2	0.4	0.1	0.944	0.455	1.08367	1.26197
0.6	0.3	0.1	0.2	0.4	0.2	0.875	0.455	1.06733	1.244
0.6	0.3	0.1	0.2	0.4	0.3	0.786	0.455	1.05099	1.22602
0.6	0.3	0.1	0.2	0.4	0.4	0.667	0.455	1.03466	1.20802
0.6	0.3	0.1	0.2	0.4	0.5	0.5	0.455	1.01832	1.19
0.6	0.3	0.1	0.2	0.4	0.6	0.25	0.455	1.00199	1.172
0.6	0.3	0.1	0.2	0.5	0.1	0.778	0.5	1.185	1.32001
0.6	0.3	0.1	0.2	0.5	0.2	0.5	0.5	1.17	1.29
0.6	0.3	0.1	0.2	0.5	0.3	0.143	0.5	1.155	1.26001
0.6	0.3	0.1	0.2	0.6	0.1	0.111	0.556	1.28675	1.34799
0.6	0.3	0.1	0.3	0.6	0.1	0.944	0.833	1.29498	1.39294
0.6	0.3	0.1	0.3	0.6	0.2	0.875	0.833	1.28997	1.366
0.6	0.3	0.1	0.3	0.6	0.3	0.786	0.833	1.28495	1.33903
0.6	0.3	0.1	0.3	0.6	0.4	0.667	0.833	1.27994	1.31203
0.6	0.3	0.1	0.3	0.6	0.5	0.5	0.833	1.27492	1.285
0.6	0.3	0.1	0.3	0.6	0.6	0.25	0.833	1.2699	1.258
0.6	0.3	0.2	0.1	0.2	0.1	0.944	0.714	0.891408	1.12797
0.6	0.3	0.2	0.1	0.2	0.2	0.875	0.714	0.882816	1.116
0.6	0.3	0.2	0.1	0.2	0.3	0.786	0.714	0.874224	1.10401
0.6	0.3	0.2	0.1	0.2	0.4	0.667	0.714	0.865632	1.09201
0.6	0.3	0.2	0.1	0.2	0.5	0.5	0.714	0.85704	1.08
0.6	0.3	0.2	0.1	0.2	0.6	0.25	0.714	0.848448	1.068
0.6	0.3	0.2	0.1	0.3	0.1	0.111	0.741	0.992293	1.14699
0.6	0.3	0.2	0.2	0.4	0.1	0.944	0.909	1.09727	1.25594
0.6	0.3	0.2	0.2	0.4	0.2	0.875	0.909	1.09453	1.232
0.6	0.3	0.2	0.2	0.4	0.3	0.786	0.909	1.0918	1.20803
0.6	0.3	0.2	0.2	0.4	0.4	0.667	0.909	1.08907	1.18403
0.6	0.3	0.2	0.2	0.4	0.5	0.5	0.909	1.08634	1.16
0.6	0.3	0.2	0.2	0.4	0.6	0.25	0.909	1.0836	1.136
0.6	0.4	0.1	0.1	0.2	0.1	0.889	0.263	0.785248	1.112
0.6	0.4	0.1	0.1	0.2	0.2	0.75	0.263	0.770496	1.104
0.6	0.4	0.1	0.1	0.2	0.3	0.571	0.263	0.755744	1.09599
0.6	0.4	0.1	0.1	0.2	0.4	0.333	0.263	0.740992	1.088
0.6	0.4	0.1	0.2	0.4	0.1	0.889	0.313	0.986292	1.22401
0.6	0.4	0.1	0.2	0.4	0.2	0.75	0.313	0.972584	1.208
0.6	0.4	0.1	0.2	0.4	0.3	0.571	0.313	0.958876	1.19198
0.6	0.4	0.1	0.2	0.4	0.4	0.333	0.313	0.945168	1.17599
0.6	0.4	0.1	0.3	0.6	0.1	0.889	0.455	1.18912	1.33601
0.6	0.4	0.1	0.3	0.6	0.2	0.75	0.455	1.17824	1.312
0.6	0.4	0.1	0.3	0.6	0.3	0.571	0.455	1.16736	1.28797
0.6	0.4	0.1	0.3	0.6	0.4	0.333	0.455	1.15648	1.26398
0.6	0.4	0.1	0.3	0.7	0.1	0.333	0.526	1.29048	1.35698
0.6	0.4	0.1	0.4	0.7	0.1	0.981	0.833	1.29665	1.39776
0.6	0.4	0.1	0.4	0.7	0.2	0.958	0.833	1.29331	1.37562
0.6	0.4	0.1	0.4	0.7	0.3	0.929	0.833	1.28997	1.35355
0.6	0.4	0.1	0.4	0.7	0.4	0.889	0.833	1.28662	1.33135
0.6	0.4	0.1	0.4	0.7	0.5	0.833	0.833	1.28328	1.30914
0.6	0.4	0.1	0.4	0.7	0.6	0.75	0.833	1.27993	1.287
0.6	0.4	0.1	0.4	0.7	0.7	0.611	0.833	1.27659	1.26483
0.6	0.4	0.1	0.4	0.7	0.8	0.333	0.833	1.27324	1.24266
0.6	0.4	0.2	0.1	0.2	0.1	0.889	0.526	0.790496	1.108
0.6	0.4	0.2	0.1	0.2	0.2	0.75	0.526	0.780992	1.096
0.6	0.4	0.2	0.1	0.2	0.3	0.571	0.526	0.771488	1.08398
0.6	0.4	0.2	0.1	0.2	0.4	0.333	0.526	0.761984	1.07199
0.6	0.4	0.2	0.2	0.4	0.1	0.889	0.625	0.9925	1.21601
0.6	0.4	0.2	0.2	0.4	0.2	0.75	0.625	0.985	1.192
0.6	0.4	0.2	0.2	0.4	0.3	0.571	0.625	0.9775	1.16797
0.6	0.4	0.2	0.2	0.4	0.4	0.333	0.625	0.97	1.14398
0.6	0.4	0.2	0.3	0.6	0.1	0.889	0.909	1.19818	1.32402
0.6	0.4	0.2	0.3	0.6	0.2	0.75	0.909	1.19635	1.288
0.6	0.4	0.2	0.3	0.6	0.3	0.571	0.909	1.19453	1.25195
0.6	0.4	0.2	0.3	0.6	0.4	0.333	0.909	1.1927	1.21596
0.6	0.4	0.3	0.1	0.2	0.1	0.889	0.789	0.795744	1.10401
0.6	0.4	0.3	0.1	0.2	0.2	0.75	0.789	0.791488	1.088
0.6	0.4	0.3	0.1	0.2	0.3	0.571	0.789	0.787232	1.07198
0.6	0.4	0.3	0.1	0.2	0.4	0.333	0.789	0.782976	1.05598
0.6	0.4	0.3	0.2	0.4	0.1	0.889	0.938	0.998792	1.20802
0.6	0.4	0.3	0.2	0.4	0.2	0.75	0.938	0.997584	1.176
0.6	0.4	0.3	0.2	0.4	0.3	0.571	0.938	0.996376	1.14395
0.6	0.4	0.3	0.2	0.4	0.4	0.333	0.938	0.995168	1.11197
0.6	0.5	0.1	0.4	0.7	0.1	0.956	0.455	1.19456	1.33324
0.6	0.5	0.1	0.4	0.7	0.2	0.9	0.455	1.18913	1.3164
0.6	0.5	0.1	0.4	0.7	0.3	0.829	0.455	1.18369	1.29963
0.6	0.5	0.1	0.4	0.7	0.4	0.733	0.455	1.17826	1.28278
0.6	0.5	0.1	0.4	0.7	0.5	0.6	0.455	1.17282	1.266
0.6	0.5	0.1	0.4	0.7	0.6	0.4	0.455	1.16738	1.2492
0.6	0.5	0.1	0.4	0.7	0.7	0.067	0.455	1.16195	1.23241
0.6	0.5	0.2	0.4	0.7	0.1	0.956	0.909	1.19909	1.32347
0.6	0.5	0.2	0.4	0.7	0.2	0.9	0.909	1.19817	1.2968
0.6	0.5	0.2	0.4	0.7	0.3	0.829	0.909	1.19726	1.27026
0.6	0.5	0.2	0.4	0.7	0.4	0.733	0.909	1.19635	1.24356
0.6	0.5	0.2	0.4	0.7	0.5	0.6	0.909	1.19544	1.217
0.6	0.5	0.2	0.4	0.7	0.6	0.4	0.909	1.19452	1.1904
0.6	0.5	0.2	0.4	0.7	0.7	0.067	0.909	1.19361	1.16382
0.7	0.2	0.1	0.1	0.2	0.1	0.926	0.556	0.977813	1.14667
0.7	0.2	0.1	0.1	0.2	0.2	0.833	0.556	0.955627	1.13332
0.7	0.2	0.1	0.1	0.2	0.3	0.714	0.556	0.93344	1.11999
0.7	0.2	0.1	0.1	0.2	0.4	0.556	0.556	0.911253	1.10668
0.7	0.2	0.1	0.1	0.2	0.5	0.333	0.556	0.889067	1.09332
0.7	0.2	0.1	0.1	0.3	0.1	0.694	0.588	1.07939	1.21373
0.7	0.2	0.1	0.1	0.3	0.2	0.312	0.588	1.05877	1.18748
0.7	0.2	0.1	0.2	0.3	0.1	0.992	0.714	1.0857	1.22178
0.7	0.2	0.1	0.2	0.3	0.2	0.982	0.714	1.07139	1.20356
0.7	0.2	0.1	0.2	0.3	0.3	0.969	0.714	1.05709	1.18532
0.7	0.2	0.1	0.2	0.3	0.4	0.952	0.714	1.04278	1.16711
0.7	0.2	0.1	0.2	0.3	0.5	0.929	0.714	1.02848	1.14896
0.7	0.2	0.1	0.2	0.3	0.6	0.893	0.714	1.01417	1.13072
0.7	0.2	0.1	0.2	0.3	0.7	0.833	0.714	0.99987	1.11249
0.7	0.2	0.1	0.2	0.3	0.8	0.714	0.714	0.985566	1.09428
0.7	0.2	0.1	0.2	0.3	0.9	0.357	0.714	0.971261	1.07607
0.7	0.2	0.1	0.2	0.4	0.1	0.926	0.833	1.19164	1.29334
0.7	0.2	0.1	0.2	0.4	0.2	0.833	0.833	1.18329	1.26663
0.7	0.2	0.1	0.2	0.4	0.3	0.714	0.833	1.17493	1.23997
0.7	0.2	0.1	0.2	0.4	0.4	0.556	0.833	1.16657	1.21337
0.7	0.2	0.1	0.2	0.4	0.5	0.333	0.833	1.15822	1.18664
0.7	0.3	0.1	0.1	0.2	0.1	0.889	0.357	0.874272	1.128
0.7	0.3	0.1	0.1	0.2	0.2	0.75	0.357	0.848544	1.116
0.7	0.3	0.1	0.1	0.2	0.3	0.571	0.357	0.822816	1.10399
0.7	0.3	0.1	0.1	0.2	0.4	0.333	0.357	0.797088	1.09199
0.7	0.3	0.1	0.2	0.3	0.1	0.99	0.417	0.976689	1.19473
0.7	0.3	0.1	0.2	0.3	0.2	0.977	0.417	0.953377	1.17944
0.7	0.3	0.1	0.2	0.3	0.3	0.961	0.417	0.930066	1.16418
0.7	0.3	0.1	0.2	0.3	0.4	0.939	0.417	0.906755	1.14889
0.7	0.3	0.1	0.2	0.3	0.5	0.909	0.417	0.883444	1.13363
0.7	0.3	0.1	0.2	0.3	0.6	0.864	0.417	0.860132	1.11837
0.7	0.3	0.1	0.2	0.3	0.7	0.788	0.417	0.836821	1.10309
0.7	0.3	0.1	0.2	0.3	0.8	0.636	0.417	0.81351	1.08781
0.7	0.3	0.1	0.2	0.3	0.9	0.182	0.417	0.790199	1.07255
0.7	0.3	0.1	0.2	0.4	0.1	0.889	0.455	1.07822	1.25601
0.7	0.3	0.1	0.2	0.4	0.2	0.75	0.455	1.05644	1.232
0.7	0.3	0.1	0.2	0.4	0.3	0.571	0.455	1.03466	1.20798
0.7	0.3	0.1	0.2	0.4	0.4	0.333	0.455	1.01288	1.18399
0.7	0.3	0.1	0.2	0.5	0.1	0.667	0.5	1.18	1.31002
0.7	0.3	0.1	0.2	0.5	0.2	0.25	0.5	1.16	1.27
0.7	0.3	0.1	0.3	0.5	0.1	0.963	0.667	1.18669	1.32334
0.7	0.3	0.1	0.3	0.5	0.2	0.917	0.667	1.17337	1.29671
0.7	0.3	0.1	0.3	0.5	0.3	0.857	0.667	1.16006	1.26998
0.7	0.3	0.1	0.3	0.5	0.4	0.778	0.667	1.14675	1.24335
0.7	0.3	0.1	0.3	0.5	0.5	0.667	0.667	1.13343	1.21669
0.7	0.3	0.1	0.3	0.5	0.6	0.5	0.667	1.12012	1.19
0.7	0.3	0.1	0.3	0.5	0.7	0.222	0.667	1.10681	1.16332
0.7	0.3	0.1	0.3	0.6	0.1	0.889	0.833	1.29331	1.38402
0.7	0.3	0.1	0.3	0.6	0.2	0.75	0.833	1.28662	1.348
0.7	0.3	0.1	0.3	0.6	0.3	0.571	0.833	1.27994	1.31195
0.7	0.3	0.1	0.3	0.6	0.4	0.333	0.833	1.27325	1.27597
0.7	0.3	0.2	0.1	0.2	0.1	0.889	0.714	0.888544	1.12401
0.7	0.3	0.2	0.1	0.2	0.2	0.75	0.714	0.877088	1.108
0.7	0.3	0.2	0.1	0.2	0.3	0.571	0.714	0.865632	1.09198
0.7	0.3	0.2	0.1	0.2	0.4	0.333	0.714	0.854176	1.07599
0.7	0.3	0.2	0.2	0.3	0.1	0.99	0.833	0.993311	1.19147
0.7	0.3	0.2	0.2	0.3	0.2	0.977	0.833	0.986623	1.17288
0.7	0.3	0.2	0.2	0.3	0.3	0.961	0.833	0.979934	1.15436
0.7	0.3	0.2	0.2	0.3	0.4	0.939	0.833	0.973245	1.13578
0.7	0.3	0.2	0.2	0.3	0.5	0.909	0.833	0.966556	1.11727
0.7	0.3	0.2	0.2	0.3	0.6	0.864	0.833	0.959868	1.09875
0.7	0.3	0.2	0.2	0.3	0.7	0.788	0.833	0.953179	1.08019
0.7	0.3	0.2	0.2	0.3	0.8	0.636	0.833	0.94649	1.06163
0.7	0.3	0.2	0.2	0.3	0.9	0.182	0.833	0.939801	1.04309
0.7	0.3	0.2	0.2	0.4	0.1	0.889	0.909	1.09636	1.24802
0.7	0.3	0.2	0.2	0.4	0.2	0.75	0.909	1.09271	1.216
0.7	0.3	0.2	0.2	0.4	0.3	0.571	0.909	1.08907	1.18395
0.7	0.3	0.2	0.2	0.4	0.4	0.333	0.909	1.08542	1.15197
0.7	0.4	0.1	0.1	0.2	0.1	0.778	0.263	0.777872	1.108
0.7	0.4	0.1	0.1	0.2	0.2	0.5	0.263	0.755744	1.096
0.7	0.4	0.1	0.1	0.2	0.3	0.143	0.263	0.733616	1.084
0.7	0.4	0.1	0.2	0.3	0.1	0.986	0.294	0.878815	1.16762
0.7	0.4	0.1	0.2	0.3	0.2	0.969	0.294	0.857631	1.15526
0.7	0.4	0.1	0.2	0.3	0.3	0.946	0.294	0.836446	1.14286
0.7	0.4	0.1	0.2	0.3	0.4	0.917	0.294	0.815262	1.13051
0.7	0.4	0.1	0.2	0.3	0.5	0.875	0.294	0.794077	1.11813
0.7	0.4	0.1	0.2	0.3	0.6	0.812	0.294	0.772893	1.10574
0.7	0.4	0.1	0.2	0.3	0.7	0.708	0.294	0.751708	1.09337
0.7	0.4	0.1	0.2	0.3	0.8	0.5	0.294	0.730524	1.081
0.7	0.4	0.1	0.2	0.4	0.1	0.778	0.313	0.979438	1.21601
0.7	0.4	0.1	0.2	0.4	0.2	0.5	0.313	0.958876	1.192
0.7	0.4	0.1	0.2	0.4	0.3	0.143	0.313	0.938314	1.168
0.7	0.4	0.1	0.3	0.5	0.1	0.944	0.4	1.082	1.27746
0.7	0.4	0.1	0.3	0.5	0.2	0.875	0.4	1.064	1.255
0.7	0.4	0.1	0.3	0.5	0.3	0.786	0.4	1.046	1.23252
0.7	0.4	0.1	0.3	0.5	0.4	0.667	0.4	1.028	1.21002
0.7	0.4	0.1	0.3	0.5	0.5	0.5	0.4	1.01	1.1875
0.7	0.4	0.1	0.3	0.5	0.6	0.25	0.4	0.992	1.165
0.7	0.4	0.1	0.3	0.6	0.1	0.778	0.455	1.18368	1.32402
0.7	0.4	0.1	0.3	0.6	0.2	0.5	0.455	1.16736	1.288
0.7	0.4	0.1	0.3	0.6	0.3	0.143	0.455	1.15104	1.25201
0.7	0.4	0.1	0.4	0.6	0.1	0.986	0.625	1.18875	1.33523
0.7	0.4	0.1	0.4	0.6	0.2	0.969	0.625	1.1775	1.31053
0.7	0.4	0.1	0.4	0.6	0.3	0.946	0.625	1.16625	1.2857
0.7	0.4	0.1	0.4	0.6	0.4	0.917	0.625	1.155	1.26103
0.7	0.4	0.1	0.4	0.6	0.5	0.875	0.625	1.14375	1.23625
0.7	0.4	0.1	0.4	0.6	0.6	0.812	0.625	1.1325	1.21147
0.7	0.4	0.1	0.4	0.6	0.7	0.708	0.625	1.12125	1.18673
0.7	0.4	0.1	0.4	0.6	0.8	0.5	0.625	1.11	1.162
0.7	0.4	0.1	0.4	0.7	0.1	0.917	0.833	1.29498	1.3868
0.7	0.4	0.1	0.4	0.7	0.2	0.812	0.833	1.28997	1.35343
0.7	0.4	0.1	0.4	0.7	0.3	0.679	0.833	1.28495	1.3203
0.7	0.4	0.1	0.4	0.7	0.4	0.5	0.833	1.27993	1.287
0.7	0.4	0.1	0.4	0.7	0.5	0.25	0.833	1.27492	1.25375
0.7	0.4	0.2	0.1	0.2	0.1	0.778	0.526	0.785744	1.10201
0.7	0.4	0.2	0.1	0.2	0.2	0.5	0.526	0.771488	1.084
0.7	0.4	0.2	0.1	0.2	0.3	0.143	0.526	0.757232	1.06601
0.7	0.4	0.2	0.2	0.3	0.1	0.986	0.588	0.887631	1.16424
0.7	0.4	0.2	0.2	0.3	0.2	0.969	0.588	0.875262	1.14852
0.7	0.4	0.2	0.2	0.3	0.3	0.946	0.588	0.862893	1.13272
0.7	0.4	0.2	0.2	0.3	0.4	0.917	0.588	0.850524	1.11702
0.7	0.4	0.2	0.2	0.3	0.5	0.875	0.588	0.838155	1.10125
0.7	0.4	0.2	0.2	0.3	0.6	0.812	0.588	0.825786	1.08548
0.7	0.4	0.2	0.2	0.3	0.7	0.708	0.588	0.813417	1.06974
0.7	0.4	0.2	0.2	0.3	0.8	0.5	0.588	0.801048	1.054
0.7	0.4	0.2	0.2	0.4	0.1	0.778	0.625	0.98875	1.20402
0.7	0.4	0.2	0.2	0.4	0.2	0.5	0.625	0.9775	1.168
0.7	0.4	0.2	0.2	0.4	0.3	0.143	0.625	0.96625	1.13201
0.7	0.4	0.2	0.3	0.5	0.1	0.944	0.8	1.094	1.26993
0.7	0.4	0.2	0.3	0.5	0.2	0.875	0.8	1.088	1.24
0.7	0.4	0.2	0.3	0.5	0.3	0.786	0.8	1.082	1.21004
0.7	0.4	0.2	0.3	0.5	0.4	0.667	0.8	1.076	1.18004
0.7	0.4	0.2	0.3	0.5	0.5	0.5	0.8	1.07	1.15
0.7	0.4	0.2	0.3	0.5	0.6	0.25	0.8	1.064	1.12
0.7	0.4	0.2	0.3	0.6	0.1	0.778	0.909	1.19726	1.30604
0.7	0.4	0.2	0.3	0.6	0.2	0.5	0.909	1.19453	1.252
0.7	0.4	0.2	0.3	0.6	0.3	0.143	0.909	1.19179	1.19802
0.7	0.4	0.3	0.1	0.2	0.1	0.778	0.789	0.793616	1.09601
0.7	0.4	0.3	0.1	0.2	0.2	0.5	0.789	0.787232	1.072
0.7	0.4	0.3	0.1	0.2	0.3	0.143	0.789	0.780848	1.04801
0.7	0.4	0.3	0.2	0.3	0.1	0.986	0.882	0.896446	1.16086
0.7	0.4	0.3	0.2	0.3	0.2	0.969	0.882	0.892893	1.14178
0.7	0.4	0.3	0.2	0.3	0.3	0.946	0.882	0.889339	1.12258
0.7	0.4	0.3	0.2	0.3	0.4	0.917	0.882	0.885786	1.10353
0.7	0.4	0.3	0.2	0.3	0.5	0.875	0.882	0.882232	1.08438
0.7	0.4	0.3	0.2	0.3	0.6	0.812	0.882	0.878679	1.06522
0.7	0.4	0.3	0.2	0.3	0.7	0.708	0.882	0.875125	1.04611
0.7	0.4	0.3	0.2	0.3	0.8	0.5	0.882	0.871572	1.027
0.7	0.4	0.3	0.2	0.4	0.1	0.778	0.938	0.998188	1.19203
0.7	0.4	0.3	0.2	0.4	0.2	0.5	0.938	0.996376	1.144
0.7	0.4	0.3	0.2	0.4	0.3	0.143	0.938	0.994564	1.09602
0.7	0.5	0.1	0.2	0.3	0.1	0.978	0.227	0.784526	1.14041
0.7	0.5	0.1	0.2	0.3	0.2	0.95	0.227	0.769051	1.1308
0.7	0.5	0.1	0.2	0.3	0.3	0.914	0.227	0.753577	1.12119
0.7	0.5	0.1	0.2	0.3	0.4	0.867	0.227	0.738102	1.11161
0.7	0.5	0.1	0.2	0.3	0.5	0.8	0.227	0.722628	1.102
0.7	0.5	0.1	0.2	0.3	0.6	0.7	0.227	0.707154	1.0924
0.7	0.5	0.1	0.2	0.3	0.7	0.533	0.227	0.691679	1.0828
0.7	0.5	0.1	0.2	0.3	0.8	0.2	0.227	0.676205	1.0732
0.7	0.5	0.1	0.3	0.5	0.1	0.889	0.286	0.98574	1.23001
0.7	0.5	0.1	0.3	0.5	0.2	0.75	0.286	0.97148	1.21
0.7	0.5	0.1	0.3	0.5	0.3	0.571	0.286	0.95722	1.18998
0.7	0.5	0.1	0.3	0.5	0.4	0.333	0.286	0.94296	1.16999
0.7	0.5	0.1	0.4	0.6	0.1	0.978	0.385	1.08771	1.28082
0.7	0.5	0.1	0.4	0.6	0.2	0.95	0.385	1.07542	1.2616
0.7	0.5	0.1	0.4	0.6	0.3	0.914	0.385	1.06314	1.24238
0.7	0.5	0.1	0.4	0.6	0.4	0.867	0.385	1.05085	1.22322
0.7	0.5	0.1	0.4	0.6	0.5	0.8	0.385	1.03856	1.204
0.7	0.5	0.1	0.4	0.6	0.6	0.7	0.385	1.02627	1.1848
0.7	0.5	0.1	0.4	0.6	0.7	0.533	0.385	1.01398	1.16559
0.7	0.5	0.1	0.4	0.6	0.8	0.2	0.385	1.0017	1.1464
0.7	0.5	0.1	0.4	0.7	0.1	0.8	0.455	1.18913	1.3164
0.7	0.5	0.1	0.4	0.7	0.2	0.55	0.455	1.17826	1.2828
0.7	0.5	0.1	0.4	0.7	0.3	0.229	0.455	1.16738	1.24923
0.7	0.5	0.2	0.2	0.3	0.1	0.978	0.455	0.789124	1.13682
0.7	0.5	0.2	0.2	0.3	0.2	0.95	0.455	0.778248	1.1236
0.7	0.5	0.2	0.2	0.3	0.3	0.914	0.455	0.767372	1.11038
0.7	0.5	0.2	0.2	0.3	0.4	0.867	0.455	0.756496	1.09722
0.7	0.5	0.2	0.2	0.3	0.5	0.8	0.455	0.74562	1.084
0.7	0.5	0.2	0.2	0.3	0.6	0.7	0.455	0.734744	1.0708
0.7	0.5	0.2	0.2	0.3	0.7	0.533	0.455	0.723868	1.05759
0.7	0.5	0.2	0.2	0.3	0.8	0.2	0.455	0.712992	1.0444
0.7	0.5	0.2	0.3	0.5	0.1	0.889	0.571	0.99139	1.22001
0.7	0.5	0.2	0.3	0.5	0.2	0.75	0.571	0.98278	1.19
0.7	0.5	0.2	0.3	0.5	0.3	0.571	0.571	0.97417	1.15996
0.7	0.5	0.2	0.3	0.5	0.4	0.333	0.571	0.96556	1.12997
0.7	0.5	0.2	0.4	0.6	0.1	0.978	0.769	1.09537	1.27364
0.7	0.5	0.2	0.4	0.6	0.2	0.95	0.769	1.09075	1.2472
0.7	0.5	0.2	0.4	0.6	0.3	0.914	0.769	1.08612	1.22076
0.7	0.5	0.2	0.4	0.6	0.4	0.867	0.769	1.08149	1.19444
0.7	0.5	0.2	0.4	0.6	0.5	0.8	0.769	1.07686	1.168
0.7	0.5	0.2	0.4	0.6	0.6	0.7	0.769	1.07224	1.1416
0.7	0.5	0.2	0.4	0.6	0.7	0.533	0.769	1.06761	1.11518
0.7	0.5	0.2	0.4	0.6	0.8	0.2	0.769	1.06298	1.0888
0.7	0.5	0.2	0.4	0.7	0.1	0.8	0.909	1.19817	1.2968
0.7	0.5	0.2	0.4	0.7	0.2	0.55	0.909	1.19635	1.2436
0.7	0.5	0.2	0.4	0.7	0.3	0.229	0.909	1.19452	1.19046
0.7	0.5	0.3	0.2	0.3	0.1	0.978	0.682	0.79365	1.13322
0.7	0.5	0.3	0.2	0.3	0.2	0.95	0.682	0.787299	1.1164
0.7	0.5	0.3	0.2	0.3	0.3	0.914	0.682	0.780949	1.09957
0.7	0.5	0.3	0.2	0.3	0.4	0.867	0.682	0.774598	1.08282
0.7	0.5	0.3	0.2	0.3	0.5	0.8	0.682	0.768248	1.066
0.7	0.5	0.3	0.2	0.3	0.6	0.7	0.682	0.761898	1.0492
0.7	0.5	0.3	0.2	0.3	0.7	0.533	0.682	0.755547	1.03239
0.7	0.5	0.3	0.2	0.3	0.8	0.2	0.682	0.749197	1.0156
0.7	0.5	0.3	0.3	0.5	0.1	0.889	0.857	0.99713	1.21002
0.7	0.5	0.3	0.3	0.5	0.2	0.75	0.857	0.99426	1.17
0.7	0.5	0.3	0.3	0.5	0.3	0.571	0.857	0.99139	1.12994
0.7	0.5	0.3	0.3	0.5	0.4	0.333	0.857	0.98852	1.08996
0.7	0.5	0.4	0.2	0.3	0.1	0.978	0.909	0.798175	1.12963
0.7	0.5	0.4	0.2	0.3	0.2	0.95	0.909	0.79635	1.1092
0.7	0.5	0.4	0.2	0.3	0.3	0.914	0.909	0.794526	1.08877
0.7	0.5	0.4	0.2	0.3	0.4	0.867	0.909	0.792701	1.06843
0.7	0.5	0.4	0.2	0.3	0.5	0.8	0.909	0.790876	1.048
0.7	0.5	0.4	0.2	0.3	0.6	0.7	0.909	0.789051	1.0276
0.7	0.5	0.4	0.2	0.3	0.7	0.533	0.909	0.787226	1.00718
0.7	0.5	0.4	0.2	0.3	0.8	0.2	0.909	0.785402	0.9868
0.7	0.6	0.1	0.2	0.3	0.1	0.944	0.185	0.691835	1.11249
0.7	0.6	0.1	0.2	0.3	0.2	0.875	0.185	0.68367	1.105
0.7	0.6	0.1	0.2	0.3	0.3	0.786	0.185	0.675505	1.09751
0.7	0.6	0.1	0.2	0.3	0.4	0.667	0.185	0.66734	1.09001
0.7	0.6	0.1	0.2	0.3	0.5	0.5	0.185	0.659175	1.0825
0.7	0.6	0.1	0.2	0.3	0.6	0.25	0.185	0.65101	1.075
0.7	0.6	0.1	0.4	0.6	0.1	0.944	0.278	0.992792	1.22497
0.7	0.6	0.1	0.4	0.6	0.2	0.875	0.278	0.985584	1.21
0.7	0.6	0.1	0.4	0.6	0.3	0.786	0.278	0.978376	1.19501
0.7	0.6	0.1	0.4	0.6	0.4	0.667	0.278	0.971168	1.18001
0.7	0.6	0.1	0.4	0.6	0.5	0.5	0.278	0.96396	1.165
0.7	0.6	0.1	0.4	0.6	0.6	0.25	0.278	0.956752	1.15
0.7	0.6	0.1	0.5	0.8	0.1	0.667	0.5	1.195	1.28003
0.7	0.6	0.1	0.5	0.8	0.2	0.25	0.5	1.19	1.24
0.7	0.6	0.2	0.2	0.3	0.1	0.944	0.37	0.69367	1.10797
0.7	0.6	0.2	0.2	0.3	0.2	0.875	0.37	0.68734	1.096
0.7	0.6	0.2	0.2	0.3	0.3	0.786	0.37	0.68101	1.08401
0.7	0.6	0.2	0.2	0.3	0.4	0.667	0.37	0.67468	1.07201
0.7	0.6	0.2	0.2	0.3	0.5	0.5	0.37	0.66835	1.06
0.7	0.6	0.2	0.2	0.3	0.6	0.25	0.37	0.66202	1.048
0.7	0.6	0.2	0.4	0.6	0.1	0.944	0.556	0.995584	1.21594
0.7	0.6	0.2	0.4	0.6	0.2	0.875	0.556	0.991168	1.192
0.7	0.6	0.2	0.4	0.6	0.3	0.786	0.556	0.986752	1.16803
0.7	0.6	0.2	0.4	0.6	0.4	0.667	0.556	0.982336	1.14403
0.7	0.6	0.2	0.4	0.6	0.5	0.5	0.556	0.97792	1.12
0.7	0.6	0.2	0.4	0.6	0.6	0.25	0.556	0.973504	1.096
0.7	0.6	0.3	0.2	0.3	0.1	0.944	0.556	0.695596	1.10346
0.7	0.6	0.3	0.2	0.3	0.2	0.875	0.556	0.691192	1.087
0.7	0.6	0.3	0.2	0.3	0.3	0.786	0.556	0.686788	1.07052
0.7	0.6	0.3	0.2	0.3	0.4	0.667	0.556	0.682384	1.05402
0.7	0.6	0.3	0.2	0.3	0.5	0.5	0.556	0.67798	1.0375
0.7	0.6	0.3	0.2	0.3	0.6	0.25	0.556	0.673576	1.021
0.7	0.6	0.3	0.4	0.6	0.1	0.944	0.833	0.998312	1.20691
0.7	0.6	0.3	0.4	0.6	0.2	0.875	0.833	0.996624	1.174
0.7	0.6	0.3	0.4	0.6	0.3	0.786	0.833	0.994936	1.14104
0.7	0.6	0.3	0.4	0.6	0.4	0.667	0.833	0.993248	1.10804
0.7	0.6	0.3	0.4	0.6	0.5	0.5	0.833	0.99156	1.075
0.7	0.6	0.3	0.4	0.6	0.6	0.25	0.833	0.989872	1.042
0.7	0.6	0.4	0.2	0.3	0.1	0.944	0.741	0.697431	1.09895
0.7	0.6	0.4	0.2	0.3	0.2	0.875	0.741	0.694862	1.078
0.7	0.6	0.4	0.2	0.3	0.3	0.786	0.741	0.692293	1.05703
0.7	0.6	0.4	0.2	0.3	0.4	0.667	0.741	0.689724	1.03603
0.7	0.6	0.4	0.2	0.3	0.5	0.5	0.741	0.687155	1.015
0.7	0.6	0.4	0.2	0.3	0.6	0.25	0.741	0.684586	0.994
0.7	0.6	0.5	0.2	0.3	0.1	0.944	0.926	0.699266	1.09443
0.7	0.6	0.5	0.2	0.3	0.2	0.875	0.926	0.698532	1.069
0.7	0.6	0.5	0.2	0.3	0.3	0.786	0.926	0.697798	1.04353
0.7	0.6	0.5	0.2	0.3	0.4	0.667	0.926	0.697064	1.01803
0.7	0.6	0.5	0.2	0.3	0.5	0.5	0.926	0.69633	0.9925
0.7	0.6	0.5	0.2	0.3	0.6	0.25	0.926	0.695596	0.967
0.8	0.2	0.1	0.1	0.2	0.1	0.889	0.556	0.973376	1.144
0.8	0.2	0.1	0.1	0.2	0.2	0.75	0.556	0.946752	1.128
0.8	0.2	0.1	0.1	0.2	0.3	0.571	0.556	0.920128	1.11198
0.8	0.2	0.1	0.1	0.2	0.4	0.333	0.556	0.893504	1.09599
0.8	0.2	0.1	0.1	0.3	0.1	0.611	0.588	1.07526	1.2085
0.8	0.2	0.1	0.1	0.3	0.2	0.125	0.588	1.05052	1.177
0.8	0.2	0.1	0.2	0.3	0.1	0.968	0.714	1.08283	1.21811
0.8	0.2	0.1	0.2	0.3	0.2	0.929	0.714	1.06567	1.19633
0.8	0.2	0.1	0.2	0.3	0.3	0.878	0.714	1.04851	1.17447
0.8	0.2	0.1	0.2	0.3	0.4	0.81	0.714	1.03134	1.15261
0.8	0.2	0.1	0.2	0.3	0.5	0.714	0.714	1.01417	1.1307
0.8	0.2	0.1	0.2	0.3	0.6	0.571	0.714	0.997009	1.10884
0.8	0.2	0.1	0.2	0.3	0.7	0.333	0.714	0.979844	1.08699
0.8	0.2	0.1	0.2	0.4	0.1	0.889	0.833	1.18997	1.28801
0.8	0.2	0.1	0.2	0.4	0.2	0.75	0.833	1.17994	1.256
0.8	0.2	0.1	0.2	0.4	0.3	0.571	0.833	1.16992	1.22396
0.8	0.2	0.1	0.2	0.4	0.4	0.333	0.833	1.15989	1.19197
0.8	0.3	0.1	0.1	0.2	0.1	0.833	0.357	0.86784	1.12499
0.8	0.3	0.1	0.1	0.2	0.2	0.625	0.357	0.83568	1.11
0.8	0.3	0.1	0.1	0.2	0.3	0.357	0.357	0.80352	1.095
0.8	0.3	0.1	0.2	0.3	0.1	0.96	0.417	0.970861	1.19094
0.8	0.3	0.1	0.2	0.3	0.2	0.909	0.417	0.941722	1.17181
0.8	0.3	0.1	0.2	0.3	0.3	0.844	0.417	0.912583	1.15272
0.8	0.3	0.1	0.2	0.3	0.4	0.758	0.417	0.883444	1.13366
0.8	0.3	0.1	0.2	0.3	0.5	0.636	0.417	0.854305	1.11453
0.8	0.3	0.1	0.2	0.3	0.6	0.455	0.417	0.825165	1.09547
0.8	0.3	0.1	0.2	0.3	0.7	0.152	0.417	0.796026	1.07638
0.8	0.3	0.1	0.2	0.4	0.1	0.833	0.455	1.07278	1.24998
0.8	0.3	0.1	0.2	0.4	0.2	0.625	0.455	1.04555	1.22
0.8	0.3	0.1	0.2	0.4	0.3	0.357	0.455	1.01832	1.18999
0.8	0.3	0.1	0.2	0.5	0.1	0.556	0.5	1.175	1.30003
0.8	0.3	0.1	0.3	0.4	0.1	0.988	0.556	1.07781	1.2556
0.8	0.3	0.1	0.3	0.4	0.2	0.972	0.556	1.05562	1.23109
0.8	0.3	0.1	0.3	0.4	0.3	0.952	0.556	1.03343	1.20663
0.8	0.3	0.1	0.3	0.4	0.4	0.926	0.556	1.01124	1.18223
0.8	0.3	0.1	0.3	0.4	0.5	0.889	0.556	0.989044	1.15779
0.8	0.3	0.1	0.3	0.4	0.6	0.833	0.556	0.966853	1.13332
0.8	0.3	0.1	0.3	0.4	0.7	0.741	0.556	0.944662	1.1089
0.8	0.3	0.1	0.3	0.4	0.8	0.556	0.556	0.922471	1.08446
0.8	0.3	0.1	0.3	0.5	0.1	0.926	0.667	1.18336	1.31668
0.8	0.3	0.1	0.3	0.5	0.2	0.833	0.667	1.16672	1.28329
0.8	0.3	0.1	0.3	0.5	0.3	0.714	0.667	1.15007	1.24997
0.8	0.3	0.1	0.3	0.5	0.4	0.556	0.667	1.13343	1.21671
0.8	0.3	0.1	0.3	0.5	0.5	0.333	0.667	1.11679	1.18331
0.8	0.3	0.1	0.3	0.6	0.1	0.833	0.833	1.29164	1.37495
0.8	0.3	0.1	0.3	0.6	0.2	0.625	0.833	1.28328	1.33
0.8	0.3	0.1	0.3	0.6	0.3	0.357	0.833	1.27492	1.28498
0.8	0.3	0.2	0.1	0.2	0.1	0.833	0.714	0.88568	1.11998
0.8	0.3	0.2	0.1	0.2	0.2	0.625	0.714	0.87136	1.1
0.8	0.3	0.2	0.1	0.2	0.3	0.357	0.714	0.85704	1.07999
0.8	0.3	0.2	0.2	0.3	0.1	0.96	0.833	0.991639	1.18687
0.8	0.3	0.2	0.2	0.3	0.2	0.909	0.833	0.983278	1.16362
0.8	0.3	0.2	0.2	0.3	0.3	0.844	0.833	0.974917	1.14044
0.8	0.3	0.2	0.2	0.3	0.4	0.758	0.833	0.966556	1.11731
0.8	0.3	0.2	0.2	0.3	0.5	0.636	0.833	0.958195	1.09406
0.8	0.3	0.2	0.2	0.3	0.6	0.455	0.833	0.949835	1.07094
0.8	0.3	0.2	0.2	0.3	0.7	0.152	0.833	0.941474	1.04775
0.8	0.3	0.2	0.2	0.4	0.1	0.833	0.909	1.09545	1.23995
0.8	0.3	0.2	0.2	0.4	0.2	0.625	0.909	1.09089	1.2
0.8	0.3	0.2	0.2	0.4	0.3	0.357	0.909	1.08634	1.15999
0.8	0.4	0.1	0.1	0.2	0.1	0.667	0.263	0.770496	1.10401
0.8	0.4	0.1	0.1	0.2	0.2	0.25	0.263	0.740992	1.088
0.8	0.4	0.1	0.2	0.3	0.1	0.944	0.294	0.871754	1.16348
0.8	0.4	0.1	0.2	0.3	0.2	0.875	0.294	0.843508	1.147
0.8	0.4	0.1	0.2	0.3	0.3	0.786	0.294	0.815262	1.13051
0.8	0.4	0.1	0.2	0.3	0.4	0.667	0.294	0.787016	1.11401
0.8	0.4	0.1	0.2	0.3	0.5	0.5	0.294	0.75877	1.0975
0.8	0.4	0.1	0.2	0.3	0.6	0.25	0.294	0.730524	1.081
0.8	0.4	0.1	0.2	0.4	0.1	0.667	0.313	0.972584	1.20802
0.8	0.4	0.1	0.2	0.4	0.2	0.25	0.313	0.945168	1.176
0.8	0.4	0.1	0.3	0.4	0.1	0.984	0.357	0.974275	1.21942
0.8	0.4	0.1	0.3	0.4	0.2	0.964	0.357	0.948551	1.19884
0.8	0.4	0.1	0.3	0.4	0.3	0.939	0.357	0.922826	1.1783
0.8	0.4	0.1	0.3	0.4	0.4	0.905	0.357	0.897102	1.15773
0.8	0.4	0.1	0.3	0.4	0.5	0.857	0.357	0.871377	1.13714
0.8	0.4	0.1	0.3	0.4	0.6	0.786	0.357	0.845653	1.11658
0.8	0.4	0.1	0.3	0.4	0.7	0.667	0.357	0.819928	1.09601
0.8	0.4	0.1	0.3	0.4	0.8	0.429	0.357	0.794203	1.07544
0.8	0.4	0.1	0.3	0.5	0.1	0.889	0.4	1.076	1.27001
0.8	0.4	0.1	0.3	0.5	0.2	0.75	0.4	1.052	1.24
0.8	0.4	0.1	0.3	0.5	0.3	0.571	0.4	1.028	1.20997
0.8	0.4	0.1	0.3	0.5	0.4	0.333	0.4	1.004	1.17998
0.8	0.4	0.1	0.3	0.6	0.1	0.667	0.455	1.17824	1.31203
0.8	0.4	0.1	0.3	0.6	0.2	0.25	0.455	1.15648	1.264
0.8	0.4	0.1	0.4	0.6	0.1	0.944	0.625	1.185	1.32694
0.8	0.4	0.1	0.4	0.6	0.2	0.875	0.625	1.17	1.294
0.8	0.4	0.1	0.4	0.6	0.3	0.786	0.625	1.155	1.26103
0.8	0.4	0.1	0.4	0.6	0.4	0.667	0.625	1.14	1.22803
0.8	0.4	0.1	0.4	0.6	0.5	0.5	0.625	1.125	1.195
0.8	0.4	0.1	0.4	0.6	0.6	0.25	0.625	1.11	1.162
0.8	0.4	0.1	0.4	0.7	0.1	0.852	0.833	1.29331	1.37569
0.8	0.4	0.1	0.4	0.7	0.2	0.667	0.833	1.28662	1.33138
0.8	0.4	0.1	0.4	0.7	0.3	0.429	0.833	1.27993	1.28705
0.8	0.4	0.1	0.4	0.7	0.4	0.111	0.833	1.27324	1.24266
0.8	0.4	0.2	0.1	0.2	0.1	0.667	0.526	0.780992	1.09601
0.8	0.4	0.2	0.1	0.2	0.2	0.25	0.526	0.761984	1.072
0.8	0.4	0.2	0.2	0.3	0.1	0.944	0.588	0.883508	1.15896
0.8	0.4	0.2	0.2	0.3	0.2	0.875	0.588	0.867016	1.138
0.8	0.4	0.2	0.2	0.3	0.3	0.786	0.588	0.850524	1.11702
0.8	0.4	0.2	0.2	0.3	0.4	0.667	0.588	0.834032	1.09602
0.8	0.4	0.2	0.2	0.3	0.5	0.5	0.588	0.81754	1.075
0.8	0.4	0.2	0.2	0.3	0.6	0.25	0.588	0.801048	1.054
0.8	0.4	0.2	0.2	0.4	0.1	0.667	0.625	0.985	1.19203
0.8	0.4	0.2	0.2	0.4	0.2	0.25	0.625	0.97	1.144
0.8	0.4	0.2	0.3	0.4	0.1	0.984	0.714	0.988551	1.21484
0.8	0.4	0.2	0.3	0.4	0.2	0.964	0.714	0.977102	1.18967
0.8	0.4	0.2	0.3	0.4	0.3	0.939	0.714	0.965653	1.1646
0.8	0.4	0.2	0.3	0.4	0.4	0.905	0.714	0.954203	1.13945
0.8	0.4	0.2	0.3	0.4	0.5	0.857	0.714	0.942754	1.11427
0.8	0.4	0.2	0.3	0.4	0.6	0.786	0.714	0.931305	1.08916
0.8	0.4	0.2	0.3	0.4	0.7	0.667	0.714	0.919856	1.06402
0.8	0.4	0.2	0.3	0.4	0.8	0.429	0.714	0.908407	1.03887
0.8	0.4	0.2	0.3	0.5	0.1	0.889	0.8	1.092	1.26002
0.8	0.4	0.2	0.3	0.5	0.2	0.75	0.8	1.084	1.22
0.8	0.4	0.2	0.3	0.5	0.3	0.571	0.8	1.076	1.17995
0.8	0.4	0.2	0.3	0.5	0.4	0.333	0.8	1.068	1.13996
0.8	0.4	0.2	0.3	0.6	0.1	0.667	0.909	1.19635	1.28805
0.8	0.4	0.2	0.3	0.6	0.2	0.25	0.909	1.1927	1.216
0.8	0.4	0.3	0.1	0.2	0.1	0.667	0.789	0.791488	1.08802
0.8	0.4	0.3	0.1	0.2	0.2	0.25	0.789	0.782976	1.056
0.8	0.4	0.3	0.2	0.3	0.1	0.944	0.882	0.895262	1.15444
0.8	0.4	0.3	0.2	0.3	0.2	0.875	0.882	0.890524	1.129
0.8	0.4	0.3	0.2	0.3	0.3	0.786	0.882	0.885786	1.10353
0.8	0.4	0.3	0.2	0.3	0.4	0.667	0.882	0.881048	1.07803
0.8	0.4	0.3	0.2	0.3	0.5	0.5	0.882	0.87631	1.0525
0.8	0.4	0.3	0.2	0.3	0.6	0.25	0.882	0.871572	1.027
0.8	0.4	0.3	0.2	0.4	0.1	0.667	0.938	0.997584	1.17605
0.8	0.4	0.3	0.2	0.4	0.2	0.25	0.938	0.995168	1.112
0.8	0.5	0.1	0.2	0.3	0.1	0.911	0.227	0.776788	1.1356
0.8	0.5	0.1	0.2	0.3	0.2	0.8	0.227	0.753577	1.1212
0.8	0.5	0.1	0.2	0.3	0.3	0.657	0.227	0.730365	1.1068
0.8	0.5	0.1	0.2	0.3	0.4	0.467	0.227	0.707154	1.09241
0.8	0.5	0.1	0.2	0.3	0.5	0.2	0.227	0.683942	1.078
0.8	0.5	0.1	0.3	0.4	0.1	0.978	0.263	0.877883	1.18321
0.8	0.5	0.1	0.3	0.4	0.2	0.95	0.263	0.855766	1.1664
0.8	0.5	0.1	0.3	0.4	0.3	0.914	0.263	0.833648	1.14959
0.8	0.5	0.1	0.3	0.4	0.4	0.867	0.263	0.811531	1.13281
0.8	0.5	0.1	0.3	0.4	0.5	0.8	0.263	0.789414	1.116
0.8	0.5	0.1	0.3	0.4	0.6	0.7	0.263	0.767297	1.0992
0.8	0.5	0.1	0.3	0.4	0.7	0.533	0.263	0.74518	1.08239
0.8	0.5	0.1	0.3	0.4	0.8	0.2	0.263	0.723062	1.0656
0.8	0.5	0.1	0.3	0.5	0.1	0.778	0.286	0.97861	1.22001
0.8	0.5	0.1	0.3	0.5	0.2	0.5	0.286	0.95722	1.19
0.8	0.5	0.1	0.3	0.5	0.3	0.143	0.286	0.93583	1.16001
0.8	0.5	0.1	0.4	0.6	0.1	0.911	0.385	1.08157	1.27119
0.8	0.5	0.1	0.4	0.6	0.2	0.8	0.385	1.06314	1.2424
0.8	0.5	0.1	0.4	0.6	0.3	0.657	0.385	1.0447	1.21359
0.8	0.5	0.1	0.4	0.6	0.4	0.467	0.385	1.02627	1.18482
0.8	0.5	0.1	0.4	0.6	0.5	0.2	0.385	1.00784	1.156
0.8	0.5	0.1	0.4	0.7	0.1	0.644	0.455	1.18369	1.29956
0.8	0.5	0.1	0.4	0.7	0.2	0.2	0.455	1.16738	1.2492
0.8	0.5	0.1	0.5	0.7	0.1	0.956	0.667	1.19002	1.31927
0.8	0.5	0.1	0.5	0.7	0.2	0.9	0.667	1.18003	1.2884
0.8	0.5	0.1	0.5	0.7	0.3	0.829	0.667	1.17005	1.25765
0.8	0.5	0.1	0.5	0.7	0.4	0.733	0.667	1.16007	1.22677
0.8	0.5	0.1	0.5	0.7	0.5	0.6	0.667	1.15009	1.196
0.8	0.5	0.1	0.5	0.7	0.6	0.4	0.667	1.1401	1.1652
0.8	0.5	0.1	0.5	0.7	0.7	0.067	0.667	1.13012	1.13442
0.8	0.5	0.2	0.2	0.3	0.1	0.911	0.455	0.783686	1.13019
0.8	0.5	0.2	0.2	0.3	0.2	0.8	0.455	0.767372	1.1104
0.8	0.5	0.2	0.2	0.3	0.3	0.657	0.455	0.751058	1.09059
0.8	0.5	0.2	0.2	0.3	0.4	0.467	0.455	0.734744	1.07082
0.8	0.5	0.2	0.2	0.3	0.5	0.2	0.455	0.71843	1.051
0.8	0.5	0.2	0.3	0.4	0.1	0.978	0.526	0.885766	1.17843
0.8	0.5	0.2	0.3	0.4	0.2	0.95	0.526	0.871531	1.1568
0.8	0.5	0.2	0.3	0.4	0.3	0.914	0.526	0.857297	1.13517
0.8	0.5	0.2	0.3	0.4	0.4	0.867	0.526	0.843062	1.11363
0.8	0.5	0.2	0.3	0.4	0.5	0.8	0.526	0.828828	1.092
0.8	0.5	0.2	0.3	0.4	0.6	0.7	0.526	0.814594	1.0704
0.8	0.5	0.2	0.3	0.4	0.7	0.533	0.526	0.800359	1.04879
0.8	0.5	0.2	0.3	0.4	0.8	0.2	0.526	0.786125	1.0272
0.8	0.5	0.2	0.3	0.5	0.1	0.778	0.571	0.987085	1.20503
0.8	0.5	0.2	0.3	0.5	0.2	0.5	0.571	0.97417	1.16
0.8	0.5	0.2	0.3	0.5	0.3	0.143	0.571	0.961255	1.11501
0.8	0.5	0.2	0.4	0.6	0.1	0.911	0.769	1.09306	1.26038
0.8	0.5	0.2	0.4	0.6	0.2	0.8	0.769	1.08612	1.2208
0.8	0.5	0.2	0.4	0.6	0.3	0.657	0.769	1.07918	1.18118
0.8	0.5	0.2	0.4	0.6	0.4	0.467	0.769	1.07224	1.14164
0.8	0.5	0.2	0.4	0.6	0.5	0.2	0.769	1.0653	1.102
0.8	0.5	0.2	0.4	0.7	0.1	0.644	0.909	1.19726	1.27013
0.8	0.5	0.2	0.4	0.7	0.2	0.2	0.909	1.19452	1.1904
0.8	0.5	0.3	0.2	0.3	0.1	0.911	0.682	0.790474	1.12479
0.8	0.5	0.3	0.2	0.3	0.2	0.8	0.682	0.780949	1.0996
0.8	0.5	0.3	0.2	0.3	0.3	0.657	0.682	0.771423	1.07439
0.8	0.5	0.3	0.2	0.3	0.4	0.467	0.682	0.761898	1.04923
0.8	0.5	0.3	0.2	0.3	0.5	0.2	0.682	0.752372	1.024
0.8	0.5	0.3	0.3	0.4	0.1	0.978	0.789	0.893648	1.17364
0.8	0.5	0.3	0.3	0.4	0.2	0.95	0.789	0.887297	1.1472
0.8	0.5	0.3	0.3	0.4	0.3	0.914	0.789	0.880945	1.12076
0.8	0.5	0.3	0.3	0.4	0.4	0.867	0.789	0.874594	1.09444
0.8	0.5	0.3	0.3	0.4	0.5	0.8	0.789	0.868242	1.068
0.8	0.5	0.3	0.3	0.4	0.6	0.7	0.789	0.86189	1.0416
0.8	0.5	0.3	0.3	0.4	0.7	0.533	0.789	0.855539	1.01518
0.8	0.5	0.3	0.3	0.4	0.8	0.2	0.789	0.849187	0.9888
0.8	0.5	0.3	0.3	0.5	0.1	0.778	0.857	0.995695	1.19004
0.8	0.5	0.3	0.3	0.5	0.2	0.5	0.857	0.99139	1.13
0.8	0.5	0.3	0.3	0.5	0.3	0.143	0.857	0.987085	1.07002
0.8	0.5	0.4	0.2	0.3	0.1	0.911	0.909	0.797263	1.11938
0.8	0.5	0.4	0.2	0.3	0.2	0.8	0.909	0.794526	1.0888
0.8	0.5	0.4	0.2	0.3	0.3	0.657	0.909	0.791788	1.05818
0.8	0.5	0.4	0.2	0.3	0.4	0.467	0.909	0.789051	1.02763
0.8	0.5	0.4	0.2	0.3	0.5	0.2	0.909	0.786314	0.997
0.8	0.6	0.1	0.2	0.3	0.1	0.778	0.185	0.68367	1.10501
0.8	0.6	0.1	0.2	0.3	0.2	0.5	0.185	0.66734	1.09
0.8	0.6	0.1	0.2	0.3	0.3	0.143	0.185	0.65101	1.075
0.8	0.6	0.1	0.3	0.4	0.1	0.963	0.208	0.784139	1.14667
0.8	0.6	0.1	0.3	0.4	0.2	0.917	0.208	0.768277	1.13335
0.8	0.6	0.1	0.3	0.4	0.3	0.857	0.208	0.752416	1.12
0.8	0.6	0.1	0.3	0.4	0.4	0.778	0.208	0.736555	1.10667
0.8	0.6	0.1	0.3	0.4	0.5	0.667	0.208	0.720693	1.09334
0.8	0.6	0.1	0.3	0.4	0.6	0.5	0.208	0.704832	1.08
0.8	0.6	0.1	0.3	0.4	0.7	0.222	0.208	0.688971	1.06666
0.8	0.6	0.1	0.4	0.6	0.1	0.778	0.278	0.985584	1.21001
0.8	0.6	0.1	0.4	0.6	0.2	0.5	0.278	0.971168	1.18
0.8	0.6	0.1	0.4	0.6	0.3	0.143	0.278	0.956752	1.15001
0.8	0.6	0.1	0.5	0.7	0.1	0.917	0.4	1.088	1.25378
0.8	0.6	0.1	0.5	0.7	0.2	0.813	0.4	1.076	1.22754
0.8	0.6	0.1	0.5	0.7	0.3	0.679	0.4	1.064	1.20128
0.8	0.6	0.1	0.5	0.7	0.4	0.5	0.4	1.052	1.175
0.8	0.6	0.1	0.5	0.7	0.5	0.25	0.4	1.04	1.14875
0.8	0.6	0.1	0.5	0.8	0.1	0.222	0.5	1.19	1.23998
0.8	0.6	0.1	0.6	0.8	0.1	0.963	0.833	1.19666	1.29334
0.8	0.6	0.1	0.6	0.8	0.2	0.917	0.833	1.19331	1.26672
0.8	0.6	0.1	0.6	0.8	0.3	0.857	0.833	1.18996	1.23998
0.8	0.6	0.1	0.6	0.8	0.4	0.778	0.833	1.18662	1.21336
0.8	0.6	0.1	0.6	0.8	0.5	0.667	0.833	1.18327	1.1867
0.8	0.6	0.1	0.6	0.8	0.6	0.5	0.833	1.17993	1.16
0.8	0.6	0.1	0.6	0.8	0.7	0.222	0.833	1.17658	1.13332
0.8	0.6	0.2	0.2	0.3	0.1	0.778	0.37	0.68734	1.09601
0.8	0.6	0.2	0.2	0.3	0.2	0.5	0.37	0.67468	1.072
0.8	0.6	0.2	0.2	0.3	0.3	0.143	0.37	0.66202	1.04801
0.8	0.6	0.2	0.3	0.4	0.1	0.963	0.417	0.788361	1.14134
0.8	0.6	0.2	0.3	0.4	0.2	0.917	0.417	0.776723	1.12269
0.8	0.6	0.2	0.3	0.4	0.3	0.857	0.417	0.765084	1.10399
0.8	0.6	0.2	0.3	0.4	0.4	0.778	0.417	0.753445	1.08535
0.8	0.6	0.2	0.3	0.4	0.5	0.667	0.417	0.741807	1.06668
0.8	0.6	0.2	0.3	0.4	0.6	0.5	0.417	0.730168	1.048
0.8	0.6	0.2	0.3	0.4	0.7	0.222	0.417	0.718529	1.02933
0.8	0.6	0.2	0.4	0.6	0.1	0.778	0.556	0.991168	1.19203
0.8	0.6	0.2	0.4	0.6	0.2	0.5	0.556	0.982336	1.144
0.8	0.6	0.2	0.4	0.6	0.3	0.143	0.556	0.973504	1.09601
0.8	0.6	0.2	0.5	0.7	0.1	0.917	0.8	1.096	1.24156
0.8	0.6	0.2	0.5	0.7	0.2	0.813	0.8	1.092	1.20308
0.8	0.6	0.2	0.5	0.7	0.3	0.679	0.8	1.088	1.16456
0.8	0.6	0.2	0.5	0.7	0.4	0.5	0.8	1.084	1.126
0.8	0.6	0.2	0.5	0.7	0.5	0.25	0.8	1.08	1.0875
0.8	0.6	0.3	0.2	0.3	0.1	0.778	0.556	0.691192	1.08702
0.8	0.6	0.3	0.2	0.3	0.2	0.5	0.556	0.682384	1.054
0.8	0.6	0.3	0.2	0.3	0.3	0.143	0.556	0.673576	1.02101
0.8	0.6	0.3	0.3	0.4	0.1	0.963	0.625	0.7925	1.136
0.8	0.6	0.3	0.3	0.4	0.2	0.917	0.625	0.785	1.11204
0.8	0.6	0.3	0.3	0.4	0.3	0.857	0.625	0.7775	1.08798
0.8	0.6	0.3	0.3	0.4	0.4	0.778	0.625	0.77	1.06402
0.8	0.6	0.3	0.3	0.4	0.5	0.667	0.625	0.7625	1.04003
0.8	0.6	0.3	0.3	0.4	0.6	0.5	0.625	0.755	1.016
0.8	0.6	0.3	0.3	0.4	0.7	0.222	0.625	0.7475	0.991989
0.8	0.6	0.3	0.4	0.6	0.1	0.778	0.833	0.996624	1.17404
0.8	0.6	0.3	0.4	0.6	0.2	0.5	0.833	0.993248	1.108
0.8	0.6	0.3	0.4	0.6	0.3	0.143	0.833	0.989872	1.04202
0.8	0.6	0.4	0.2	0.3	0.1	0.778	0.741	0.694862	1.07803
0.8	0.6	0.4	0.2	0.3	0.2	0.5	0.741	0.689724	1.036
0.8	0.6	0.4	0.2	0.3	0.3	0.143	0.741	0.684586	0.994013
0.8	0.6	0.4	0.3	0.4	0.1	0.963	0.833	0.796639	1.13067
0.8	0.6	0.4	0.3	0.4	0.2	0.917	0.833	0.793277	1.10139
0.8	0.6	0.4	0.3	0.4	0.3	0.857	0.833	0.789916	1.07198
0.8	0.6	0.4	0.3	0.4	0.4	0.778	0.833	0.786555	1.04269
0.8	0.6	0.4	0.3	0.4	0.5	0.667	0.833	0.783193	1.01337
0.8	0.6	0.4	0.3	0.4	0.6	0.5	0.833	0.779832	0.984
0.8	0.6	0.4	0.3	0.4	0.7	0.222	0.833	0.776471	0.954653
0.8	0.6	0.5	0.2	0.3	0.1	0.778	0.926	0.698532	1.06903
0.8	0.6	0.5	0.2	0.3	0.2	0.5	0.926	0.697064	1.018
0.8	0.6	0.5	0.2	0.3	0.3	0.143	0.926	0.695596	0.967017
0.8	0.7	0.1	0.3	0.4	0.1	0.889	0.172	0.691672	1.108
0.8	0.7	0.1	0.3	0.4	0.2	0.75	0.172	0.683344	1.096
0.8	0.7	0.1	0.3	0.4	0.3	0.571	0.172	0.675016	1.08399
0.8	0.7	0.1	0.3	0.4	0.4	0.333	0.172	0.666688	1.07199
0.8	0.7	0.1	0.5	0.7	0.1	0.333	0.286	0.99293	1.15398
0.8	0.7	0.1	0.6	0.8	0.1	0.889	0.455	1.09457	1.21601
0.8	0.7	0.1	0.6	0.8	0.2	0.75	0.455	1.08914	1.192
0.8	0.7	0.1	0.6	0.8	0.3	0.571	0.455	1.08371	1.16797
0.8	0.7	0.1	0.6	0.8	0.4	0.333	0.455	1.07828	1.14398
0.8	0.7	0.2	0.3	0.4	0.1	0.889	0.345	0.69347	1.10001
0.8	0.7	0.2	0.3	0.4	0.2	0.75	0.345	0.68694	1.08
0.8	0.7	0.2	0.3	0.4	0.3	0.571	0.345	0.68041	1.05997
0.8	0.7	0.2	0.3	0.4	0.4	0.333	0.345	0.67388	1.03998
0.8	0.7	0.2	0.5	0.7	0.1	0.333	0.571	0.995605	1.10496
0.8	0.7	0.2	0.6	0.8	0.1	0.889	0.909	1.09909	1.20002
0.8	0.7	0.2	0.6	0.8	0.2	0.75	0.909	1.09817	1.16
0.8	0.7	0.2	0.6	0.8	0.3	0.571	0.909	1.09726	1.11994
0.8	0.7	0.2	0.6	0.8	0.4	0.333	0.909	1.09634	1.07996
0.8	0.7	0.3	0.3	0.4	0.1	0.889	0.517	0.695142	1.09201
0.8	0.7	0.3	0.3	0.4	0.2	0.75	0.517	0.690284	1.064
0.8	0.7	0.3	0.3	0.4	0.3	0.571	0.517	0.685426	1.03596
0.8	0.7	0.3	0.3	0.4	0.4	0.333	0.517	0.680568	1.00797
0.8	0.7	0.3	0.5	0.7	0.1	0.333	0.857	0.998535	1.05593
0.8	0.7	0.4	0.3	0.4	0.1	0.889	0.69	0.69694	1.08402
0.8	0.7	0.4	0.3	0.4	0.2	0.75	0.69	0.69388	1.048
0.8	0.7	0.4	0.3	0.4	0.3	0.571	0.69	0.69082	1.01195
0.8	0.7	0.4	0.3	0.4	0.4	0.333	0.69	0.68776	0.975965
0.8	0.7	0.5	0.3	0.4	0.1	0.889	0.862	0.698612	1.07602
0.8	0.7	0.5	0.3	0.4	0.2	0.75	0.862	0.697224	1.032
0.8	0.7	0.5	0.3	0.4	0.3	0.571	0.862	0.695836	0.987935
0.8	0.7	0.5	0.3	0.4	0.4	0.333	0.862	0.694448	0.943957
0.9	0.2	0.1	0.1	0.2	0.1	0.852	0.556	0.968939	1.14134
0.9	0.2	0.1	0.1	0.2	0.2	0.667	0.556	0.937877	1.12268
0.9	0.2	0.1	0.1	0.2	0.3	0.429	0.556	0.906816	1.10402
0.9	0.2	0.1	0.1	0.2	0.4	0.111	0.556	0.875755	1.08533
0.9	0.2	0.1	0.1	0.3	0.1	0.528	0.588	1.07114	1.20326
0.9	0.2	0.1	0.2	0.3	0.1	0.944	0.714	1.07997	1.21445
0.9	0.2	0.1	0.2	0.3	0.2	0.875	0.714	1.05995	1.189
0.9	0.2	0.1	0.2	0.3	0.3	0.786	0.714	1.03992	1.16353
0.9	0.2	0.1	0.2	0.3	0.4	0.667	0.714	1.0199	1.13803
0.9	0.2	0.1	0.2	0.3	0.5	0.5	0.714	0.99987	1.1125
0.9	0.2	0.1	0.2	0.3	0.6	0.25	0.714	0.979844	1.087
0.9	0.2	0.1	0.2	0.4	0.1	0.852	0.833	1.1883	1.28269
0.9	0.2	0.1	0.2	0.4	0.2	0.667	0.833	1.1766	1.24537
0.9	0.2	0.1	0.2	0.4	0.3	0.429	0.833	1.1649	1.20804
0.9	0.2	0.1	0.2	0.4	0.4	0.111	0.833	1.1532	1.17066
0.9	0.3	0.1	0.1	0.2	0.1	0.778	0.357	0.861408	1.12201
0.9	0.3	0.1	0.1	0.2	0.2	0.5	0.357	0.822816	1.104
0.9	0.3	0.1	0.1	0.2	0.3	0.143	0.357	0.784224	1.086
0.9	0.3	0.1	0.2	0.3	0.1	0.929	0.417	0.965033	1.18707
0.9	0.3	0.1	0.2	0.3	0.2	0.841	0.417	0.930066	1.16419
0.9	0.3	0.1	0.2	0.3	0.3	0.727	0.417	0.895099	1.14126
0.9	0.3	0.1	0.2	0.3	0.4	0.576	0.417	0.860132	1.11837
0.9	0.3	0.1	0.2	0.3	0.5	0.364	0.417	0.825165	1.09547
0.9	0.3	0.1	0.2	0.3	0.6	0.045	0.417	0.790199	1.07253
0.9	0.3	0.1	0.2	0.4	0.1	0.778	0.455	1.06733	1.24402
0.9	0.3	0.1	0.2	0.4	0.2	0.5	0.455	1.03466	1.208
0.9	0.3	0.1	0.2	0.4	0.3	0.143	0.455	1.00199	1.17201
0.9	0.3	0.1	0.2	0.5	0.1	0.444	0.5	1.17	1.28997
0.9	0.3	0.1	0.3	0.4	0.1	0.963	0.556	1.07337	1.25067
0.9	0.3	0.1	0.3	0.4	0.2	0.917	0.556	1.04674	1.22137
0.9	0.3	0.1	0.3	0.4	0.3	0.857	0.556	1.02011	1.19199
0.9	0.3	0.1	0.3	0.4	0.4	0.778	0.556	0.993483	1.16268
0.9	0.3	0.1	0.3	0.4	0.5	0.667	0.556	0.966853	1.13336
0.9	0.3	0.1	0.3	0.4	0.6	0.5	0.556	0.940224	1.104
0.9	0.3	0.1	0.3	0.4	0.7	0.222	0.556	0.913595	1.07466
0.9	0.3	0.1	0.3	0.5	0.1	0.889	0.667	1.18003	1.31001
0.9	0.3	0.1	0.3	0.5	0.2	0.75	0.667	1.16006	1.27
0.9	0.3	0.1	0.3	0.5	0.3	0.571	0.667	1.14009	1.22995
0.9	0.3	0.1	0.3	0.5	0.4	0.333	0.667	1.12012	1.18997
0.9	0.3	0.1	0.3	0.6	0.1	0.778	0.833	1.28997	1.36603
0.9	0.3	0.1	0.3	0.6	0.2	0.5	0.833	1.27994	1.312
0.9	0.3	0.1	0.3	0.6	0.3	0.143	0.833	1.2699	1.25802
0.9	0.3	0.2	0.1	0.2	0.1	0.778	0.714	0.882816	1.11601
0.9	0.3	0.2	0.1	0.2	0.2	0.5	0.714	0.865632	1.092
0.9	0.3	0.2	0.1	0.2	0.3	0.143	0.714	0.848448	1.06801
0.9	0.3	0.2	0.2	0.3	0.1	0.929	0.833	0.989967	1.18214
0.9	0.3	0.2	0.2	0.3	0.2	0.841	0.833	0.979934	1.15437
0.9	0.3	0.2	0.2	0.3	0.3	0.727	0.833	0.969901	1.12652
0.9	0.3	0.2	0.2	0.3	0.4	0.576	0.833	0.959868	1.09875
0.9	0.3	0.2	0.2	0.3	0.5	0.364	0.833	0.949835	1.07094
0.9	0.3	0.2	0.2	0.3	0.6	0.045	0.833	0.939801	1.04306
0.9	0.3	0.2	0.2	0.4	0.1	0.778	0.909	1.09453	1.23203
0.9	0.3	0.2	0.2	0.4	0.2	0.5	0.909	1.08907	1.184
0.9	0.3	0.2	0.2	0.4	0.3	0.143	0.909	1.0836	1.13601
0.9	0.4	0.1	0.1	0.2	0.1	0.556	0.263	0.76312	1.10001
0.9	0.4	0.1	0.2	0.3	0.1	0.903	0.294	0.864693	1.15939
0.9	0.4	0.1	0.2	0.3	0.2	0.781	0.294	0.829385	1.13874
0.9	0.4	0.1	0.2	0.3	0.3	0.625	0.294	0.794077	1.11813
0.9	0.4	0.1	0.2	0.3	0.4	0.417	0.294	0.75877	1.09751
0.9	0.4	0.1	0.2	0.3	0.5	0.125	0.294	0.723462	1.07688
0.9	0.4	0.1	0.2	0.4	0.1	0.556	0.313	0.96573	1.20002
0.9	0.4	0.1	0.3	0.4	0.1	0.952	0.357	0.967844	1.21426
0.9	0.4	0.1	0.3	0.4	0.2	0.893	0.357	0.935689	1.18858
0.9	0.4	0.1	0.3	0.4	0.3	0.816	0.357	0.903533	1.16284
0.9	0.4	0.1	0.3	0.4	0.4	0.714	0.357	0.871377	1.13713
0.9	0.4	0.1	0.3	0.4	0.5	0.571	0.357	0.839221	1.11141
0.9	0.4	0.1	0.3	0.4	0.6	0.357	0.357	0.807066	1.08571
0.9	0.4	0.1	0.3	0.5	0.1	0.833	0.4	1.07	1.26247
0.9	0.4	0.1	0.3	0.5	0.2	0.625	0.4	1.04	1.225
0.9	0.4	0.1	0.3	0.5	0.3	0.357	0.4	1.01	1.18749
0.9	0.4	0.1	0.3	0.6	0.1	0.556	0.455	1.1728	1.30004
0.9	0.4	0.1	0.4	0.5	0.1	0.972	0.5	1.075	1.26872
0.9	0.4	0.1	0.4	0.5	0.2	0.937	0.5	1.05	1.23744
0.9	0.4	0.1	0.4	0.5	0.3	0.893	0.5	1.025	1.20626
0.9	0.4	0.1	0.4	0.5	0.4	0.833	0.5	1	1.17497
0.9	0.4	0.1	0.4	0.5	0.5	0.75	0.5	0.975	1.14375
0.9	0.4	0.1	0.4	0.5	0.6	0.625	0.5	0.95	1.1125
0.9	0.4	0.1	0.4	0.5	0.7	0.417	0.5	0.925	1.08126
0.9	0.4	0.1	0.4	0.6	0.1	0.903	0.625	1.18125	1.31878
0.9	0.4	0.1	0.4	0.6	0.2	0.781	0.625	1.1625	1.27747
0.9	0.4	0.1	0.4	0.6	0.3	0.625	0.625	1.14375	1.23625
0.9	0.4	0.1	0.4	0.6	0.4	0.417	0.625	1.125	1.19503
0.9	0.4	0.1	0.4	0.6	0.5	0.125	0.625	1.10625	1.15375
0.9	0.4	0.1	0.4	0.7	0.1	0.787	0.833	1.29164	1.36458
0.9	0.4	0.1	0.4	0.7	0.2	0.521	0.833	1.28328	1.30919
0.9	0.4	0.1	0.4	0.7	0.3	0.179	0.833	1.27492	1.2538
0.9	0.4	0.1	0.5	0.6	0.1	0.983	1	1.2	1.3231
0.9	0.4	0.1	0.5	0.6	0.2	0.962	1	1.2	1.28627
0.9	0.4	0.1	0.5	0.6	0.3	0.934	1	1.2	1.24922
0.9	0.4	0.1	0.5	0.6	0.4	0.897	1	1.2	1.21222
0.9	0.4	0.1	0.5	0.6	0.5	0.846	1	1.2	1.17536
0.9	0.4	0.1	0.5	0.6	0.6	0.769	1	1.2	1.13843
0.9	0.4	0.1	0.5	0.6	0.7	0.641	1	1.2	1.10154
0.9	0.4	0.1	0.5	0.6	0.8	0.385	1	1.2	1.06464
0.9	0.4	0.2	0.1	0.2	0.1	0.556	0.526	0.77624	1.09002
0.9	0.4	0.2	0.2	0.3	0.1	0.903	0.588	0.879385	1.15377
0.9	0.4	0.2	0.2	0.3	0.2	0.781	0.588	0.85877	1.12748
0.9	0.4	0.2	0.2	0.3	0.3	0.625	0.588	0.838155	1.10125
0.9	0.4	0.2	0.2	0.3	0.4	0.417	0.588	0.81754	1.07502
0.9	0.4	0.2	0.2	0.3	0.5	0.125	0.588	0.796925	1.04875
0.9	0.4	0.2	0.2	0.4	0.1	0.556	0.625	0.98125	1.18004
0.9	0.4	0.2	0.3	0.4	0.1	0.952	0.714	0.985689	1.20851
0.9	0.4	0.2	0.3	0.4	0.2	0.893	0.714	0.971377	1.17716
0.9	0.4	0.2	0.3	0.4	0.3	0.816	0.714	0.957066	1.14567
0.9	0.4	0.2	0.3	0.4	0.4	0.714	0.714	0.942754	1.11425
0.9	0.4	0.2	0.3	0.4	0.5	0.571	0.714	0.928443	1.08282
0.9	0.4	0.2	0.3	0.4	0.6	0.357	0.714	0.914131	1.05142
0.9	0.4	0.2	0.3	0.5	0.1	0.833	0.8	1.09	1.24995
0.9	0.4	0.2	0.3	0.5	0.2	0.625	0.8	1.08	1.2
0.9	0.4	0.2	0.3	0.5	0.3	0.357	0.8	1.07	1.14998
0.9	0.4	0.2	0.3	0.6	0.1	0.556	0.909	1.19544	1.27007
0.9	0.4	0.3	0.1	0.2	0.1	0.556	0.789	0.78936	1.08003
0.9	0.4	0.3	0.2	0.3	0.1	0.903	0.882	0.894078	1.14816
0.9	0.4	0.3	0.2	0.3	0.2	0.781	0.882	0.888155	1.11622
0.9	0.4	0.3	0.2	0.3	0.3	0.625	0.882	0.882232	1.08438
0.9	0.4	0.3	0.2	0.3	0.4	0.417	0.882	0.87631	1.05253
0.9	0.4	0.3	0.2	0.3	0.5	0.125	0.882	0.870387	1.02062
0.9	0.4	0.3	0.2	0.4	0.1	0.556	0.938	0.99698	1.16006
0.9	0.5	0.1	0.2	0.3	0.1	0.844	0.227	0.769051	1.13078
0.9	0.5	0.1	0.2	0.3	0.2	0.65	0.227	0.738102	1.1116
0.9	0.5	0.1	0.2	0.3	0.3	0.4	0.227	0.707154	1.0924
0.9	0.5	0.1	0.2	0.3	0.4	0.067	0.227	0.676205	1.07321
0.9	0.5	0.1	0.3	0.4	0.1	0.933	0.263	0.87051	1.17758
0.9	0.5	0.1	0.3	0.4	0.2	0.85	0.263	0.841021	1.1552
0.9	0.5	0.1	0.3	0.4	0.3	0.743	0.263	0.811531	1.13281
0.9	0.5	0.1	0.3	0.4	0.4	0.6	0.263	0.782042	1.1104
0.9	0.5	0.1	0.3	0.4	0.5	0.4	0.263	0.752552	1.088
0.9	0.5	0.1	0.3	0.4	0.6	0.1	0.263	0.723062	1.0656
0.9	0.5	0.1	0.3	0.5	0.1	0.667	0.286	0.97148	1.21002
0.9	0.5	0.1	0.3	0.5	0.2	0.25	0.286	0.94296	1.17
0.9	0.5	0.1	0.4	0.5	0.1	0.963	0.333	0.973307	1.22334
0.9	0.5	0.1	0.4	0.5	0.2	0.917	0.333	0.946613	1.19669
0.9	0.5	0.1	0.4	0.5	0.3	0.857	0.333	0.91992	1.16999
0.9	0.5	0.1	0.4	0.5	0.4	0.778	0.333	0.893227	1.14335
0.9	0.5	0.1	0.4	0.5	0.5	0.667	0.333	0.866533	1.11668
0.9	0.5	0.1	0.4	0.5	0.6	0.5	0.333	0.83984	1.09
0.9	0.5	0.1	0.4	0.5	0.7	0.222	0.333	0.813147	1.06333
0.9	0.5	0.1	0.4	0.6	0.1	0.844	0.385	1.07542	1.26156
0.9	0.5	0.1	0.4	0.6	0.2	0.65	0.385	1.05085	1.2232
0.9	0.5	0.1	0.4	0.6	0.3	0.4	0.385	1.02627	1.1848
0.9	0.5	0.1	0.4	0.6	0.4	0.067	0.385	1.0017	1.14642
0.9	0.5	0.1	0.4	0.7	0.1	0.489	0.455	1.17826	1.28281
0.9	0.5	0.1	0.5	0.6	0.1	0.978	0.5	1.08	1.26883
0.9	0.5	0.1	0.5	0.6	0.2	0.95	0.5	1.06	1.2376
0.9	0.5	0.1	0.5	0.6	0.3	0.914	0.5	1.04	1.20637
0.9	0.5	0.1	0.5	0.6	0.4	0.867	0.5	1.02	1.17523
0.9	0.5	0.1	0.5	0.6	0.5	0.8	0.5	1	1.144
0.9	0.5	0.1	0.5	0.6	0.6	0.7	0.5	0.98	1.1128
0.9	0.5	0.1	0.5	0.6	0.7	0.533	0.5	0.96	1.08158
0.9	0.5	0.1	0.5	0.6	0.8	0.2	0.5	0.94	1.0504
0.9	0.5	0.1	0.5	0.7	0.1	0.904	0.667	1.18669	1.30898
0.9	0.5	0.1	0.5	0.7	0.2	0.783	0.667	1.17338	1.26782
0.9	0.5	0.1	0.5	0.7	0.3	0.629	0.667	1.16007	1.22685
0.9	0.5	0.1	0.5	0.7	0.4	0.422	0.667	1.14676	1.18571
0.9	0.5	0.1	0.5	0.7	0.5	0.133	0.667	1.13345	1.14464
0.9	0.5	0.2	0.2	0.3	0.1	0.844	0.455	0.778248	1.12357
0.9	0.5	0.2	0.2	0.3	0.2	0.65	0.455	0.756496	1.0972
0.9	0.5	0.2	0.2	0.3	0.3	0.4	0.455	0.734744	1.0708
0.9	0.5	0.2	0.2	0.3	0.4	0.067	0.455	0.712992	1.04442
0.9	0.5	0.2	0.3	0.4	0.1	0.933	0.526	0.881021	1.17116
0.9	0.5	0.2	0.3	0.4	0.2	0.85	0.526	0.862042	1.1424
0.9	0.5	0.2	0.3	0.4	0.3	0.743	0.526	0.843062	1.11361
0.9	0.5	0.2	0.3	0.4	0.4	0.6	0.526	0.824083	1.0848
0.9	0.5	0.2	0.3	0.4	0.5	0.4	0.526	0.805104	1.056
0.9	0.5	0.2	0.3	0.4	0.6	0.1	0.526	0.786125	1.0272
0.9	0.5	0.2	0.3	0.5	0.1	0.667	0.571	0.98278	1.19004
0.9	0.5	0.2	0.3	0.5	0.2	0.25	0.571	0.96556	1.13
0.9	0.5	0.2	0.4	0.5	0.1	0.963	0.667	0.986693	1.21667
0.9	0.5	0.2	0.4	0.5	0.2	0.917	0.667	0.973387	1.18339
0.9	0.5	0.2	0.4	0.5	0.3	0.857	0.667	0.96008	1.14998
0.9	0.5	0.2	0.4	0.5	0.4	0.778	0.667	0.946773	1.11669
0.9	0.5	0.2	0.4	0.5	0.5	0.667	0.667	0.933467	1.08337
0.9	0.5	0.2	0.4	0.5	0.6	0.5	0.667	0.92016	1.05
0.9	0.5	0.2	0.4	0.5	0.7	0.222	0.667	0.906853	1.01665
0.9	0.5	0.2	0.4	0.6	0.1	0.844	0.769	1.09075	1.24712
0.9	0.5	0.2	0.4	0.6	0.2	0.65	0.769	1.08149	1.1944
0.9	0.5	0.2	0.4	0.6	0.3	0.4	0.769	1.07224	1.1416
0.9	0.5	0.2	0.4	0.6	0.4	0.067	0.769	1.06298	1.08884
0.9	0.5	0.2	0.4	0.7	0.1	0.489	0.909	1.19635	1.24362
0.9	0.5	0.3	0.2	0.3	0.1	0.844	0.682	0.787299	1.11635
0.9	0.5	0.3	0.2	0.3	0.2	0.65	0.682	0.774598	1.0828
0.9	0.5	0.3	0.2	0.3	0.3	0.4	0.682	0.761898	1.0492
0.9	0.5	0.3	0.2	0.3	0.4	0.067	0.682	0.749197	1.01562
0.9	0.5	0.3	0.3	0.4	0.1	0.933	0.789	0.891531	1.16474
0.9	0.5	0.3	0.3	0.4	0.2	0.85	0.789	0.883062	1.1296
0.9	0.5	0.3	0.3	0.4	0.3	0.743	0.789	0.874594	1.09442
0.9	0.5	0.3	0.3	0.4	0.4	0.6	0.789	0.866125	1.0592
0.9	0.5	0.3	0.3	0.4	0.5	0.4	0.789	0.857656	1.024
0.9	0.5	0.3	0.3	0.4	0.6	0.1	0.789	0.849187	0.9888
0.9	0.5	0.3	0.3	0.5	0.1	0.667	0.857	0.99426	1.17006
0.9	0.5	0.3	0.3	0.5	0.2	0.25	0.857	0.98852	1.09
0.9	0.5	0.4	0.2	0.3	0.1	0.844	0.909	0.79635	1.10913
0.9	0.5	0.4	0.2	0.3	0.2	0.65	0.909	0.792701	1.0684
0.9	0.5	0.4	0.2	0.3	0.3	0.4	0.909	0.789051	1.0276
0.9	0.5	0.4	0.2	0.3	0.4	0.067	0.909	0.785402	0.986833
0.9	0.6	0.1	0.2	0.3	0.1	0.611	0.185	0.675505	1.0975
0.9	0.6	0.1	0.2	0.3	0.2	0.125	0.185	0.65101	1.075
0.9	0.6	0.1	0.3	0.4	0.1	0.889	0.208	0.776208	1.14
0.9	0.6	0.1	0.3	0.4	0.2	0.75	0.208	0.752416	1.12
0.9	0.6	0.1	0.3	0.4	0.3	0.571	0.208	0.728624	1.09998
0.9	0.6	0.1	0.3	0.4	0.4	0.333	0.208	0.704832	1.07999
0.9	0.6	0.1	0.4	0.5	0.1	0.944	0.25	0.8775	1.17747
0.9	0.6	0.1	0.4	0.5	0.2	0.875	0.25	0.855	1.155
0.9	0.6	0.1	0.4	0.5	0.3	0.786	0.25	0.8325	1.13251
0.9	0.6	0.1	0.4	0.5	0.4	0.667	0.25	0.81	1.11001
0.9	0.6	0.1	0.4	0.5	0.5	0.5	0.25	0.7875	1.0875
0.9	0.6	0.1	0.4	0.5	0.6	0.25	0.25	0.765	1.065
0.9	0.6	0.1	0.4	0.6	0.1	0.611	0.278	0.978376	1.19499
0.9	0.6	0.1	0.4	0.6	0.2	0.125	0.278	0.956752	1.15
0.9	0.6	0.1	0.5	0.6	0.1	0.968	0.333	0.979977	1.21426
0.9	0.6	0.1	0.5	0.6	0.2	0.929	0.333	0.959954	1.18861
0.9	0.6	0.1	0.5	0.6	0.3	0.878	0.333	0.939931	1.16289
0.9	0.6	0.1	0.5	0.6	0.4	0.81	0.333	0.919909	1.13717
0.9	0.6	0.1	0.5	0.6	0.5	0.714	0.333	0.899886	1.11141
0.9	0.6	0.1	0.5	0.6	0.6	0.571	0.333	0.879863	1.0857
0.9	0.6	0.1	0.5	0.6	0.7	0.333	0.333	0.85984	1.05999
0.9	0.6	0.1	0.5	0.7	0.1	0.819	0.4	1.082	1.24058
0.9	0.6	0.1	0.5	0.7	0.2	0.594	0.4	1.064	1.20127
0.9	0.6	0.1	0.5	0.7	0.3	0.304	0.4	1.046	1.16191
0.9	0.6	0.1	0.6	0.7	0.1	0.981	0.556	1.08669	1.25076
0.9	0.6	0.1	0.6	0.7	0.2	0.958	0.556	1.07338	1.22162
0.9	0.6	0.1	0.6	0.7	0.3	0.929	0.556	1.06007	1.19255
0.9	0.6	0.1	0.6	0.7	0.4	0.889	0.556	1.04676	1.16335
0.9	0.6	0.1	0.6	0.7	0.5	0.833	0.556	1.03345	1.13414
0.9	0.6	0.1	0.6	0.7	0.6	0.75	0.556	1.02014	1.105
0.9	0.6	0.1	0.6	0.7	0.7	0.611	0.556	1.00683	1.07583
0.9	0.6	0.1	0.6	0.7	0.8	0.333	0.556	0.993515	1.04665
0.9	0.6	0.1	0.6	0.8	0.1	0.889	0.833	1.19498	1.28002
0.9	0.6	0.1	0.6	0.8	0.2	0.75	0.833	1.18996	1.24
0.9	0.6	0.1	0.6	0.8	0.3	0.571	0.833	1.18495	1.19995
0.9	0.6	0.1	0.6	0.8	0.4	0.333	0.833	1.17993	1.15996
0.9	0.6	0.2	0.2	0.3	0.1	0.611	0.37	0.68101	1.08399
0.9	0.6	0.2	0.2	0.3	0.2	0.125	0.37	0.66202	1.048
0.9	0.6	0.2	0.3	0.4	0.1	0.889	0.417	0.782542	1.13201
0.9	0.6	0.2	0.3	0.4	0.2	0.75	0.417	0.765084	1.104
0.9	0.6	0.2	0.3	0.4	0.3	0.571	0.417	0.747626	1.07597
0.9	0.6	0.2	0.3	0.4	0.4	0.333	0.417	0.730168	1.04798
0.9	0.6	0.2	0.4	0.5	0.1	0.944	0.5	0.885	1.16994
0.9	0.6	0.2	0.4	0.5	0.2	0.875	0.5	0.87	1.14
0.9	0.6	0.2	0.4	0.5	0.3	0.786	0.5	0.855	1.11003
0.9	0.6	0.2	0.4	0.5	0.4	0.667	0.5	0.84	1.08003
0.9	0.6	0.2	0.4	0.5	0.5	0.5	0.5	0.825	1.05
0.9	0.6	0.2	0.4	0.5	0.6	0.25	0.5	0.81	1.02
0.9	0.6	0.2	0.4	0.6	0.1	0.611	0.556	0.986752	1.16799
0.9	0.6	0.2	0.4	0.6	0.2	0.125	0.556	0.973504	1.096
0.9	0.6	0.2	0.5	0.6	0.1	0.968	0.667	0.990023	1.20652
0.9	0.6	0.2	0.5	0.6	0.2	0.929	0.667	0.980046	1.17322
0.9	0.6	0.2	0.5	0.6	0.3	0.878	0.667	0.970069	1.13978
0.9	0.6	0.2	0.5	0.6	0.4	0.81	0.667	0.960091	1.10635
0.9	0.6	0.2	0.5	0.6	0.5	0.714	0.667	0.950114	1.07283
0.9	0.6	0.2	0.5	0.6	0.6	0.571	0.667	0.940137	1.03939
0.9	0.6	0.2	0.5	0.6	0.7	0.333	0.667	0.93016	1.00598
0.9	0.6	0.2	0.5	0.7	0.1	0.819	0.8	1.094	1.22217
0.9	0.6	0.2	0.5	0.7	0.2	0.594	0.8	1.088	1.16454
0.9	0.6	0.2	0.5	0.7	0.3	0.304	0.8	1.082	1.10681
0.9	0.6	0.3	0.2	0.3	0.1	0.611	0.556	0.686788	1.07049
0.9	0.6	0.3	0.2	0.3	0.2	0.125	0.556	0.673576	1.021
0.9	0.6	0.3	0.3	0.4	0.1	0.889	0.625	0.78875	1.12402
0.9	0.6	0.3	0.3	0.4	0.2	0.75	0.625	0.7775	1.088
0.9	0.6	0.3	0.3	0.4	0.3	0.571	0.625	0.76625	1.05195
0.9	0.6	0.3	0.3	0.4	0.4	0.333	0.625	0.755	1.01597
0.9	0.6	0.3	0.4	0.5	0.1	0.944	0.75	0.8925	1.16241
0.9	0.6	0.3	0.4	0.5	0.2	0.875	0.75	0.885	1.125
0.9	0.6	0.3	0.4	0.5	0.3	0.786	0.75	0.8775	1.08754
0.9	0.6	0.3	0.4	0.5	0.4	0.667	0.75	0.87	1.05004
0.9	0.6	0.3	0.4	0.5	0.5	0.5	0.75	0.8625	1.0125
0.9	0.6	0.3	0.4	0.5	0.6	0.25	0.75	0.855	0.975
0.9	0.6	0.3	0.4	0.6	0.1	0.611	0.833	0.994936	1.14098
0.9	0.6	0.3	0.4	0.6	0.2	0.125	0.833	0.989872	1.042
0.9	0.6	0.4	0.2	0.3	0.1	0.611	0.741	0.692293	1.05699
0.9	0.6	0.4	0.2	0.3	0.2	0.125	0.741	0.684586	0.994
0.9	0.6	0.4	0.3	0.4	0.1	0.889	0.833	0.794958	1.11602
0.9	0.6	0.4	0.3	0.4	0.2	0.75	0.833	0.789916	1.072
0.9	0.6	0.4	0.3	0.4	0.3	0.571	0.833	0.784874	1.02794
0.9	0.6	0.4	0.3	0.4	0.4	0.333	0.833	0.779832	0.983958
0.9	0.6	0.5	0.2	0.3	0.1	0.611	0.926	0.697798	1.04348
0.9	0.6	0.5	0.2	0.3	0.2	0.125	0.926	0.695596	0.967
0.9	0.7	0.1	0.3	0.4	0.1	0.667	0.172	0.683344	1.09601
0.9	0.7	0.1	0.3	0.4	0.2	0.25	0.172	0.666688	1.072
0.9	0.7	0.1	0.4	0.5	0.1	0.889	0.2	0.784	1.13001
0.9	0.7	0.1	0.4	0.5	0.2	0.75	0.2	0.768	1.11
0.9	0.7	0.1	0.4	0.5	0.3	0.571	0.2	0.752	1.08998
0.9	0.7	0.1	0.4	0.5	0.4	0.333	0.2	0.736	1.06999
0.9	0.7	0.1	0.5	0.6	0.1	0.944	0.25	0.885	1.15897
0.9	0.7	0.1	0.5	0.6	0.2	0.875	0.25	0.87	1.138
0.9	0.7	0.1	0.5	0.6	0.3	0.786	0.25	0.855	1.11702
0.9	0.7	0.1	0.5	0.6	0.4	0.667	0.25	0.84	1.09602
0.9	0.7	0.1	0.5	0.6	0.5	0.5	0.25	0.825	1.075
0.9	0.7	0.1	0.5	0.6	0.6	0.25	0.25	0.81	1.054
0.9	0.7	0.1	0.6	0.7	0.1	0.97	0.357	0.987135	1.18712
0.9	0.7	0.1	0.6	0.7	0.2	0.932	0.357	0.97427	1.1642
0.9	0.7	0.1	0.6	0.7	0.3	0.883	0.357	0.961405	1.14126
0.9	0.7	0.1	0.6	0.7	0.4	0.818	0.357	0.94854	1.11835
0.9	0.7	0.1	0.6	0.7	0.5	0.727	0.357	0.935675	1.09544
0.9	0.7	0.1	0.6	0.7	0.6	0.591	0.357	0.922809	1.07255
0.9	0.7	0.1	0.6	0.7	0.7	0.364	0.357	0.909944	1.04965
0.9	0.7	0.1	0.6	0.8	0.1	0.667	0.455	1.08914	1.19203
0.9	0.7	0.1	0.6	0.8	0.2	0.25	0.455	1.07828	1.144
0.9	0.7	0.1	0.7	0.8	0.1	0.984	0.714	1.09428	1.21484
0.9	0.7	0.1	0.7	0.8	0.2	0.964	0.714	1.08855	1.18967
0.9	0.7	0.1	0.7	0.8	0.3	0.939	0.714	1.08283	1.1646
0.9	0.7	0.1	0.7	0.8	0.4	0.905	0.714	1.0771	1.13945
0.9	0.7	0.1	0.7	0.8	0.5	0.857	0.714	1.07138	1.11427
0.9	0.7	0.1	0.7	0.8	0.6	0.786	0.714	1.06565	1.08916
0.9	0.7	0.1	0.7	0.8	0.7	0.667	0.714	1.05993	1.06402
0.9	0.7	0.1	0.7	0.8	0.8	0.429	0.714	1.0542	1.03887
0.9	0.7	0.2	0.3	0.4	0.1	0.667	0.345	0.68694	1.08003
0.9	0.7	0.2	0.3	0.4	0.2	0.25	0.345	0.67388	1.04
0.9	0.7	0.2	0.4	0.5	0.1	0.889	0.4	0.788	1.12001
0.9	0.7	0.2	0.4	0.5	0.2	0.75	0.4	0.776	1.09
0.9	0.7	0.2	0.4	0.5	0.3	0.571	0.4	0.764	1.05996
0.9	0.7	0.2	0.4	0.5	0.4	0.333	0.4	0.752	1.02998
0.9	0.7	0.2	0.5	0.6	0.1	0.944	0.5	0.89	1.14994
0.9	0.7	0.2	0.5	0.6	0.2	0.875	0.5	0.88	1.12
0.9	0.7	0.2	0.5	0.6	0.3	0.786	0.5	0.87	1.09003
0.9	0.7	0.2	0.5	0.6	0.4	0.667	0.5	0.86	1.06003
0.9	0.7	0.2	0.5	0.6	0.5	0.5	0.5	0.85	1.03
0.9	0.7	0.2	0.5	0.6	0.6	0.25	0.5	0.84	1
0.9	0.7	0.2	0.6	0.7	0.1	0.97	0.714	0.99427	1.17824
0.9	0.7	0.2	0.6	0.7	0.2	0.932	0.714	0.98854	1.1464
0.9	0.7	0.2	0.6	0.7	0.3	0.883	0.714	0.982809	1.11453
0.9	0.7	0.2	0.6	0.7	0.4	0.818	0.714	0.977079	1.0827
0.9	0.7	0.2	0.6	0.7	0.5	0.727	0.714	0.971349	1.05088
0.9	0.7	0.2	0.6	0.7	0.6	0.591	0.714	0.965619	1.0191
0.9	0.7	0.2	0.6	0.7	0.7	0.364	0.714	0.959889	0.987297
0.9	0.7	0.2	0.6	0.8	0.1	0.667	0.909	1.09817	1.16006
0.9	0.7	0.2	0.6	0.8	0.2	0.25	0.909	1.09634	1.08
0.9	0.7	0.3	0.3	0.4	0.1	0.667	0.517	0.690284	1.06404
0.9	0.7	0.3	0.3	0.4	0.2	0.25	0.517	0.680568	1.008
0.9	0.7	0.3	0.4	0.5	0.1	0.889	0.6	0.792	1.11002
0.9	0.7	0.3	0.4	0.5	0.2	0.75	0.6	0.784	1.07
0.9	0.7	0.3	0.4	0.5	0.3	0.571	0.6	0.776	1.02995
0.9	0.7	0.3	0.4	0.5	0.4	0.333	0.6	0.768	0.989964
0.9	0.7	0.3	0.5	0.6	0.1	0.944	0.75	0.895	1.1409
0.9	0.7	0.3	0.5	0.6	0.2	0.875	0.75	0.89	1.102
0.9	0.7	0.3	0.5	0.6	0.3	0.786	0.75	0.885	1.06305
0.9	0.7	0.3	0.5	0.6	0.4	0.667	0.75	0.88	1.02405
0.9	0.7	0.3	0.5	0.6	0.5	0.5	0.75	0.875	0.985
0.9	0.7	0.3	0.5	0.6	0.6	0.25	0.75	0.87	0.946
0.9	0.7	0.4	0.3	0.4	0.1	0.667	0.69	0.69388	1.04805
0.9	0.7	0.4	0.3	0.4	0.2	0.25	0.69	0.68776	0.976
0.9	0.7	0.4	0.4	0.5	0.1	0.889	0.8	0.796	1.10002
0.9	0.7	0.4	0.4	0.5	0.2	0.75	0.8	0.792	1.05
0.9	0.7	0.4	0.4	0.5	0.3	0.571	0.8	0.788	0.999928
0.9	0.7	0.4	0.4	0.5	0.4	0.333	0.8	0.784	0.949952
0.9	0.7	0.5	0.3	0.4	0.1	0.667	0.862	0.697224	1.03207
0.9	0.7	0.5	0.3	0.4	0.2	0.25	0.862	0.694448	0.944
0.9	0.8	0.1	0.5	0.6	0.1	0.778	0.2	0.792	1.09601
0.9	0.8	0.1	0.5	0.6	0.2	0.5	0.2	0.784	1.072
0.9	0.8	0.1	0.5	0.6	0.3	0.143	0.2	0.776	1.04801
0.9	0.8	0.1	0.6	0.7	0.1	0.917	0.263	0.89262	1.12077
0.9	0.8	0.1	0.6	0.7	0.2	0.812	0.263	0.885239	1.10147
0.9	0.8	0.1	0.6	0.7	0.3	0.679	0.263	0.877859	1.08227
0.9	0.8	0.1	0.6	0.7	0.4	0.5	0.263	0.870478	1.063
0.9	0.8	0.1	0.6	0.7	0.5	0.25	0.263	0.863097	1.04375
0.9	0.8	0.1	0.7	0.8	0.1	0.963	0.417	0.994181	1.14134
0.9	0.8	0.1	0.7	0.8	0.2	0.917	0.417	0.988361	1.12269
0.9	0.8	0.1	0.7	0.8	0.3	0.857	0.417	0.982542	1.10399
0.9	0.8	0.1	0.7	0.8	0.4	0.778	0.417	0.976723	1.08535
0.9	0.8	0.1	0.7	0.8	0.5	0.667	0.417	0.970903	1.06668
0.9	0.8	0.1	0.7	0.8	0.6	0.5	0.417	0.965084	1.048
0.9	0.8	0.1	0.7	0.8	0.7	0.222	0.417	0.959265	1.02933
0.9	0.8	0.2	0.5	0.6	0.1	0.778	0.4	0.794	1.07803
0.9	0.8	0.2	0.5	0.6	0.2	0.5	0.4	0.788	1.036
0.9	0.8	0.2	0.5	0.6	0.3	0.143	0.4	0.782	0.994013
0.9	0.8	0.2	0.6	0.7	0.1	0.917	0.526	0.895239	1.10855
0.9	0.8	0.2	0.6	0.7	0.2	0.812	0.526	0.890478	1.07694
0.9	0.8	0.2	0.6	0.7	0.3	0.679	0.526	0.885717	1.04555
0.9	0.8	0.2	0.6	0.7	0.4	0.5	0.526	0.880956	1.014
0.9	0.8	0.2	0.6	0.7	0.5	0.25	0.526	0.876195	0.9825
0.9	0.8	0.2	0.7	0.8	0.1	0.963	0.833	0.998319	1.13067
0.9	0.8	0.2	0.7	0.8	0.2	0.917	0.833	0.996639	1.10139
0.9	0.8	0.2	0.7	0.8	0.3	0.857	0.833	0.994958	1.07198
0.9	0.8	0.2	0.7	0.8	0.4	0.778	0.833	0.993277	1.04269
0.9	0.8	0.2	0.7	0.8	0.5	0.667	0.833	0.991597	1.01337
0.9	0.8	0.2	0.7	0.8	0.6	0.5	0.833	0.989916	0.984
0.9	0.8	0.2	0.7	0.8	0.7	0.222	0.833	0.988235	0.954653
0.9	0.8	0.3	0.5	0.6	0.1	0.778	0.6	0.796	1.06004
0.9	0.8	0.3	0.5	0.6	0.2	0.5	0.6	0.792	1
0.9	0.8	0.3	0.5	0.6	0.3	0.143	0.6	0.788	0.940019
0.9	0.8	0.3	0.6	0.7	0.1	0.917	0.789	0.897859	1.09632
0.9	0.8	0.3	0.6	0.7	0.2	0.812	0.789	0.895717	1.0524
0.9	0.8	0.3	0.6	0.7	0.3	0.679	0.789	0.893576	1.00882
0.9	0.8	0.3	0.6	0.7	0.4	0.5	0.789	0.891434	0.965
0.9	0.8	0.3	0.6	0.7	0.5	0.25	0.789	0.889293	0.92125
0.9	0.8	0.4	0.5	0.6	0.1	0.778	0.8	0.798	1.04205
0.9	0.8	0.4	0.5	0.6	0.2	0.5	0.8	0.796	0.964
0.9	0.8	0.4	0.5	0.6	0.3	0.143	0.8	0.794	0.886026
1	0.2	0.1	0.1	0.2	0.1	0.815	0.556	0.964501	1.13868
1	0.2	0.1	0.1	0.2	0.2	0.583	0.556	0.929003	1.11732
1	0.2	0.1	0.1	0.2	0.3	0.286	0.556	0.893504	1.09601
1	0.2	0.1	0.1	0.3	0.1	0.444	0.588	1.06702	1.19798
1	0.2	0.1	0.2	0.3	0.1	0.921	0.714	1.07711	1.2109
1	0.2	0.1	0.2	0.3	0.2	0.821	0.714	1.05423	1.18167
1	0.2	0.1	0.2	0.3	0.3	0.694	0.714	1.03134	1.15258
1	0.2	0.1	0.2	0.3	0.4	0.524	0.714	1.00845	1.12344
1	0.2	0.1	0.2	0.3	0.5	0.286	0.714	0.985566	1.0943
1	0.2	0.1	0.2	0.4	0.1	0.815	0.833	1.18663	1.27736
1	0.2	0.1	0.2	0.4	0.2	0.583	0.833	1.17326	1.23463
1	0.2	0.1	0.2	0.4	0.3	0.286	0.833	1.15989	1.19203
1	0.3	0.1	0.1	0.2	0.1	0.722	0.357	0.854976	1.11899
1	0.3	0.1	0.1	0.2	0.2	0.375	0.357	0.809952	1.098
1	0.3	0.1	0.2	0.3	0.1	0.899	0.417	0.959205	1.18327
1	0.3	0.1	0.2	0.3	0.2	0.773	0.417	0.918411	1.15656
1	0.3	0.1	0.2	0.3	0.3	0.61	0.417	0.877616	1.1298
1	0.3	0.1	0.2	0.3	0.4	0.394	0.417	0.836821	1.10309
1	0.3	0.1	0.2	0.3	0.5	0.091	0.417	0.796026	1.07637
1	0.3	0.1	0.2	0.4	0.1	0.722	0.455	1.06188	1.23798
1	0.3	0.1	0.2	0.4	0.2	0.375	0.455	1.02377	1.196
1	0.3	0.1	0.2	0.5	0.1	0.333	0.5	1.165	1.27998
1	0.3	0.1	0.3	0.4	0.1	0.938	0.556	1.06893	1.24574
1	0.3	0.1	0.3	0.4	0.2	0.861	0.556	1.03787	1.21154
1	0.3	0.1	0.3	0.4	0.3	0.762	0.556	1.0068	1.17734
1	0.3	0.1	0.3	0.4	0.4	0.63	0.556	0.97573	1.14314
1	0.3	0.1	0.3	0.4	0.5	0.444	0.556	0.944662	1.10886
1	0.3	0.1	0.3	0.4	0.6	0.167	0.556	0.913595	1.07468
1	0.3	0.1	0.3	0.5	0.1	0.852	0.667	1.1767	1.30335
1	0.3	0.1	0.3	0.5	0.2	0.667	0.667	1.1534	1.25671
1	0.3	0.1	0.3	0.5	0.3	0.429	0.667	1.1301	1.21005
1	0.3	0.1	0.3	0.5	0.4	0.111	0.667	1.10681	1.16332
1	0.3	0.1	0.3	0.6	0.1	0.722	0.833	1.2883	1.35697
1	0.3	0.1	0.3	0.6	0.2	0.375	0.833	1.27659	1.294
1	0.3	0.2	0.1	0.2	0.1	0.722	0.714	0.879952	1.11199
1	0.3	0.2	0.1	0.2	0.2	0.375	0.714	0.859904	1.084
1	0.3	0.2	0.2	0.3	0.1	0.899	0.833	0.988295	1.17755
1	0.3	0.2	0.2	0.3	0.2	0.773	0.833	0.976589	1.14512
1	0.3	0.2	0.2	0.3	0.3	0.61	0.833	0.964884	1.1126
1	0.3	0.2	0.2	0.3	0.4	0.394	0.833	0.953179	1.08019
1	0.3	0.2	0.2	0.3	0.5	0.091	0.833	0.941474	1.04773
1	0.3	0.2	0.2	0.4	0.1	0.722	0.909	1.09362	1.22397
1	0.3	0.2	0.2	0.4	0.2	0.375	0.909	1.08725	1.168
1	0.4	0.1	0.1	0.2	0.1	0.444	0.263	0.755744	1.09599
1	0.4	0.1	0.2	0.3	0.1	0.861	0.294	0.857631	1.15525
1	0.4	0.1	0.2	0.3	0.2	0.688	0.294	0.815262	1.13052
1	0.4	0.1	0.2	0.3	0.3	0.464	0.294	0.772893	1.10574
1	0.4	0.1	0.2	0.3	0.4	0.167	0.294	0.730524	1.08101
1	0.4	0.1	0.2	0.4	0.1	0.444	0.313	0.958876	1.19198
1	0.4	0.1	0.3	0.4	0.1	0.921	0.357	0.961413	1.20917
1	0.4	0.1	0.3	0.4	0.2	0.821	0.357	0.922826	1.17826
1	0.4	0.1	0.3	0.4	0.3	0.694	0.357	0.884239	1.14744
1	0.4	0.1	0.3	0.4	0.4	0.524	0.357	0.845653	1.11658
1	0.4	0.1	0.3	0.4	0.5	0.286	0.357	0.807066	1.08573
1	0.4	0.1	0.3	0.5	0.1	0.778	0.4	1.064	1.25502
1	0.4	0.1	0.3	0.5	0.2	0.5	0.4	1.028	1.21
1	0.4	0.1	0.3	0.5	0.3	0.143	0.4	0.992	1.16501
1	0.4	0.1	0.3	0.6	0.1	0.444	0.455	1.16736	1.28797
1	0.4	0.1	0.4	0.5	0.1	0.944	0.5	1.07	1.26244
1	0.4	0.1	0.4	0.5	0.2	0.875	0.5	1.04	1.225
1	0.4	0.1	0.4	0.5	0.3	0.786	0.5	1.01	1.18753
1	0.4	0.1	0.4	0.5	0.4	0.667	0.5	0.98	1.15003
1	0.4	0.1	0.4	0.5	0.5	0.5	0.5	0.95	1.1125
1	0.4	0.1	0.4	0.5	0.6	0.25	0.5	0.92	1.075
1	0.4	0.1	0.4	0.6	0.1	0.861	0.625	1.1775	1.31048
1	0.4	0.1	0.4	0.6	0.2	0.688	0.625	1.155	1.26106
1	0.4	0.1	0.4	0.6	0.3	0.464	0.625	1.1325	1.21147
1	0.4	0.1	0.4	0.6	0.4	0.167	0.625	1.11	1.16203
1	0.4	0.1	0.4	0.7	0.1	0.722	0.833	1.28997	1.35347
1	0.4	0.1	0.4	0.7	0.2	0.375	0.833	1.27993	1.287
1	0.4	0.1	0.5	0.6	0.1	0.957	1	1.2	1.31562
1	0.4	0.1	0.5	0.6	0.2	0.904	1	1.2	1.27142
1	0.4	0.1	0.5	0.6	0.3	0.835	1	1.2	1.22704
1	0.4	0.1	0.5	0.6	0.4	0.744	1	1.2	1.18285
1	0.4	0.1	0.5	0.6	0.5	0.615	1	1.2	1.1384
1	0.4	0.1	0.5	0.6	0.6	0.423	1	1.2	1.09414
1	0.4	0.1	0.5	0.6	0.7	0.103	1	1.2	1.04989
1	0.4	0.2	0.1	0.2	0.1	0.444	0.526	0.771488	1.08398
1	0.4	0.2	0.2	0.3	0.1	0.861	0.588	0.875262	1.14849
1	0.4	0.2	0.2	0.3	0.2	0.688	0.588	0.850524	1.11704
1	0.4	0.2	0.2	0.3	0.3	0.464	0.588	0.825786	1.08548
1	0.4	0.2	0.2	0.3	0.4	0.167	0.588	0.801048	1.05402
1	0.4	0.2	0.2	0.4	0.1	0.444	0.625	0.9775	1.16796
1	0.4	0.2	0.3	0.4	0.1	0.921	0.714	0.982826	1.20234
1	0.4	0.2	0.3	0.4	0.2	0.821	0.714	0.965653	1.16451
1	0.4	0.2	0.3	0.4	0.3	0.694	0.714	0.948479	1.12687
1	0.4	0.2	0.3	0.4	0.4	0.524	0.714	0.931305	1.08916
1	0.4	0.2	0.3	0.4	0.5	0.286	0.714	0.914131	1.05145
1	0.4	0.2	0.3	0.5	0.1	0.778	0.8	1.088	1.24004
1	0.4	0.2	0.3	0.5	0.2	0.5	0.8	1.076	1.18
1	0.4	0.2	0.3	0.5	0.3	0.143	0.8	1.064	1.12002
1	0.4	0.2	0.3	0.6	0.1	0.444	0.909	1.19453	1.25193
1	0.4	0.3	0.1	0.2	0.1	0.444	0.789	0.787232	1.07197
1	0.4	0.3	0.2	0.3	0.1	0.861	0.882	0.892893	1.14173
1	0.4	0.3	0.2	0.3	0.2	0.688	0.882	0.885786	1.10356
1	0.4	0.3	0.2	0.3	0.3	0.464	0.882	0.878679	1.06522
1	0.4	0.3	0.2	0.3	0.4	0.167	0.882	0.871572	1.02703
1	0.4	0.3	0.2	0.4	0.1	0.444	0.938	0.996376	1.14394
1	0.5	0.1	0.2	0.3	0.1	0.778	0.227	0.761314	1.12601
1	0.5	0.1	0.2	0.3	0.2	0.5	0.227	0.722628	1.102
1	0.5	0.1	0.2	0.3	0.3	0.143	0.227	0.683942	1.078
1	0.5	0.1	0.3	0.4	0.1	0.889	0.263	0.863138	1.17201
1	0.5	0.1	0.3	0.4	0.2	0.75	0.263	0.826276	1.144
1	0.5	0.1	0.3	0.4	0.3	0.571	0.263	0.789414	1.11598
1	0.5	0.1	0.3	0.4	0.4	0.333	0.263	0.752552	1.08799
1	0.5	0.1	0.3	0.5	0.1	0.556	0.286	0.96435	1.20003
1	0.5	0.1	0.4	0.5	0.1	0.926	0.333	0.966633	1.21667
1	0.5	0.1	0.4	0.5	0.2	0.833	0.333	0.933267	1.18331
1	0.5	0.1	0.4	0.5	0.3	0.714	0.333	0.8999	1.14998
1	0.5	0.1	0.4	0.5	0.4	0.556	0.333	0.866533	1.11669
1	0.5	0.1	0.4	0.5	0.5	0.333	0.333	0.833167	1.08332
1	0.5	0.1	0.4	0.6	0.1	0.778	0.385	1.06928	1.25202
1	0.5	0.1	0.4	0.6	0.2	0.5	0.385	1.03856	1.204
1	0.5	0.1	0.4	0.6	0.3	0.143	0.385	1.00784	1.15601
1	0.5	0.1	0.4	0.7	0.1	0.333	0.455	1.17282	1.26597
1	0.5	0.1	0.5	0.6	0.1	0.944	0.5	1.075	1.26094
1	0.5	0.1	0.5	0.6	0.2	0.875	0.5	1.05	1.222
1	0.5	0.1	0.5	0.6	0.3	0.786	0.5	1.025	1.18303
1	0.5	0.1	0.5	0.6	0.4	0.667	0.5	1	1.14403
1	0.5	0.1	0.5	0.6	0.5	0.5	0.5	0.975	1.105
1	0.5	0.1	0.5	0.6	0.6	0.25	0.5	0.95	1.066
1	0.5	0.1	0.5	0.7	0.1	0.852	0.667	1.18336	1.29869
1	0.5	0.1	0.5	0.7	0.2	0.667	0.667	1.16672	1.24738
1	0.5	0.1	0.5	0.7	0.3	0.429	0.667	1.15009	1.19605
1	0.5	0.1	0.5	0.7	0.4	0.111	0.667	1.13345	1.14465
1	0.5	0.2	0.2	0.3	0.1	0.778	0.455	0.77281	1.11702
1	0.5	0.2	0.2	0.3	0.2	0.5	0.455	0.74562	1.084
1	0.5	0.2	0.2	0.3	0.3	0.143	0.455	0.71843	1.05101
1	0.5	0.2	0.3	0.4	0.1	0.889	0.526	0.876276	1.16401
1	0.5	0.2	0.3	0.4	0.2	0.75	0.526	0.852552	1.128
1	0.5	0.2	0.3	0.4	0.3	0.571	0.526	0.828828	1.09196
1	0.5	0.2	0.3	0.4	0.4	0.333	0.526	0.805104	1.05597
1	0.5	0.2	0.3	0.5	0.1	0.556	0.571	0.978475	1.17505
1	0.5	0.2	0.4	0.5	0.1	0.926	0.667	0.983367	1.20835
1	0.5	0.2	0.4	0.5	0.2	0.833	0.667	0.966733	1.16661
1	0.5	0.2	0.4	0.5	0.3	0.714	0.667	0.9501	1.12496
1	0.5	0.2	0.4	0.5	0.4	0.556	0.667	0.933467	1.08339
1	0.5	0.2	0.4	0.5	0.5	0.333	0.667	0.916833	1.04163
1	0.5	0.2	0.4	0.6	0.1	0.778	0.769	1.08843	1.23404
1	0.5	0.2	0.4	0.6	0.2	0.5	0.769	1.07686	1.168
1	0.5	0.2	0.4	0.6	0.3	0.143	0.769	1.0653	1.10202
1	0.5	0.2	0.4	0.7	0.1	0.333	0.909	1.19544	1.21694
1	0.5	0.3	0.2	0.3	0.1	0.778	0.682	0.784124	1.10803
1	0.5	0.3	0.2	0.3	0.2	0.5	0.682	0.768248	1.066
1	0.5	0.3	0.2	0.3	0.3	0.143	0.682	0.752372	1.02401
1	0.5	0.3	0.3	0.4	0.1	0.889	0.789	0.889414	1.15602
1	0.5	0.3	0.3	0.4	0.2	0.75	0.789	0.878828	1.112
1	0.5	0.3	0.3	0.4	0.3	0.571	0.789	0.868242	1.06794
1	0.5	0.3	0.3	0.4	0.4	0.333	0.789	0.857656	1.02396
1	0.5	0.3	0.3	0.5	0.1	0.556	0.857	0.992825	1.15008
1	0.5	0.4	0.2	0.3	0.1	0.778	0.909	0.795438	1.09903
1	0.5	0.4	0.2	0.3	0.2	0.5	0.909	0.790876	1.048
1	0.5	0.4	0.2	0.3	0.3	0.143	0.909	0.786314	0.997017
1	0.6	0.1	0.2	0.3	0.1	0.444	0.185	0.66734	1.08999
1	0.6	0.1	0.3	0.4	0.1	0.815	0.208	0.768277	1.13334
1	0.6	0.1	0.3	0.4	0.2	0.583	0.208	0.736555	1.10665
1	0.6	0.1	0.3	0.4	0.3	0.286	0.208	0.704832	1.08001
1	0.6	0.1	0.4	0.5	0.1	0.889	0.25	0.87	1.17001
1	0.6	0.1	0.4	0.5	0.2	0.75	0.25	0.84	1.14
1	0.6	0.1	0.4	0.5	0.3	0.571	0.25	0.81	1.10998
1	0.6	0.1	0.4	0.5	0.4	0.333	0.25	0.78	1.07998
1	0.6	0.1	0.4	0.6	0.1	0.444	0.278	0.971168	1.17997
1	0.6	0.1	0.5	0.6	0.1	0.921	0.333	0.973303	1.20575
1	0.6	0.1	0.5	0.6	0.2	0.821	0.333	0.946606	1.17139
1	0.6	0.1	0.5	0.6	0.3	0.694	0.333	0.919909	1.13715
1	0.6	0.1	0.5	0.6	0.4	0.524	0.333	0.893211	1.10287
1	0.6	0.1	0.5	0.6	0.5	0.286	0.333	0.866514	1.06859
1	0.6	0.1	0.5	0.7	0.1	0.722	0.4	1.076	1.22748
1	0.6	0.1	0.5	0.7	0.2	0.375	0.4	1.052	1.175
1	0.6	0.1	0.6	0.7	0.1	0.938	0.556	1.08225	1.24107
1	0.6	0.1	0.6	0.7	0.2	0.861	0.556	1.06451	1.20221
1	0.6	0.1	0.6	0.7	0.3	0.762	0.556	1.04676	1.16335
1	0.6	0.1	0.6	0.7	0.4	0.63	0.556	1.02901	1.12448
1	0.6	0.1	0.6	0.7	0.5	0.444	0.556	1.01126	1.08552
1	0.6	0.1	0.6	0.7	0.6	0.167	0.556	0.993515	1.04669
1	0.6	0.1	0.6	0.8	0.1	0.815	0.833	1.19331	1.2667
1	0.6	0.1	0.6	0.8	0.2	0.583	0.833	1.18662	1.21328
1	0.6	0.1	0.6	0.8	0.3	0.286	0.833	1.17993	1.16004
1	0.6	0.2	0.2	0.3	0.1	0.444	0.37	0.67468	1.07197
1	0.6	0.2	0.3	0.4	0.1	0.815	0.417	0.776723	1.12268
1	0.6	0.2	0.3	0.4	0.2	0.583	0.417	0.753445	1.0853
1	0.6	0.2	0.3	0.4	0.3	0.286	0.417	0.730168	1.04802
1	0.6	0.2	0.4	0.5	0.1	0.889	0.5	0.88	1.16002
1	0.6	0.2	0.4	0.5	0.2	0.75	0.5	0.86	1.12
1	0.6	0.2	0.4	0.5	0.3	0.571	0.5	0.84	1.07995
1	0.6	0.2	0.4	0.5	0.4	0.333	0.5	0.82	1.03997
1	0.6	0.2	0.4	0.6	0.1	0.444	0.556	0.982336	1.14394
1	0.6	0.2	0.5	0.6	0.1	0.921	0.667	0.986697	1.1955
1	0.6	0.2	0.5	0.6	0.2	0.821	0.667	0.973394	1.15078
1	0.6	0.2	0.5	0.6	0.3	0.694	0.667	0.960091	1.1063
1	0.6	0.2	0.5	0.6	0.4	0.524	0.667	0.946789	1.06174
1	0.6	0.2	0.5	0.6	0.5	0.286	0.667	0.933486	1.01717
1	0.6	0.2	0.5	0.7	0.1	0.722	0.8	1.092	1.20296
1	0.6	0.2	0.5	0.7	0.2	0.375	0.8	1.084	1.126
1	0.6	0.3	0.2	0.3	0.1	0.444	0.556	0.682384	1.05396
1	0.6	0.3	0.3	0.4	0.1	0.815	0.625	0.785	1.11203
1	0.6	0.3	0.3	0.4	0.2	0.583	0.625	0.77	1.06396
1	0.6	0.3	0.3	0.4	0.3	0.286	0.625	0.755	1.01603
1	0.6	0.3	0.4	0.5	0.1	0.889	0.75	0.89	1.15002
1	0.6	0.3	0.4	0.5	0.2	0.75	0.75	0.88	1.1
1	0.6	0.3	0.4	0.5	0.3	0.571	0.75	0.87	1.04993
1	0.6	0.3	0.4	0.5	0.4	0.333	0.75	0.86	0.999955
1	0.6	0.3	0.4	0.6	0.1	0.444	0.833	0.993248	1.10791
1	0.6	0.4	0.2	0.3	0.1	0.444	0.741	0.689724	1.03595
1	0.6	0.4	0.3	0.4	0.1	0.815	0.833	0.793277	1.10137
1	0.6	0.4	0.3	0.4	0.2	0.583	0.833	0.786555	1.04261
1	0.6	0.4	0.3	0.4	0.3	0.286	0.833	0.779832	0.984042
1	0.6	0.5	0.2	0.3	0.1	0.444	0.926	0.697064	1.01793
1	0.7	0.1	0.3	0.4	0.1	0.444	0.172	0.675016	1.08398
1	0.7	0.1	0.4	0.5	0.1	0.778	0.2	0.776	1.12001
1	0.7	0.1	0.4	0.5	0.2	0.5	0.2	0.752	1.09
1	0.7	0.1	0.4	0.5	0.3	0.143	0.2	0.728	1.06001
1	0.7	0.1	0.5	0.6	0.1	0.861	0.25	0.8775	1.14849
1	0.7	0.1	0.5	0.6	0.2	0.688	0.25	0.855	1.11703
1	0.7	0.1	0.5	0.6	0.3	0.464	0.25	0.8325	1.08548
1	0.7	0.1	0.5	0.6	0.4	0.167	0.25	0.81	1.05402
1	0.7	0.1	0.6	0.7	0.1	0.899	0.357	0.980702	1.17564
1	0.7	0.1	0.6	0.7	0.2	0.773	0.357	0.961405	1.1413
1	0.7	0.1	0.6	0.7	0.3	0.61	0.357	0.942107	1.10688
1	0.7	0.1	0.6	0.7	0.4	0.394	0.357	0.922809	1.07255
1	0.7	0.1	0.6	0.7	0.5	0.091	0.357	0.903512	1.03819
1	0.7	0.1	0.6	0.8	0.1	0.444	0.455	1.08371	1.16796
1	0.7	0.1	0.7	0.8	0.1	0.921	0.714	1.09141	1.20234
1	0.7	0.1	0.7	0.8	0.2	0.821	0.714	1.08283	1.16451
1	0.7	0.1	0.7	0.8	0.3	0.694	0.714	1.07424	1.12687
1	0.7	0.1	0.7	0.8	0.4	0.524	0.714	1.06565	1.08916
1	0.7	0.1	0.7	0.8	0.5	0.286	0.714	1.05707	1.05145
1	0.7	0.2	0.3	0.4	0.1	0.444	0.345	0.68041	1.05997
1	0.7	0.2	0.4	0.5	0.1	0.778	0.4	0.782	1.10502
1	0.7	0.2	0.4	0.5	0.2	0.5	0.4	0.764	1.06
1	0.7	0.2	0.4	0.5	0.3	0.143	0.4	0.746	1.01501
1	0.7	0.2	0.5	0.6	0.1	0.861	0.5	0.885	1.13498
1	0.7	0.2	0.5	0.6	0.2	0.688	0.5	0.87	1.09006
1	0.7	0.2	0.5	0.6	0.3	0.464	0.5	0.855	1.04497
1	0.7	0.2	0.5	0.6	0.4	0.167	0.5	0.84	1.00003
1	0.7	0.2	0.6	0.7	0.1	0.899	0.714	0.991405	1.16227
1	0.7	0.2	0.6	0.7	0.2	0.773	0.714	0.982809	1.11459
1	0.7	0.2	0.6	0.7	0.3	0.61	0.714	0.974214	1.06676
1	0.7	0.2	0.6	0.7	0.4	0.394	0.714	0.965619	1.0191
1	0.7	0.2	0.6	0.7	0.5	0.091	0.714	0.957024	0.971374
1	0.7	0.2	0.6	0.8	0.1	0.444	0.909	1.09726	1.11992
1	0.7	0.3	0.3	0.4	0.1	0.444	0.517	0.685426	1.03595
1	0.7	0.3	0.4	0.5	0.1	0.778	0.6	0.788	1.09004
1	0.7	0.3	0.4	0.5	0.2	0.5	0.6	0.776	1.03
1	0.7	0.3	0.4	0.5	0.3	0.143	0.6	0.764	0.970018
1	0.7	0.3	0.5	0.6	0.1	0.861	0.75	0.8925	1.12148
1	0.7	0.3	0.5	0.6	0.2	0.688	0.75	0.885	1.0631
1	0.7	0.3	0.5	0.6	0.3	0.464	0.75	0.8775	1.00445
1	0.7	0.3	0.5	0.6	0.4	0.167	0.75	0.87	0.946048
1	0.7	0.4	0.3	0.4	0.1	0.444	0.69	0.69082	1.01193
1	0.7	0.4	0.4	0.5	0.1	0.778	0.8	0.794	1.07505
1	0.7	0.4	0.4	0.5	0.2	0.5	0.8	0.788	1
1	0.7	0.4	0.4	0.5	0.3	0.143	0.8	0.782	0.925024
1	0.7	0.5	0.3	0.4	0.1	0.444	0.862	0.695836	0.987913
1	0.8	0.1	0.5	0.6	0.1	0.444	0.2	0.784	1.07197
1	0.8	0.1	0.6	0.7	0.1	0.722	0.263	0.885239	1.10148
1	0.8	0.1	0.6	0.7	0.2	0.375	0.263	0.870478	1.063
1	0.8	0.1	0.7	0.8	0.1	0.815	0.417	0.988361	1.12268
1	0.8	0.1	0.7	0.8	0.2	0.583	0.417	0.976723	1.0853
1	0.8	0.1	0.7	0.8	0.3	0.286	0.417	0.965084	1.04802
1	0.8	0.2	0.5	0.6	0.1	0.444	0.4	0.788	1.03595
1	0.8	0.2	0.6	0.7	0.1	0.722	0.526	0.890478	1.07697
1	0.8	0.2	0.6	0.7	0.2	0.375	0.526	0.880956	1.014
1	0.8	0.2	0.7	0.8	0.1	0.815	0.833	0.996639	1.10137
1	0.8	0.2	0.7	0.8	0.2	0.583	0.833	0.993277	1.04261
1	0.8	0.2	0.7	0.8	0.3	0.286	0.833	0.989916	0.984042
1	0.8	0.3	0.5	0.6	0.1	0.444	0.6	0.792	0.999923
1	0.8	0.3	0.6	0.7	0.1	0.722	0.789	0.895717	1.05245
1	0.8	0.3	0.6	0.7	0.2	0.375	0.789	0.891434	0.965
1	0.8	0.4	0.5	0.6	0.1	0.444	0.8	0.796	0.963898
